# Supplementary material for: Iron-catalyzed cyanomethylation of 4H-pyrido[1,2-a]pyrimidin-4-ones and quinolin-4(1H)-ones with alkyl nitriles
Source: RSC Adv. 2026 Jul 6. Online ahead of print. doi: 10.1039/d6ra04026h (PMC13335681; doi:10.1039/d6ra04026h)
Supplement: RA-OLF-D6RA04026H-s002 [file RA-OLF-D6RA04026H-s002.cif]

# Supplementary Information (SI) for RSC Advances.
# This journal is © The Royal Society of Chemistry 2026

####################################################################### 
# 
# This file contains crystal structure data downloaded from the 
# Cambridge Structural Database (CSD) hosted by the Cambridge 
# Crystallographic Data Centre (CCDC).
# 
# Full information about CCDC data access policies and citation 
# guidelines are available at http://www.ccdc.cam.ac.uk/access/V1 
# 
# Audit and citation data items may have been added by the CCDC. 
# Please retain this information to preserve the provenance of 
# this file and to allow appropriate attribution of the data. 
# 
#######################################################################

data_ag-437_20260330
_database_code_depnum_ccdc_archive 'CCDC 2543354'
loop_
_audit_author_name
_audit_author_address
'Krishnan Rangan'
;Birla Institute of Technology and Science Pilani, Hyderabad Campus
India
;
_audit_update_record             
;
2026-04-02 deposited with the CCDC.	2026-06-23 downloaded from the CCDC.
;
_audit_creation_date             2026-03-30
_audit_creation_method           
;
Olex2 1.5
(compiled 2026.03.20 svn.r2bc28608 for OlexSys, GUI svn.r7530)
;
_shelx_SHELXL_version_number     2018/3
_chemical_name_common            ?
_chemical_name_systematic        ?
_chemical_formula_moiety         'C18 H14 N2 O'
_chemical_formula_sum            'C18 H14 N2 O'
_chemical_formula_weight         274.31
_chemical_melting_point          ?
_chemical_oxdiff_formula         'C18 H14 N2 O '
loop_
_atom_type_symbol
_atom_type_description
_atom_type_scat_dispersion_real
_atom_type_scat_dispersion_imag
_atom_type_scat_source
C C 0.0033 0.0016 'International Tables Vol C Tables 4.2.6.8 and 6.1.1.4'
H H 0.0000 0.0000 'International Tables Vol C Tables 4.2.6.8 and 6.1.1.4'
N N 0.0061 0.0033 'International Tables Vol C Tables 4.2.6.8 and 6.1.1.4'
O O 0.0106 0.0060 'International Tables Vol C Tables 4.2.6.8 and 6.1.1.4'

_shelx_space_group_comment       
;
The symmetry employed for this shelxl refinement is uniquely defined
by the following loop, which should always be used as a source of
symmetry information in preference to the above space-group names.
They are only intended as comments.
;
_space_group_crystal_system      triclinic
_space_group_IT_number           2
_space_group_name_H-M_alt        'P -1'
_space_group_name_Hall           '-P 1'
loop_
_space_group_symop_operation_xyz
'x, y, z'
'-x, -y, -z'

_cell_length_a                   6.9451(3)
_cell_length_b                   7.4036(4)
_cell_length_c                   14.3163(6)
_cell_angle_alpha                80.658(4)
_cell_angle_beta                 76.105(4)
_cell_angle_gamma                70.890(4)
_cell_volume                     672.39(6)
_cell_formula_units_Z            2
_cell_measurement_reflns_used    6992
_cell_measurement_temperature    100
_cell_measurement_theta_max      25.9660
_cell_measurement_theta_min      2.9100
_shelx_estimated_absorpt_T_max   0.986
_shelx_estimated_absorpt_T_min   0.981
_exptl_absorpt_coefficient_mu    0.085
_exptl_absorpt_correction_T_max  1.00000
_exptl_absorpt_correction_T_min  0.82163
_exptl_absorpt_correction_type   multi-scan
_exptl_absorpt_process_details   
;
CrysAlisPro 1.171.41.93a (Rigaku Oxford Diffraction, 2020)
Empirical absorption correction using spherical harmonics,
implemented in SCALE3 ABSPACK scaling algorithm.
;
_exptl_absorpt_special_details   ?
_exptl_crystal_colour            yellow
_exptl_crystal_colour_primary    yellow
_exptl_crystal_density_diffrn    1.355
_exptl_crystal_density_meas      ?
_exptl_crystal_density_method    ?
_exptl_crystal_description       block
_exptl_crystal_F_000             288
_exptl_crystal_size_max          0.23
_exptl_crystal_size_mid          0.18
_exptl_crystal_size_min          0.16
_exptl_transmission_factor_max   ?
_exptl_transmission_factor_min   ?
_diffrn_reflns_av_R_equivalents  0.0512
_diffrn_reflns_av_unetI/netI     0.0345
_diffrn_reflns_Laue_measured_fraction_full 0.995
_diffrn_reflns_Laue_measured_fraction_max 0.933
_diffrn_reflns_limit_h_max       8
_diffrn_reflns_limit_h_min       -8
_diffrn_reflns_limit_k_max       9
_diffrn_reflns_limit_k_min       -8
_diffrn_reflns_limit_l_max       17
_diffrn_reflns_limit_l_min       -17
_diffrn_reflns_number            12778
_diffrn_reflns_point_group_measured_fraction_full 0.995
_diffrn_reflns_point_group_measured_fraction_max 0.933
_diffrn_reflns_theta_full        25.242
_diffrn_reflns_theta_max         26.241
_diffrn_reflns_theta_min         2.924
_diffrn_ambient_environment      N~2~
_diffrn_ambient_temperature      100
_diffrn_detector                 'Hybrid Pixel Array Detector'
_diffrn_detector_area_resol_mean 10.0000
_diffrn_measured_fraction_theta_full 0.995
_diffrn_measured_fraction_theta_max 0.933
_diffrn_measurement_details      
;
List of Runs (angles in degrees, time in seconds):

  # Type    Start    End  Width  t~exp~   \w     \q     \k     \f   Frames
#--------------------------------------------------------------------------
  1  \w    -69.00   8.00   0.50    5.00    --    7.30 -43.00-166.00  154
  2  \w    -22.00  43.00   0.50    5.00    --    7.30  43.00 -15.00  130
  3  \w    -35.00 -10.00   0.50    5.00    --   -7.40 -43.00-166.00   50
  4  \w    -91.00 -66.00   0.50    5.00    --   -7.40 -43.00-166.00   50
  5  \w     61.00  88.00   0.50    5.00    --    7.30  82.00-180.00   54
  6  \w    -19.00  21.00   0.50    5.00    --    7.30  82.00-180.00   80
  7  \w    -20.00  93.00   0.50    5.00    --    7.30  82.00  30.00  226
  8  \w    -81.00  31.00   0.50    5.00    --    7.30 -77.00-150.00  224
  9  \w    -10.00  32.00   0.50    5.00    --    7.30  77.00  90.00   84
 10  \w     39.00  95.00   0.50    5.00    --    7.30  77.00  90.00  112
 11  \w    -15.00  49.00   0.50    5.00    --    7.30  77.00 -30.00  128
 12  \w     22.00  47.00   0.50    5.00    --    7.30  77.00  30.00   50
 13  \w    -10.00  26.00   0.50    5.00    --    7.30  82.00 120.00   72
 14  \w     47.00  91.00   0.50    5.00    --    7.30  82.00 120.00   88
 15  \w     -8.00  18.00   0.50    5.00    --    7.30  82.00   0.00   52
 16  \w     54.00  79.00   0.50    5.00    --    7.30  82.00   0.00   50
 17  \w      6.00  33.00   0.50    5.00    --    7.30  77.00 -90.00   54
 18  \w     65.00  90.00   0.50    5.00    --    7.30  77.00 -90.00   50
 19  \w     -9.00  16.00   0.50    5.00    --   -7.40 -77.00  90.00   50
 20  \w    -37.00  16.00   0.50    5.00    --   -7.40 -82.00 150.00  106
 21  \w     36.00  62.00   0.50    5.00    --   -7.40  77.00  60.00   52
 22  \w    -12.00  13.00   0.50    5.00    --   -7.40  77.00  60.00   50
 23  \w    -77.00 -51.00   0.50    5.00    --   -7.40 -77.00  90.00   52
 24  \w      4.00  29.00   0.50    5.00    --   -7.40  43.00 -15.00   50
;
_diffrn_measurement_device       'four-circle diffractometer'
_diffrn_measurement_device_type  'XtaLAB Pro II AFC12 (RINC): Kappa single'
_diffrn_measurement_method       '\w scans'
_diffrn_orient_matrix_type       
'CrysAlisPro convention (1999,Acta A55,543-557)'
_diffrn_orient_matrix_UB_11      0.0223804000
_diffrn_orient_matrix_UB_12      -0.1005879000
_diffrn_orient_matrix_UB_13      -0.0000590000
_diffrn_orient_matrix_UB_21      0.0777774000
_diffrn_orient_matrix_UB_22      -0.0157274000
_diffrn_orient_matrix_UB_23      0.0272704000
_diffrn_orient_matrix_UB_31      -0.0749816000
_diffrn_orient_matrix_UB_32      -0.0012286000
_diffrn_orient_matrix_UB_33      0.0433952000
_diffrn_radiation_monochromator  mirror
_diffrn_radiation_probe          x-ray
_diffrn_radiation_type           'Mo K\a'
_diffrn_radiation_wavelength     0.71073
_diffrn_source                   'micro-focus sealed X-ray tube'
_diffrn_source_type              'Rigaku (Mo) X-ray Source'
_reflns_Friedel_coverage         0.000
_reflns_Friedel_fraction_full    .
_reflns_Friedel_fraction_max     .
_reflns_number_gt                2209
_reflns_number_total             2541
_reflns_special_details          
;
 Reflections were merged by SHELXL according to the crystal
 class for the calculation of statistics and refinement.
 
 _reflns_Friedel_fraction is defined as the number of unique
 Friedel pairs measured divided by the number that would be
 possible theoretically, ignoring centric projections and
 systematic absences.
;
_reflns_threshold_expression     'I > 2\s(I)'
_computing_cell_refinement       'CrysAlisPro 1.171.41.93a (Rigaku OD, 2020)'
_computing_data_collection       'CrysAlisPro 1.171.41.93a (Rigaku OD, 2020)'
_computing_data_reduction        'CrysAlisPro 1.171.41.93a (Rigaku OD, 2020)'
_computing_molecular_graphics    'Olex2 1.5 (Dolomanov et al., 2009)'
_computing_publication_material  'Olex2 1.5 (Dolomanov et al., 2009)'
_computing_structure_refinement  'SHELXL 2018/3 (Sheldrick, 2015)'
_computing_structure_solution    'SHELXT 2018/2 (Sheldrick, 2018)'
_refine_diff_density_max         0.204
_refine_diff_density_min         -0.243
_refine_diff_density_rms         0.050
_refine_ls_extinction_coef       .
_refine_ls_extinction_method     none
_refine_ls_goodness_of_fit_ref   1.074
_refine_ls_hydrogen_treatment    constr
_refine_ls_matrix_type           full
_refine_ls_number_parameters     191
_refine_ls_number_reflns         2541
_refine_ls_number_restraints     0
_refine_ls_R_factor_all          0.0480
_refine_ls_R_factor_gt           0.0424
_refine_ls_restrained_S_all      1.074
_refine_ls_shift/su_max          0.001
_refine_ls_shift/su_mean         0.000
_refine_ls_structure_factor_coef Fsqd
_refine_ls_weighting_details     
'w=1/[\s^2^(Fo^2^)+(0.0580P)^2^+0.2010P] where P=(Fo^2^+2Fc^2^)/3'
_refine_ls_weighting_scheme      calc
_refine_ls_wR_factor_gt          0.1126
_refine_ls_wR_factor_ref         0.1183
_refine_special_details          ?
_olex2_refinement_description    
;
1. Fixed Uiso
 At 1.2 times of:
  All C(H) groups, All C(H,H) groups, All N(H) groups
 At 1.5 times of:
  All C(H,H,H) groups
2.a Secondary CH2 refined with riding coordinates:
 C17(H17A,H17B)
2.b Aromatic/amide H refined with riding coordinates:
 N1(H1), C2(H2), C3(H3), C4(H4), C5(H5), C11(H11), C12(H12), C14(H14), C15(H15)
2.c Idealised Me refined as rotating group:
 C16(H16A,H16B,H16C)
;
_atom_sites_solution_hydrogens   geom
_atom_sites_solution_primary     dual
_atom_sites_solution_secondary   ?
loop_
_atom_site_label
_atom_site_type_symbol
_atom_site_fract_x
_atom_site_fract_y
_atom_site_fract_z
_atom_site_U_iso_or_equiv
_atom_site_adp_type
_atom_site_occupancy
_atom_site_site_symmetry_order
_atom_site_calc_flag
_atom_site_refinement_flags_posn
_atom_site_refinement_flags_adp
_atom_site_refinement_flags_occupancy
_atom_site_disorder_assembly
_atom_site_disorder_group
O1 O 0.88366(14) 0.74726(13) 0.56644(7) 0.0210(3) Uani 1 1 d . . . . .
N1 N 0.27189(16) 0.79149(15) 0.59374(8) 0.0160(3) Uani 1 1 d . . . . .
H1 H 0.138313 0.807497 0.599949 0.019 Uiso 1 1 calc R U . . .
N2 N 0.8340(2) 0.46509(19) 0.82168(10) 0.0343(3) Uani 1 1 d . . . . .
C1 C 0.4007(2) 0.76167(17) 0.50411(9) 0.0154(3) Uani 1 1 d . . . . .
C2 C 0.3186(2) 0.74791(18) 0.42559(9) 0.0177(3) Uani 1 1 d . . . . .
H2 H 0.174460 0.763823 0.433358 0.021 Uiso 1 1 calc R U . . .
C3 C 0.4495(2) 0.71124(18) 0.33767(9) 0.0192(3) Uani 1 1 d . . . . .
H3 H 0.394496 0.702643 0.284412 0.023 Uiso 1 1 calc R U . . .
C4 C 0.6631(2) 0.68620(19) 0.32509(10) 0.0199(3) Uani 1 1 d . . . . .
H4 H 0.751972 0.659687 0.263952 0.024 Uiso 1 1 calc R U . . .
C5 C 0.7431(2) 0.70025(18) 0.40171(9) 0.0180(3) Uani 1 1 d . . . . .
H5 H 0.887837 0.682770 0.393136 0.022 Uiso 1 1 calc R U . . .
C6 C 0.61367(19) 0.74014(17) 0.49259(9) 0.0154(3) Uani 1 1 d . . . . .
C7 C 0.69694(19) 0.75662(17) 0.57431(9) 0.0161(3) Uani 1 1 d . . . . .
C8 C 0.5508(2) 0.78367(18) 0.66482(9) 0.0159(3) Uani 1 1 d . . . . .
C9 C 0.3458(2) 0.79679(17) 0.67263(9) 0.0154(3) Uani 1 1 d . . . . .
C10 C 0.19480(19) 0.81579(18) 0.76649(9) 0.0159(3) Uani 1 1 d . . . . .
C11 C 0.2336(2) 0.67704(19) 0.84432(9) 0.0186(3) Uani 1 1 d . . . . .
H11 H 0.355423 0.569751 0.836386 0.022 Uiso 1 1 calc R U . . .
C12 C 0.0970(2) 0.69430(19) 0.93247(10) 0.0200(3) Uani 1 1 d . . . . .
H12 H 0.126471 0.599185 0.984571 0.024 Uiso 1 1 calc R U . . .
C13 C -0.0838(2) 0.84967(19) 0.94599(9) 0.0193(3) Uani 1 1 d . . . . .
C14 C -0.1195(2) 0.98949(19) 0.86928(10) 0.0197(3) Uani 1 1 d . . . . .
H14 H -0.239925 1.097976 0.877716 0.024 Uiso 1 1 calc R U . . .
C15 C 0.0175(2) 0.97359(19) 0.78065(9) 0.0180(3) Uani 1 1 d . . . . .
H15 H -0.009892 1.071023 0.729284 0.022 Uiso 1 1 calc R U . . .
C16 C -0.2362(2) 0.8633(2) 1.04128(10) 0.0253(3) Uani 1 1 d . . . . .
H16A H -0.310709 0.998567 1.050906 0.038 Uiso 1 1 calc R U . . .
H16B H -0.160929 0.804758 1.093775 0.038 Uiso 1 1 calc R U . . .
H16C H -0.335945 0.795599 1.041116 0.038 Uiso 1 1 calc R U . . .
C17 C 0.6360(2) 0.80250(19) 0.74898(9) 0.0185(3) Uani 1 1 d . . . . .
H17A H 0.730441 0.882971 0.727100 0.022 Uiso 1 1 calc R U . . .
H17B H 0.519862 0.867555 0.799273 0.022 Uiso 1 1 calc R U . . .
C18 C 0.7496(2) 0.6145(2) 0.79065(10) 0.0224(3) Uani 1 1 d . . . . .

loop_
_atom_site_aniso_label
_atom_site_aniso_U_11
_atom_site_aniso_U_22
_atom_site_aniso_U_33
_atom_site_aniso_U_23
_atom_site_aniso_U_13
_atom_site_aniso_U_12
O1 0.0140(5) 0.0292(5) 0.0211(5) -0.0036(4) -0.0023(4) -0.0084(4)
N1 0.0122(5) 0.0210(6) 0.0156(6) -0.0014(4) -0.0025(4) -0.0061(4)
N2 0.0365(8) 0.0339(8) 0.0339(8) 0.0024(6) -0.0165(6) -0.0082(6)
C1 0.0172(7) 0.0131(6) 0.0156(7) 0.0001(5) -0.0026(5) -0.0054(5)
C2 0.0166(7) 0.0182(7) 0.0188(7) -0.0002(5) -0.0044(5) -0.0062(5)
C3 0.0244(7) 0.0196(7) 0.0161(7) -0.0013(5) -0.0068(6) -0.0080(6)
C4 0.0227(7) 0.0193(7) 0.0156(7) -0.0022(5) 0.0004(5) -0.0063(6)
C5 0.0166(7) 0.0171(6) 0.0195(7) -0.0013(5) -0.0014(5) -0.0061(5)
C6 0.0158(7) 0.0132(6) 0.0168(7) -0.0001(5) -0.0024(5) -0.0052(5)
C7 0.0152(7) 0.0136(6) 0.0197(7) -0.0003(5) -0.0037(5) -0.0052(5)
C8 0.0171(7) 0.0155(6) 0.0161(7) -0.0015(5) -0.0036(5) -0.0061(5)
C9 0.0174(7) 0.0131(6) 0.0163(7) -0.0012(5) -0.0032(5) -0.0056(5)
C10 0.0150(6) 0.0205(7) 0.0160(7) -0.0034(5) -0.0029(5) -0.0098(5)
C11 0.0173(7) 0.0199(7) 0.0201(7) -0.0026(5) -0.0039(5) -0.0072(5)
C12 0.0232(7) 0.0237(7) 0.0166(7) 0.0009(5) -0.0059(6) -0.0117(6)
C13 0.0194(7) 0.0269(7) 0.0167(7) -0.0061(5) -0.0020(5) -0.0129(6)
C14 0.0159(7) 0.0219(7) 0.0223(7) -0.0057(5) -0.0025(5) -0.0064(5)
C15 0.0178(7) 0.0215(7) 0.0171(7) -0.0013(5) -0.0045(5) -0.0084(5)
C16 0.0226(7) 0.0355(8) 0.0186(7) -0.0046(6) 0.0008(6) -0.0123(6)
C17 0.0175(7) 0.0223(7) 0.0176(7) -0.0035(5) -0.0033(5) -0.0079(5)
C18 0.0215(7) 0.0311(8) 0.0188(7) -0.0039(6) -0.0069(6) -0.0106(6)

_geom_special_details            
;
 All esds (except the esd in the dihedral angle between two l.s. planes)
 are estimated using the full covariance matrix.  The cell esds are taken
 into account individually in the estimation of esds in distances, angles
 and torsion angles; correlations between esds in cell parameters are only
 used when they are defined by crystal symmetry.  An approximate (isotropic)
 treatment of cell esds is used for estimating esds involving l.s. planes.
;
loop_
_geom_bond_atom_site_label_1
_geom_bond_atom_site_label_2
_geom_bond_distance
_geom_bond_site_symmetry_2
_geom_bond_publ_flag
O1 C7 1.2541(15) . ?
N1 H1 0.8800 . ?
N1 C1 1.3810(17) . ?
N1 C9 1.3591(16) . ?
N2 C18 1.1428(18) . ?
C1 C2 1.4077(18) . ?
C1 C6 1.4062(18) . ?
C2 H2 0.9500 . ?
C2 C3 1.3724(19) . ?
C3 H3 0.9500 . ?
C3 C4 1.4040(19) . ?
C4 H4 0.9500 . ?
C4 C5 1.3749(19) . ?
C5 H5 0.9500 . ?
C5 C6 1.4063(18) . ?
C6 C7 1.4612(18) . ?
C7 C8 1.4382(18) . ?
C8 C9 1.3730(18) . ?
C8 C17 1.5073(17) . ?
C9 C10 1.4878(18) . ?
C10 C11 1.4003(18) . ?
C10 C15 1.3919(18) . ?
C11 H11 0.9500 . ?
C11 C12 1.3811(19) . ?
C12 H12 0.9500 . ?
C12 C13 1.3955(19) . ?
C13 C14 1.3902(19) . ?
C13 C16 1.5075(18) . ?
C14 H14 0.9500 . ?
C14 C15 1.3871(18) . ?
C15 H15 0.9500 . ?
C16 H16A 0.9800 . ?
C16 H16B 0.9800 . ?
C16 H16C 0.9800 . ?
C17 H17A 0.9900 . ?
C17 H17B 0.9900 . ?
C17 C18 1.4671(19) . ?

loop_
_geom_angle_atom_site_label_1
_geom_angle_atom_site_label_2
_geom_angle_atom_site_label_3
_geom_angle
_geom_angle_site_symmetry_1
_geom_angle_site_symmetry_3
_geom_angle_publ_flag
C1 N1 H1 119.1 . . ?
C9 N1 H1 119.1 . . ?
C9 N1 C1 121.78(11) . . ?
N1 C1 C2 119.66(12) . . ?
N1 C1 C6 119.77(12) . . ?
C6 C1 C2 120.54(12) . . ?
C1 C2 H2 120.4 . . ?
C3 C2 C1 119.20(12) . . ?
C3 C2 H2 120.4 . . ?
C2 C3 H3 119.4 . . ?
C2 C3 C4 121.13(12) . . ?
C4 C3 H3 119.4 . . ?
C3 C4 H4 120.2 . . ?
C5 C4 C3 119.67(12) . . ?
C5 C4 H4 120.2 . . ?
C4 C5 H5 119.6 . . ?
C4 C5 C6 120.89(12) . . ?
C6 C5 H5 119.6 . . ?
C1 C6 C5 118.56(12) . . ?
C1 C6 C7 120.12(12) . . ?
C5 C6 C7 121.32(12) . . ?
O1 C7 C6 122.39(12) . . ?
O1 C7 C8 121.97(12) . . ?
C8 C7 C6 115.64(11) . . ?
C7 C8 C17 115.71(11) . . ?
C9 C8 C7 121.69(12) . . ?
C9 C8 C17 122.57(12) . . ?
N1 C9 C8 120.85(12) . . ?
N1 C9 C10 116.75(11) . . ?
C8 C9 C10 122.40(11) . . ?
C11 C10 C9 120.03(11) . . ?
C15 C10 C9 121.49(11) . . ?
C15 C10 C11 118.43(12) . . ?
C10 C11 H11 119.6 . . ?
C12 C11 C10 120.79(12) . . ?
C12 C11 H11 119.6 . . ?
C11 C12 H12 119.6 . . ?
C11 C12 C13 120.84(12) . . ?
C13 C12 H12 119.6 . . ?
C12 C13 C16 120.46(12) . . ?
C14 C13 C12 118.23(12) . . ?
C14 C13 C16 121.31(12) . . ?
C13 C14 H14 119.4 . . ?
C15 C14 C13 121.24(12) . . ?
C15 C14 H14 119.4 . . ?
C10 C15 H15 119.8 . . ?
C14 C15 C10 120.43(12) . . ?
C14 C15 H15 119.8 . . ?
C13 C16 H16A 109.5 . . ?
C13 C16 H16B 109.5 . . ?
C13 C16 H16C 109.5 . . ?
H16A C16 H16B 109.5 . . ?
H16A C16 H16C 109.5 . . ?
H16B C16 H16C 109.5 . . ?
C8 C17 H17A 109.3 . . ?
C8 C17 H17B 109.3 . . ?
H17A C17 H17B 108.0 . . ?
C18 C17 C8 111.55(11) . . ?
C18 C17 H17A 109.3 . . ?
C18 C17 H17B 109.3 . . ?
N2 C18 C17 177.46(14) . . ?

loop_
_geom_torsion_atom_site_label_1
_geom_torsion_atom_site_label_2
_geom_torsion_atom_site_label_3
_geom_torsion_atom_site_label_4
_geom_torsion
_geom_torsion_site_symmetry_1
_geom_torsion_site_symmetry_2
_geom_torsion_site_symmetry_3
_geom_torsion_site_symmetry_4
_geom_torsion_publ_flag
O1 C7 C8 C9 178.97(12) . . . . ?
O1 C7 C8 C17 0.75(18) . . . . ?
N1 C1 C2 C3 -177.62(11) . . . . ?
N1 C1 C6 C5 176.82(11) . . . . ?
N1 C1 C6 C7 -2.35(19) . . . . ?
N1 C9 C10 C11 122.38(13) . . . . ?
N1 C9 C10 C15 -60.22(16) . . . . ?
C1 N1 C9 C8 3.84(19) . . . . ?
C1 N1 C9 C10 -175.71(10) . . . . ?
C1 C2 C3 C4 0.4(2) . . . . ?
C1 C6 C7 O1 -176.66(11) . . . . ?
C1 C6 C7 C8 3.55(18) . . . . ?
C2 C1 C6 C5 -1.46(19) . . . . ?
C2 C1 C6 C7 179.38(11) . . . . ?
C2 C3 C4 C5 -0.6(2) . . . . ?
C3 C4 C5 C6 -0.2(2) . . . . ?
C4 C5 C6 C1 1.25(19) . . . . ?
C4 C5 C6 C7 -179.59(11) . . . . ?
C5 C6 C7 O1 4.2(2) . . . . ?
C5 C6 C7 C8 -175.59(11) . . . . ?
C6 C1 C2 C3 0.7(2) . . . . ?
C6 C7 C8 C9 -1.24(18) . . . . ?
C6 C7 C8 C17 -179.47(10) . . . . ?
C7 C8 C9 N1 -2.40(19) . . . . ?
C7 C8 C9 C10 177.13(11) . . . . ?
C7 C8 C17 C18 -80.17(14) . . . . ?
C8 C9 C10 C11 -57.17(17) . . . . ?
C8 C9 C10 C15 120.23(14) . . . . ?
C9 N1 C1 C2 176.87(11) . . . . ?
C9 N1 C1 C6 -1.42(19) . . . . ?
C9 C8 C17 C18 101.62(15) . . . . ?
C9 C10 C11 C12 178.80(11) . . . . ?
C9 C10 C15 C14 -179.04(11) . . . . ?
C10 C11 C12 C13 0.4(2) . . . . ?
C11 C10 C15 C14 -1.61(19) . . . . ?
C11 C12 C13 C14 -1.92(19) . . . . ?
C11 C12 C13 C16 177.62(12) . . . . ?
C12 C13 C14 C15 1.64(19) . . . . ?
C13 C14 C15 C10 0.12(19) . . . . ?
C15 C10 C11 C12 1.33(19) . . . . ?
C16 C13 C14 C15 -177.89(12) . . . . ?
C17 C8 C9 N1 175.70(11) . . . . ?
C17 C8 C9 C10 -4.8(2) . . . . ?

loop_
_diffrn_refln_index_h
_diffrn_refln_index_k
_diffrn_refln_index_l
_diffrn_refln_intensity_net
_diffrn_refln_intensity_u
0 0 -2 1.2 0.26
0 0 -2 0.88 0.26
0 0 2 0.94 0.28
0 0 2 0.7 0.24
0 0 2 1.26 0.3
0 0 2 0.63 0.25
0 0 -2 1.16 0.27
0 0 -2 0.99 0.26
0 0 2 0.76 0.24
0 0 -2 1.02 0.23
0 0 2 0.42 0.19
0 0 3 88.98 5.34
0 0 -3 77.37 5.05
0 0 -3 88.24 5.41
0 0 -3 80.37 5.27
0 0 3 80.72 5.35
0 0 3 84.13 5.3
0 0 3 85.32 5.38
0 0 -3 79.51 5.28
0 0 3 83.76 5.38
0 0 -3 83.64 5.36
0 0 -3 95.62 5.25
0 0 -3 83.34 5.43
0 0 4 7.52 0.97
0 0 -4 5.58 0.86
0 0 -4 4.78 0.62
0 0 -4 6.7 0.87
0 0 4 6.33 0.87
0 0 4 5.86 0.88
0 0 -4 4.82 0.76
0 0 4 4.48 0.73
0 0 -4 6.78 0.95
0 0 4 5.6 0.85
0 0 -4 5.94 0.93
0 0 -4 6.61 0.77
0 0 5 397 23.28
0 0 -5 414.77 22.76
0 0 -5 379.28 23.25
0 0 5 388.38 23.14
0 0 -5 410.73 23.17
0 0 5 392.35 23.29
0 0 -5 375.52 23.11
0 0 5 323.22 23.12
0 0 5 393.64 23.12
0 0 -5 394.95 22.89
0 0 -5 412.04 22.8
0 0 -5 395.46 23.07
0 0 -5 439.63 23.52
0 0 6 62.69 4.59
0 0 -6 58.86 4.38
0 0 -6 69.83 4.08
0 0 6 60.43 4.42
0 0 6 64.47 4.62
0 0 6 59.88 4.56
0 0 -6 54.46 4.35
0 0 6 58.83 4.38
0 0 -6 56.15 4.12
0 0 -6 55.87 4.27
0 0 -6 57.83 4.64
0 0 -6 61.98 4.04
0 0 -6 50.1 4.45
0 0 -7 54.62 4.16
0 0 7 52.48 4.12
0 0 -7 58.29 3.75
0 0 7 50.22 4.24
0 0 7 48.61 4.21
0 0 7 49.2 4.25
0 0 -7 54.24 4.19
0 0 -7 56.2 3.93
0 0 7 53.39 4.13
0 0 -7 48.57 4.38
0 0 -7 54.46 3.74
0 0 -7 49.06 4.29
0 0 -7 49.47 4
0 0 8 404.66 25.23
0 0 -8 447.67 24.59
0 0 8 388.7 25.33
0 0 -8 427.86 25.22
0 0 -8 394.89 25.2
0 0 8 412.24 25.46
0 0 8 444.82 25.27
0 0 8 471.05 25.66
0 0 -8 431.17 25.12
0 0 -8 426.1 25.68
0 0 -8 416.62 25.56
0 0 -8 399.18 24.53
0 0 -9 14.4 2.15
0 0 -9 14.69 1.98
0 0 9 14 1.95
0 0 -9 14.49 2
0 0 9 24.8 2.55
0 0 9 17.55 2.28
0 0 9 15.9 2.01
0 0 -9 17.75 2.42
0 0 -9 16.11 1.96
0 0 -10 45.03 3.95
0 0 10 39.51 3.75
0 0 10 38.89 3.76
0 0 10 39.41 3.99
0 0 -10 43.41 3.91
0 0 10 35.64 3.81
0 0 -10 44.26 4.27
0 0 -10 47.81 4.48
0 0 -10 41.85 3.74
0 0 -11 1257.23 72.48
0 0 11 1283.18 72.75
0 0 11 1212.46 72.8
0 0 11 1244.72 72.46
0 0 -11 1217.35 72.41
0 0 -11 1313.21 73.13
0 0 -11 1250.83 73.12
0 0 12 514.59 31.43
0 0 -12 506.6 31.65
0 0 -12 510.9 31.71
0 0 -13 202 14.46
0 0 -13 207.87 14.65
0 0 -14 24.65 3.53
0 0 -14 18.13 3.2
0 0 -15 5.37 1.72
0 0 -15 6.91 1.98
0 0 -16 3.32 1.48
0 0 -16 7.32 2.09
0 1 -16 -0.49 1.17
0 1 -16 -0.5 0.97
0 1 -15 -0.47 0.79
0 1 -15 0.47 0.79
0 1 -14 9.64 2.26
0 1 -14 6.65 2.03
0 1 -13 34.32 4.36
0 1 -13 40.48 4.65
0 -1 12 157.03 10.95
0 1 -12 164.89 11.24
0 -1 12 163.43 11.55
0 -1 12 155.55 10.96
0 1 -12 145.9 11.43
0 1 -12 139.26 10.74
0 1 -12 156.77 11.52
0 -1 11 683.15 43.01
0 1 -11 773.91 43.35
0 -1 11 651.35 42.81
0 -1 11 799.24 43.84
0 1 -11 705.71 42.96
0 1 -11 781.59 43.97
0 1 -11 728.96 43.63
0 -1 10 0.51 0.75
0 1 -10 0.28 0.61
0 1 -10 0.94 0.92
0 -1 10 2.02 0.82
0 -1 10 0.93 0.74
0 1 -10 0.33 0.64
0 1 -10 1.02 0.61
0 -1 9 2.84 1.15
0 1 -9 5.69 1.42
0 1 -9 4.33 1.2
0 -1 9 5.91 1.43
0 -1 9 8.72 1.51
0 1 -9 5.61 1.06
0 1 -9 5.92 1.41
0 1 -9 7.51 1.42
0 1 -8 50.23 4.94
0 1 -8 61.86 5.08
0 -1 8 61.03 4.99
0 -1 8 67.96 5.37
0 -1 8 64.81 4.6
0 1 -8 52.23 4.39
0 -1 8 62.8 4.94
0 -1 8 60.05 4.79
0 1 -8 60.2 4.95
0 1 -8 71.23 4.37
0 1 -7 49.76 4.24
0 -1 7 49.75 4.08
0 1 -7 44.02 4.02
0 1 -7 49.36 3.04
0 -1 7 46.48 2.98
0 1 -7 46.36 3.01
0 -1 7 44.6 4.1
0 -1 7 48.84 3.6
0 1 -7 41.25 3.47
0 -1 7 55.8 4.12
0 -1 7 45.68 3.84
0 1 -7 48.05 4.04
0 1 -7 47.24 3.4
0 1 -6 135.95 8.91
0 1 -6 119.49 8.81
0 -1 6 130.57 8.81
0 1 -6 144.59 7.9
0 -1 6 127.64 8.91
0 -1 6 105.86 8.44
0 1 -6 127.92 8.24
0 -1 6 130.93 8.28
0 1 -6 123.83 8.75
0 -1 6 122.35 8.55
0 -1 6 150.72 8.34
0 1 -6 140.32 8.21
0 1 -5 176.7 11.27
0 -1 5 174.29 11.25
0 1 -5 178.77 11.27
0 1 -5 171.71 10.43
0 -1 5 170.94 10.61
0 -1 5 168.77 11.26
0 1 -5 181.94 10.65
0 -1 5 190.27 11.13
0 1 -5 174.5 11.21
0 1 -5 182.68 10.65
0 -1 5 182.85 10.69
0 1 -4 67.79 4.74
0 1 -4 64.49 4.68
0 -1 4 73.21 4.81
0 1 -4 63.88 4.13
0 -1 4 69.91 4.18
0 -1 4 69.09 4.14
0 -1 4 68.52 4.58
0 1 -4 57.17 4.07
0 -1 4 57.44 4.62
0 -1 4 66.73 4.26
0 1 -4 74.16 4.79
0 1 -4 57.24 4.16
0 -1 3 152.59 9.38
0 1 -3 146.31 9.36
0 1 -3 141.13 9.28
0 1 -3 153.77 8.98
0 -1 3 162.73 9.01
0 1 -3 145.65 8.7
0 -1 3 158.5 8.73
0 1 -3 136.03 8.67
0 1 -3 151.71 9.36
0 -1 3 145.44 9.34
0 1 -3 140.03 9.3
0 1 -3 173.43 9.07
0 -1 3 154.58 9
0 1 -2 210.22 13.11
0 1 -2 243.35 13.4
0 -1 2 223.09 13.32
0 -1 2 230.83 13.13
0 1 -2 236.23 13.12
0 -1 2 224.9 13.3
0 1 -2 224.31 13.28
0 1 -2 250.33 13.38
0 -1 2 192.8 13.01
0 -1 1 2679.16 150.84
0 -1 1 2528.7 150.77
0 1 -1 2629.73 150.78
0 1 -1 2832.2 150.89
0 1 -1 2747.66 150.85
0 -1 1 2768.39 150.85
0 1 -1 2867.06 150.68
0 -1 1 2742.57 150.67
0 1 -1 2693.94 150.59
0 -1 1 2877.2 150.83
0 1 -1 2632.28 150.79
0 -1 1 2357.44 150.53
0 1 -1 2723.7 150.86
0 -1 0 226.21 14.49
0 -1 0 242.33 14.64
0 1 0 278.8 14.57
0 1 0 187.5 14.54
0 -1 0 247.43 14.71
0 1 0 263.23 14.74
0 -1 0 252.57 14.48
0 1 0 266.08 14.48
0 1 0 280.14 14.51
0 -1 0 276.99 14.5
0 -1 0 231.47 14.46
0 -1 0 275.92 14.58
0 1 0 252.32 14.55
0 1 0 255.3 14.49
0 1 1 1027.25 54.83
0 -1 -1 1015.49 54.81
0 1 1 959.26 54.74
0 1 1 1015.01 54.87
0 -1 -1 976 54.85
0 1 1 696.41 54.65
0 -1 -1 1085.14 54.85
0 -1 -1 805.96 54.59
0 1 1 1040.95 54.71
0 1 1 1061.4 54.52
0 1 1 844.13 54.59
0 -1 -1 1126.98 54.71
0 -1 -1 1012.43 54.51
0 -1 -2 6.74 0.76
0 1 2 6.67 0.77
0 -1 -2 5.75 0.72
0 -1 -2 6.25 0.78
0 1 2 5.63 0.76
0 1 2 5.33 0.7
0 1 2 5.7 0.78
0 -1 -2 5.44 0.8
0 -1 -2 7.79 0.69
0 1 2 9.74 0.88
0 -1 -3 90.41 5.24
0 1 3 96.13 5.31
0 1 3 81.91 5.41
0 -1 -3 87.33 5.18
0 -1 -3 80.49 5.42
0 1 3 87.26 5.16
0 -1 -3 85.04 5.5
0 1 3 79.64 4.95
0 1 3 80.66 5.46
0 1 3 83.67 5.2
0 1 3 66.14 5.19
0 -1 -3 66.14 5.2
0 1 4 671.69 46.23
0 -1 -4 818.57 46.01
0 -1 -4 729.38 46.21
0 -1 -4 801.11 46.14
0 1 4 812.74 46.13
0 -1 -4 907.67 46.85
0 -1 -4 848.19 46.74
0 -1 -4 703.22 46.59
0 1 4 777.89 46.68
0 1 4 771.67 46.19
0 -1 -4 929.08 46.75
0 1 4 946.06 46.52
0 1 4 1042.44 46.82
0 -1 -4 823.3 46.45
0 -1 -5 971.26 56.14
0 -1 -5 979.24 56.26
0 1 5 1035.67 56.37
0 1 5 978.55 56.53
0 -1 -5 982.1 56.86
0 1 5 975.87 56.03
0 -1 -5 980.05 56.04
0 -1 -5 949.98 56.79
0 1 5 1039.35 56.85
0 -1 -5 965.72 56.83
0 1 5 966.93 56.33
0 -1 -5 993.84 56.76
0 -1 -5 939.09 56.55
0 1 5 1165.14 56.98
0 -1 -6 565.17 32.32
0 1 6 525.64 32.7
0 1 6 663.45 32.56
0 -1 -6 632.81 32.44
0 -1 -6 579.24 33.16
0 1 6 548.59 32.01
0 1 6 532.33 32.56
0 1 6 511.59 32.88
0 -1 -6 530.79 32.99
0 -1 -6 524.29 33
0 1 6 480.97 32.75
0 -1 -6 726.83 33.21
0 -1 -6 487.43 32.8
0 1 7 8.1 1.36
0 -1 -7 6.36 1.25
0 -1 -7 8.38 1.13
0 1 7 9.95 1.25
0 -1 -7 11.11 1.22
0 1 7 10.96 1.3
0 1 7 10.47 0.94
0 1 7 11.33 0.97
0 -1 -7 7.61 1.45
0 1 7 9.33 1.33
0 -1 -7 11.64 1.65
0 1 7 8.73 1.45
0 -1 -7 12.12 1.71
0 -1 -7 10.17 1.16
0 -1 -7 8.93 1.51
0 -1 -7 12.08 1.25
0 -1 -8 181.79 10.31
0 1 8 163.2 10.85
0 -1 -8 168.09 10.43
0 1 8 140.69 10.24
0 1 8 169.18 9.67
0 -1 -8 170.76 11.36
0 1 8 164.54 9.66
0 -1 -8 171.77 11.26
0 1 8 170.06 10.77
0 -1 -8 161.95 11.06
0 1 8 171.95 11.06
0 -1 -8 148.83 10.15
0 -1 -8 163.51 10.97
0 -1 -8 174.91 10.31
0 -1 -8 163.93 11.13
0 1 9 105.38 7.53
0 -1 -9 102.75 7.04
0 -1 -9 103.9 7.93
0 1 9 97.98 7.32
0 -1 -9 104.06 7.71
0 1 9 102.33 7.66
0 -1 -9 122.67 8.12
0 -1 -9 106.66 7.69
0 -1 -9 100.86 6.86
0 -1 -9 92.78 7.62
0 1 10 176.27 12.11
0 -1 -10 183.42 12.71
0 1 10 184.93 12.12
0 -1 -10 175.36 12.31
0 1 10 190.04 12.34
0 -1 -10 184.72 12.41
0 -1 -10 176.07 12.47
0 -1 -11 15.01 2.31
0 1 11 12.58 2.06
0 -1 -11 16.16 2.51
0 -1 -11 13.38 2.19
0 1 11 10.24 1.84
0 1 11 10.57 1.93
0 -1 -11 8.59 1.93
0 -1 -12 2.36 1.09
0 -1 -12 1.92 1.06
0 -1 -12 0.96 0.77
0 1 12 2.61 1.06
0 1 12 1.79 0.88
0 -1 -12 2.16 1
0 -1 -13 6.23 1.72
0 -1 -13 8.26 2.01
0 -1 -13 8.88 1.89
0 -1 -13 6.26 1.79
0 -1 -14 2.66 1.23
0 -1 -14 2.77 1.28
0 -1 -14 1.68 1.09
0 -1 -15 2.82 1.38
0 -1 -15 3.39 1.44
0 -1 -15 3.57 1.45
0 -1 -16 0.5 0.97
0 -1 -16 1.42 1.13
0 2 -15 16.95 3.19
0 2 -15 19.7 3.4
0 2 -14 76.59 7.06
0 2 -14 84.8 7.61
0 2 -14 76.06 7.39
0 2 -13 464.32 29.97
0 2 -13 473.24 30.48
0 2 -13 461.83 29.83
0 2 -13 528.82 30.84
0 2 -12 1109.32 63.86
0 2 -12 1062.78 64.13
0 2 -12 1073.07 64.09
0 2 -12 1078.03 63.63
0 2 -11 185 12.21
0 2 -11 150.27 11.96
0 -2 11 154.21 11.61
0 -2 11 160.13 12.11
0 -2 11 176.9 11.59
0 2 -11 172.85 11.94
0 -2 10 90.46 7.5
0 2 -10 102.63 7.86
0 2 -10 91.59 7.82
0 -2 10 98.99 8.01
0 -2 10 82.81 7.17
0 2 -10 85.77 7.47
0 -2 9 20.94 2.74
0 2 -9 22.32 2.93
0 2 -9 22.98 2.96
0 -2 9 26.93 3.21
0 -2 9 22.8 2.6
0 2 -9 23.08 2.87
0 -2 9 21.04 2.6
0 2 -8 39.26 3.27
0 2 -8 39.7 3.98
0 -2 8 39.06 3.81
0 2 -8 45.82 4.15
0 -2 8 37.16 3.89
0 -2 8 29.11 3.22
0 2 -8 36.95 3.76
0 -2 8 43.68 3.8
0 2 -7 40.94 4.02
0 -2 7 44.64 4.04
0 2 -7 42.17 3.51
0 2 -7 43.85 4.11
0 2 -7 44.19 3.33
0 -2 7 42.5 3.84
0 -2 7 40.6 4.08
0 2 -7 42.23 3.99
0 -2 7 46.75 3.49
0 2 -6 132.82 9.84
0 2 -6 160.93 10.65
0 -2 6 159.63 10.52
0 2 -6 167.77 10.74
0 2 -6 161.13 9.86
0 -2 6 154.39 10.59
0 -2 6 155.08 10.32
0 -2 6 172.17 9.97
0 2 -6 154.54 10.54
0 2 -5 9.72 1.52
0 2 -5 13.62 1.78
0 2 -5 13.41 1.52
0 -2 5 12.34 1.66
0 2 -5 11.97 1.39
0 -2 5 11.38 1.34
0 -2 5 9.84 1.55
0 -2 5 9.12 1.42
0 2 -5 10.49 1.58
0 -2 5 10.27 1.31
0 -2 4 43.86 3.64
0 2 -4 45.04 3.74
0 2 -4 40.23 3.33
0 -2 4 42.34 3.33
0 2 -4 43.49 3.25
0 2 -4 48.79 3.47
0 2 -4 38.58 3.07
0 -2 4 43.52 3.67
0 2 -4 48.15 3.81
0 -2 4 40.16 3.28
0 2 -3 936.19 51.31
0 2 -3 917.35 51
0 -2 3 920.17 51.22
0 2 -3 910.46 50.77
0 2 -3 859.48 51
0 -2 3 926.49 51.01
0 -2 3 900.81 51.2
0 2 -3 936.39 51.15
0 2 -3 859.17 50.59
0 -2 3 824.25 50.82
0 2 -3 813.78 51.28
0 -2 2 5296.86 233.76
0 2 -2 4284.9 233.59
0 2 -2 4075.06 233.67
0 -2 2 4551.83 233.74
0 2 -2 4219.53 233.28
0 -2 2 4478.23 233.34
0 2 -2 4318.12 233.69
0 -2 2 4614.13 233.74
0 2 -2 3847.84 233.08
0 2 -2 4458.32 233.61
0 -2 2 2927.48 232.88
0 -2 2 4374.23 233.61
0 -2 2 4771.38 233.58
0 2 -2 4247.42 233.71
0 2 -1 9451.13 537.32
0 -2 1 8708.97 537.28
0 2 -1 9876.56 537.44
0 -2 1 9578.43 537.3
0 -2 1 9373.15 537.47
0 -2 1 8766.39 537
0 2 -1 9608.06 537.5
0 2 -1 9999 537.21
0 2 -1 9820.15 536.77
0 -2 1 9506.33 537.22
0 -2 1 9764.61 536.75
0 -2 1 9644.19 536.89
0 2 -1 9737.46 537.34
0 2 0 8302.43 486.36
0 -2 0 8825.51 486.12
0 2 0 9315.66 486.18
0 -2 0 8945.77 486.39
0 -2 0 8445.75 486.49
0 2 0 8560.96 486.54
0 -2 0 8374.88 485.97
0 2 0 8974.86 486.03
0 2 0 8621.23 486.28
0 2 0 8300.16 485.96
0 2 0 6948.91 485.99
0 -2 0 8436.08 486.13
0 -2 -1 2128.29 113.39
0 -2 -1 1963.79 112.9
0 2 1 2198.1 113.5
0 2 1 1960.82 112.9
0 2 1 2242.19 113.63
0 -2 -1 2087.25 113.55
0 -2 -1 2311.17 113.31
0 2 1 1947.85 112.72
0 2 1 1654.56 113.05
0 2 1 1853.27 113.15
0 -2 -1 2157.97 112.99
0 -2 -1 2032.96 113.02
0 2 1 2091.04 113.01
0 2 1 2110.61 113.03
0 2 1 1796.73 112.75
0 -2 -2 1.54 0.51
0 2 2 3.06 0.7
0 -2 -2 2.79 0.41
0 2 2 2.32 0.37
0 2 2 1.85 0.52
0 2 2 3.06 0.68
0 -2 -2 4.15 0.78
0 2 2 2.57 0.55
0 -2 -2 2.45 0.5
0 2 2 3.91 0.74
0 -2 -2 3.14 0.65
0 -2 -2 3.13 0.56
0 -2 -2 2.42 0.41
0 2 2 3.8 0.49
0 -2 -2 2.34 0.39
0 -2 -3 336.72 19
0 2 3 323.41 19.07
0 -2 -3 326.03 18.19
0 -2 -3 349.78 19.03
0 -2 -3 334.98 19.06
0 2 3 301.42 18.94
0 2 3 332.25 19.04
0 -2 -3 338.33 18.68
0 -2 -3 319.63 19.1
0 2 3 253.09 18.89
0 -2 -3 267.01 18.4
0 2 3 343.29 18.57
0 -2 -3 327.18 18.19
0 2 4 7.66 0.95
0 -2 -4 5.95 0.95
0 2 4 6.67 1.06
0 -2 -4 5.95 1.04
0 2 4 6.04 1.03
0 -2 -4 7.88 1.1
0 2 4 7.07 1.03
0 2 4 6.21 0.61
0 -2 -4 5.8 1.07
0 2 4 5.21 1.04
0 -2 -4 7.47 0.88
0 2 4 4.56 0.88
0 -2 -4 7.04 0.88
0 2 5 49.47 3.8
0 -2 -5 52.23 3.73
0 -2 -5 48.46 2.96
0 2 5 40.01 3.73
0 2 5 43.13 3.56
0 -2 -5 39.86 3.75
0 -2 -5 50.45 3.71
0 2 5 46.05 3.95
0 -2 -5 48.16 4.04
0 -2 -5 43.08 3.11
0 2 5 53.38 3.24
0 -2 -5 56.49 3.66
0 2 5 43.15 3.7
0 2 5 49.01 3.58
0 -2 -6 159.82 8.96
0 -2 -6 121.25 9.41
0 2 6 124.07 9.6
0 -2 -6 159.72 9.64
0 2 6 153.91 9.57
0 -2 -6 164.27 10.28
0 2 6 145.63 10.14
0 2 6 168.21 9.34
0 -2 -6 167.35 9.29
0 -2 -6 170.7 10.39
0 -2 -6 148.67 10.14
0 -2 -6 135.4 9.55
0 2 6 145.63 9.88
0 2 6 148.02 9.63
0 -2 -7 21.17 1.63
0 2 7 20.58 2.14
0 2 7 18.62 2.07
0 -2 -7 18.25 1.96
0 2 7 19.46 1.9
0 -2 -7 19.5 2.41
0 -2 -7 20.44 1.86
0 2 7 19.41 1.87
0 -2 -7 19.2 2.41
0 2 7 19.56 2.45
0 -2 -7 19.37 2.45
0 -2 -7 19.89 1.47
0 2 7 17.1 2.18
0 2 8 289.56 18.71
0 2 8 311.32 18.93
0 -2 -8 293.27 18.53
0 2 8 303.24 18.38
0 -2 -8 290.36 19.42
0 2 8 291.25 19.32
0 -2 -8 319.6 19.57
0 -2 -8 321.38 19.65
0 -2 -8 342.89 18.59
0 2 8 318.86 18.6
0 2 8 303.18 19.22
0 -2 -8 324.3 19.41
0 2 9 0.63 0.71
0 2 9 0.53 0.48
0 -2 -9 0.3 0.41
0 2 9 0.17 0.33
0 -2 -9 1.18 0.7
0 2 9 2.15 0.87
0 -2 -9 -0.29 0.57
0 -2 -9 -0.27 0.52
0 2 9 -0.26 0.5
0 2 10 9.97 1.73
0 -2 -10 13.81 2.27
0 2 10 11.26 1.66
0 -2 -10 14.71 2.34
0 2 10 10.99 2.01
0 -2 -10 18.75 2.55
0 -2 -10 10.59 1.93
0 2 11 667.52 40.95
0 -2 -11 672.53 41.75
0 -2 -11 709.03 41.78
0 2 11 708.37 41.49
0 -2 -11 811.25 42.28
0 -2 -11 620.1 41.28
0 2 12 679.92 36.41
0 -2 -12 609.7 37.03
0 -2 -12 554.16 36.68
0 -2 -12 620.3 36.9
0 2 12 585.36 36.6
0 -2 -12 556.45 36.48
0 -2 -13 -0.42 0.7
0 -2 -13 1.54 0.92
0 -2 -13 -0.38 0.83
0 -2 -14 7.62 2.14
0 -2 -14 8.97 2.03
0 -2 -14 7.35 1.91
0 -2 -15 26.67 4.01
0 -2 -15 35.68 4.37
0 -2 -15 30.81 4.13
0 -2 -16 12.05 2.73
0 -2 -16 14.26 2.85
0 3 -15 99.62 8.89
0 3 -15 102.34 9.08
0 3 -14 80.66 7.48
0 3 -14 82.77 7.75
0 3 -14 77.97 7.53
0 3 -14 77.59 7.26
0 3 -13 2.7 1.33
0 3 -13 3.4 1.39
0 3 -13 4.04 1.48
0 3 -12 57.41 5.61
0 3 -12 46.74 5.36
0 3 -12 51.28 5.31
0 3 -11 97.81 8.17
0 3 -11 92.34 8.16
0 3 -11 101.96 8.19
0 3 -10 14.17 2.4
0 3 -10 10.29 2.14
0 -3 10 11.02 2.13
0 -3 10 8.2 1.65
0 3 -10 12.15 2.25
0 -3 10 12.03 2.1
0 3 -9 38.04 4.2
0 3 -9 37.1 4.13
0 -3 9 31.86 3.84
0 -3 9 33.12 3.99
0 3 -9 40.68 4.2
0 -3 9 38.75 3.9
0 3 -8 21.88 3.02
0 3 -8 25.48 3.19
0 -3 8 23.13 3.03
0 3 -8 27.86 2.74
0 3 -8 26.91 2.63
0 -3 8 24.8 3.21
0 -3 8 25.13 2.97
0 3 -8 27.14 3.24
0 3 -7 1.41 0.78
0 -3 7 1.63 0.8
0 3 -7 0.2 0.44
0 3 -7 0.91 0.72
0 3 -7 2.85 0.79
0 3 -7 1.61 0.66
0 -3 7 2.11 0.93
0 3 -7 2.76 0.79
0 3 -7 1.73 0.85
0 -3 7 1.08 0.53
0 -3 7 0.75 0.6
0 3 -6 118.4 8.25
0 3 -6 110.2 7.98
0 -3 6 107.55 7.92
0 3 -6 121.32 7.73
0 3 -6 119.23 7.45
0 3 -6 112.09 7.59
0 -3 6 106.94 7.45
0 -3 6 118.18 8.22
0 3 -6 90.64 7.02
0 -3 6 77.94 7.38
0 3 -6 118.17 8.22
0 -3 6 109.54 7.47
0 3 -5 153.91 9.43
0 3 -5 130.36 9.4
0 3 -5 157.67 9.9
0 -3 5 129.33 9.42
0 -3 5 125.76 9.07
0 3 -5 138.61 9.24
0 3 -5 129.93 8.84
0 -3 5 132.39 9.55
0 3 -5 144.1 8.81
0 3 -5 131.22 9.56
0 -3 5 137.61 9.1
0 3 -4 160.02 10.03
0 -3 4 156.8 10.17
0 3 -4 165.2 10.36
0 3 -4 149.82 9.53
0 3 -4 149.78 9.97
0 -3 4 143.15 9.88
0 3 -4 136.11 9.31
0 -3 4 141.51 10.04
0 3 -4 152.88 10.19
0 -3 4 153.73 9.83
0 -3 3 405.68 24.9
0 3 -3 414.09 24.9
0 3 -3 399.55 24.96
0 3 -3 414.46 24.42
0 -3 3 406.28 24.89
0 3 -3 429.53 24.97
0 -3 3 368.39 24.73
0 3 -3 481.67 25.22
0 -3 3 430.3 24.77
0 -3 2 25.46 2.49
0 3 -2 20.93 2.37
0 -3 2 24.56 2.48
0 3 -2 23.95 2.51
0 3 -2 24.38 2.58
0 -3 2 26.01 2.62
0 -3 2 22.26 2.16
0 3 -2 26.52 2.41
0 -3 2 23.51 1.98
0 3 -2 26.35 2.58
0 3 -1 81.77 5.34
0 -3 1 81.53 5.51
0 -3 1 75.58 5.24
0 3 -1 88.05 5.67
0 -3 1 77.11 5.59
0 -3 1 70.62 4.95
0 3 -1 84.45 5.74
0 3 -1 73.05 5.05
0 3 -1 79.3 5.48
0 3 -1 88.71 4.85
0 -3 1 69.95 4.74
0 3 -1 77.92 5.33
0 3 -1 86.01 5.11
0 3 0 1.69 0.51
0 3 0 1.83 0.65
0 -3 0 0.85 0.47
0 -3 0 1.3 0.46
0 -3 0 1.38 0.61
0 3 0 1.42 0.6
0 3 0 1.49 0.48
0 3 0 1.78 0.63
0 3 0 1.22 0.42
0 -3 0 0.83 0.36
0 3 0 2.15 0.59
0 3 0 2.25 0.58
0 -3 -1 97.68 6.19
0 3 1 75.51 5.49
0 -3 -1 92.42 5.69
0 3 1 78.38 6.09
0 -3 -1 79.42 6.15
0 3 1 77.96 6.16
0 3 1 83.08 5.76
0 -3 -1 102.62 5.94
0 3 1 81.39 5.89
0 3 1 82.34 5.33
0 3 1 86.99 5.35
0 3 1 81.26 5.58
0 -3 -1 76.81 5.54
0 3 2 115.09 7.5
0 3 2 110.07 8.13
0 -3 -2 133.57 7.56
0 -3 -2 93.22 7.86
0 -3 -2 126.89 8.42
0 3 2 137.31 8.57
0 -3 -2 119.9 8.02
0 3 2 123.83 8.07
0 3 2 120.33 7.19
0 3 2 146.99 8.23
0 3 2 126.43 7.41
0 -3 -2 122.68 7.78
0 3 2 104.66 7.6
0 -3 -3 4.69 0.99
0 3 3 5.61 1.1
0 -3 -3 5.81 0.7
0 3 3 5.48 0.7
0 -3 -3 5 1.06
0 3 3 5.53 1.03
0 3 3 6.86 1.25
0 3 3 6.66 1.22
0 -3 -3 7.04 1.2
0 3 3 7.22 1.11
0 3 3 5.09 0.72
0 -3 -3 5.53 0.74
0 -3 -3 6.6 1
0 -3 -4 408.1 21.44
0 3 4 390.23 21.53
0 -3 -4 373.06 20.15
0 -3 -4 377.47 21.48
0 3 4 346.91 21.41
0 3 4 361.6 21.3
0 3 4 340.62 21.38
0 -3 -4 264.53 20.54
0 -3 -4 396.12 21.66
0 3 4 308.1 20.47
0 -3 -4 393.63 20.62
0 -3 -4 328.96 20.91
0 3 5 2.54 0.62
0 3 5 1.88 0.74
0 -3 -5 2.33 0.77
0 3 5 2.64 0.82
0 -3 -5 1 0.56
0 -3 -5 2.41 0.74
0 3 5 3.75 0.91
0 3 5 2.03 0.77
0 -3 -5 2.53 0.61
0 -3 -5 2.76 0.88
0 -3 -5 3.03 0.76
0 3 5 2.22 0.74
0 -3 -5 3.03 0.64
0 3 6 1.12 0.51
0 -3 -6 2.73 0.78
0 3 6 2.81 0.85
0 -3 -6 1.56 0.7
0 3 6 1.94 0.69
0 3 6 2.44 0.87
0 -3 -6 4.2 0.96
0 -3 -6 2.35 0.6
0 3 6 2.21 0.84
0 -3 -6 3.06 0.97
0 3 6 1.93 0.69
0 -3 -6 2.92 0.68
0 -3 -7 21.56 2.4
0 3 7 27.09 2.81
0 3 7 26.76 2.88
0 -3 -7 22.7 2.74
0 3 7 21.57 2.44
0 -3 -7 29.67 2.75
0 3 7 24.66 1.89
0 -3 -7 22.17 2.87
0 3 7 21.51 2.73
0 -3 -7 21.51 2.73
0 3 7 23.95 2.64
0 -3 -7 30.23 2.5
0 3 7 16.75 2.14
0 -3 -8 111.91 7.07
0 3 8 84.91 6.96
0 3 8 85.24 6.68
0 3 8 92.11 6.82
0 -3 -8 99.51 7.52
0 3 8 99.96 7.59
0 -3 -8 107.35 7.84
0 -3 -8 132.35 8.16
0 3 8 76.17 6.87
0 -3 -8 102.6 6.86
0 3 9 14.37 1.89
0 3 9 14.98 2.06
0 -3 -9 16.07 2.35
0 -3 -9 12.44 2.19
0 -3 -9 13.57 2.33
0 3 9 13.34 2.22
0 -3 -9 12.31 1.81
0 3 9 10.93 1.94
0 -3 -10 55.21 5.25
0 -3 -10 46.47 5.08
0 -3 -10 62.22 5.56
0 3 10 55 5.2
0 -3 -10 50.72 4.53
0 3 10 59 5.12
0 -3 -11 167.32 11.68
0 -3 -11 158.02 11.69
0 -3 -11 156.9 11.61
0 3 11 165.78 11.57
0 3 11 141.9 11.01
0 -3 -12 -0.39 0.76
0 -3 -12 -0.4 0.55
0 -3 -12 0.81 0.78
0 -3 -13 125.49 10.19
0 -3 -13 118.82 10.07
0 -3 -13 141.06 10.51
0 -3 -14 143.26 11.29
0 -3 -14 142.49 11.38
0 -3 -14 145.71 11.46
0 -3 -15 2.35 1.22
0 -3 -15 3.76 1.53
0 -3 -16 30.45 4.37
0 4 -14 292.89 20.07
0 4 -14 282.85 19.82
0 4 -13 602.65 36.62
0 4 -13 607.03 36.53
0 4 -13 535.72 35.98
0 4 -12 437.42 28.69
0 4 -12 440.31 28.65
0 4 -12 459.19 28.61
0 4 -11 16.25 2.86
0 4 -11 11.84 2.55
0 4 -11 19.76 3.04
0 4 -10 72.34 6.69
0 4 -10 77.21 6.81
0 4 -10 63.7 6.38
0 4 -9 56.45 5.47
0 4 -9 52.85 5.41
0 -4 9 54.79 5.22
0 4 -9 52.74 5.43
0 4 -8 18.24 2.18
0 4 -8 13.5 2.42
0 4 -8 19.77 2.78
0 -4 8 11.34 2.19
0 4 -8 13.13 2.39
0 -4 8 15.49 2.48
0 -4 7 101.87 8.55
0 4 -7 124.38 8.63
0 4 -7 114.24 8.81
0 4 -7 109.61 8.91
0 4 -7 106.45 7.96
0 4 -7 131.61 8.11
0 -4 7 112.58 8.68
0 4 -7 125.86 9.14
0 4 -6 3.69 1.21
0 4 -6 5.14 1.43
0 4 -6 6.28 1.4
0 -4 6 6.09 1.44
0 -4 6 5.7 1.29
0 4 -6 5.23 1.28
0 4 -6 5.5 1.2
0 4 -6 5.34 1.06
0 -4 6 5.99 1.32
0 4 -6 4.42 1.34
0 4 -5 1.58 0.77
0 4 -5 0.91 0.62
0 -4 5 2.53 0.89
0 4 -5 1.31 0.68
0 4 -5 2.39 0.97
0 -4 5 0.82 0.6
0 4 -5 1.77 0.91
0 -4 5 2.48 0.85
0 4 -4 257.12 16.55
0 -4 4 229.74 16.28
0 4 -4 268.9 15.91
0 4 -4 271.04 16.65
0 -4 4 253.08 16.46
0 4 -4 250.07 16.56
0 -4 4 251.17 16.19
0 4 -4 272.25 16.77
0 -4 3 104.92 7.63
0 4 -3 112.84 7.9
0 4 -3 102.58 7.71
0 -4 3 104.97 7.86
0 4 -3 101.41 7.82
0 -4 3 104.53 7.23
0 -4 3 97.2 6.74
0 4 -3 117.35 7.97
0 -4 3 104.35 7.54
0 -4 2 1890.74 108.08
0 4 -2 2280.89 108.76
0 4 -2 1958.32 108.2
0 -4 2 1966.06 108.22
0 -4 2 2027.28 108.55
0 4 -2 1925.26 108.57
0 -4 2 1816.53 107.59
0 -4 2 1589.67 107.05
0 4 -2 2081.74 108.45
0 4 -2 1982.66 108.3
0 4 -2 1884.91 107.65
0 4 -1 3709.84 186.2
0 -4 1 2922.8 186.05
0 -4 1 3074.85 185.89
0 4 -1 3492.39 186.55
0 -4 1 3080.21 186.39
0 4 -1 3250.12 186.56
0 -4 1 3326.85 185.71
0 4 -1 3038.58 185.31
0 4 -1 3667.84 186.48
0 -4 1 3676.45 185.44
0 4 -1 3147.31 185.61
0 4 -1 3142.58 186.01
0 -4 0 1450.27 84.99
0 4 0 1586.78 84.57
0 4 0 1308.21 84.86
0 -4 0 1384.32 84.43
0 -4 0 1474.79 85.2
0 -4 0 1360.06 84.26
0 4 0 1516.16 85.34
0 -4 0 1781.2 84.41
0 4 0 1488.14 84.86
0 4 0 1314.76 84.11
0 4 0 1423.89 84.29
0 4 0 1750.48 84.78
0 -4 -1 224.05 13.7
0 4 1 263.59 13.91
0 4 1 255.5 14.74
0 -4 -1 261.62 14.59
0 -4 -1 227.54 14.69
0 4 1 234.54 14.76
0 4 1 262.25 14.39
0 4 1 250.18 13.97
0 4 1 286.64 14.05
0 -4 -1 208.67 13.64
0 4 1 214.89 13.29
0 -4 -2 574.9 32.51
0 -4 -2 652.65 33.57
0 4 2 438.34 32.23
0 4 2 628.73 33.78
0 -4 -2 595.69 33.69
0 4 2 599.37 33.77
0 4 2 702.55 33.48
0 4 2 664 33.26
0 -4 -2 472.95 32.77
0 4 2 464.97 32.48
0 4 2 652.93 32.35
0 -4 -2 502.74 32.57
0 -4 -3 252.78 14.26
0 4 3 263.24 15.58
0 -4 -3 238.15 15.15
0 4 3 264.24 14.28
0 4 3 232.82 15.45
0 -4 -3 246.02 15.54
0 4 3 240.73 15
0 -4 -3 245.7 15.13
0 4 3 259.8 15.13
0 4 3 253.29 15.13
0 4 3 180.57 13.94
0 -4 -3 240.49 14.68
0 4 4 6.29 1.36
0 -4 -4 6.34 1.31
0 4 4 7.05 0.82
0 4 4 5.41 1.3
0 -4 -4 5.34 1.31
0 4 4 4.34 1.08
0 -4 -4 4.98 1.2
0 4 4 4.47 1.17
0 4 4 5.91 0.89
0 -4 -4 6.21 1.11
0 -4 -5 0.46 0.44
0 4 5 -0.27 0.37
0 4 5 0.27 0.37
0 -4 -5 -0.27 0.45
0 4 5 0.24 0.51
0 4 5 0.26 0.56
0 -4 -5 0.26 0.44
0 -4 -5 -0.19 0.37
0 -4 -5 0.22 0.29
0 -4 -6 1.84 0.75
0 4 6 1.11 0.77
0 4 6 1.79 0.83
0 -4 -6 3.21 1.01
0 4 6 2.9 0.96
0 -4 -6 2.88 1.01
0 4 6 2.8 1.02
0 -4 -6 3.12 0.89
0 4 6 0.85 0.59
0 -4 -7 13.24 1.93
0 4 7 12.48 2.07
0 4 7 13.22 1.98
0 -4 -7 11.73 1.92
0 4 7 11.19 1.95
0 4 7 10.21 1.97
0 -4 -7 11.59 2.07
0 -4 -7 11.94 1.82
0 4 7 14.8 2
0 4 8 28.58 3.57
0 -4 -8 36.88 3.59
0 4 8 36.99 3.9
0 4 8 32.28 3.5
0 -4 -8 36.44 3.69
0 -4 -8 39.11 3.96
0 4 8 40.91 4.17
0 -4 -8 30.8 3.84
0 -4 -8 37.1 3.97
0 4 8 48.37 4.06
0 4 9 60.1 5.23
0 -4 -9 60.49 5.41
0 4 9 58.91 5.49
0 -4 -9 70.63 5.79
0 -4 -9 49.11 5.27
0 4 9 44.94 4.71
0 -4 -10 377.01 23.7
0 -4 -10 326.8 23.59
0 -4 -10 375.76 23.89
0 4 10 399.06 23.38
0 -4 -11 189.97 13.17
0 -4 -11 180.65 13.22
0 -4 -11 174.62 13.25
0 -4 -12 151.92 12.09
0 -4 -12 167.85 12.58
0 -4 -12 180.86 12.75
0 -4 -13 30.08 3.96
0 -4 -13 26.9 3.93
0 -4 -13 29.39 4.04
0 -4 -14 2.2 1.21
0 -4 -14 0.97 1.06
0 -4 -14 0.94 0.91
0 -4 -15 46.45 5.43
0 -4 -15 44.75 5.53
0 -4 -15 50.93 5.68
0 5 -12 0.95 1.13
0 5 -12 0.49 1.07
0 5 -12 2.82 1.45
0 5 -11 21.54 3.54
0 5 -11 25.95 3.89
0 5 -11 23.46 3.47
0 5 -11 25.9 3.73
0 5 -10 98.95 8.7
0 5 -10 105.24 8.97
0 5 -10 100.79 8.59
0 5 -10 110.24 9.06
0 5 -9 68.6 6.76
0 5 -9 66.73 6.58
0 5 -9 79.15 6.84
0 5 -9 75.09 6.92
0 5 -8 42.55 4.75
0 5 -8 43.57 4.93
0 5 -8 49.59 5.01
0 5 -8 42.48 4.82
0 5 -7 9.26 1.92
0 5 -7 10.53 2.19
0 5 -7 11.04 2.2
0 5 -7 12.24 2.28
0 -5 6 71.97 6.47
0 5 -6 78.98 6.56
0 5 -6 91.63 6.89
0 5 -6 78.73 6.84
0 5 -6 75.93 5.89
0 5 -6 69.76 6.4
0 5 -6 71.99 6.58
0 5 -6 71.51 6.6
0 -5 5 43.81 4.49
0 5 -5 46.53 4.74
0 5 -5 35.03 4.23
0 -5 5 45.65 4.56
0 5 -5 43.36 4.55
0 5 -5 53.23 4.95
0 -5 5 43.32 4.3
0 5 -5 54.11 4.96
0 -5 4 46.68 4.67
0 5 -4 58.2 5.18
0 5 -4 49.34 4.9
0 5 -4 50.57 4.98
0 -5 4 52.36 4.99
0 5 -4 45.16 4.79
0 5 -4 57.42 4.49
0 5 -4 55.37 5.06
0 -5 4 44.03 4.5
0 5 -3 3.25 1.16
0 5 -3 3.54 1.19
0 -5 3 4.31 1.3
0 -5 3 2.27 1.01
0 5 -3 2.01 0.94
0 -5 3 3.3 0.96
0 5 -3 2.85 1.13
0 -5 3 4.32 1.22
0 5 -3 4.24 1.04
0 5 -3 5.64 1.43
0 5 -2 460.87 27.82
0 5 -2 462.64 27.37
0 -5 2 423.44 27.11
0 -5 2 463.85 26.82
0 5 -2 447.67 27.86
0 -5 2 406.19 27.63
0 5 -2 407.42 27.44
0 -5 2 535.16 26.48
0 5 -2 412.33 27.22
0 -5 2 404.27 27.11
0 5 -2 436.66 26.7
0 5 -1 15.07 2.36
0 -5 1 13.54 1.96
0 5 -1 14.49 2.05
0 -5 1 13.86 2.16
0 -5 1 14.99 1.88
0 -5 1 10.81 2.09
0 5 -1 10.86 2.1
0 5 -1 13.1 2.16
0 -5 1 16.92 1.74
0 5 -1 12.71 1.79
0 -5 0 59.84 5.02
0 5 0 53.63 4.4
0 -5 0 55.13 4.4
0 5 0 58.88 5.15
0 -5 0 46.32 4.12
0 5 0 54.1 5.1
0 -5 0 48.97 4.91
0 -5 0 45.57 3.94
0 5 0 37.31 4.29
0 5 0 54.06 4.25
0 5 1 4.17 1.33
0 5 1 5.9 1.17
0 -5 -1 5.03 1.31
0 5 1 5.51 1.53
0 -5 -1 8.57 1.81
0 -5 -1 7.86 1.34
0 5 1 4.83 1.26
0 5 1 5.27 1.12
0 5 2 1 0.52
0 -5 -2 2.5 0.98
0 5 2 1.28 0.89
0 5 2 2.76 1.07
0 -5 -2 1.65 0.86
0 5 2 1.78 0.75
0 5 2 1.57 0.77
0 -5 -2 2.17 0.82
0 -5 -2 2.44 0.78
0 5 2 1.49 0.66
0 -5 -3 92.01 7.56
0 5 3 107.17 8.12
0 -5 -3 96.51 7.96
0 5 3 96 8.04
0 5 3 92.75 7.38
0 5 3 102.75 7.55
0 -5 -3 94.66 7.39
0 5 3 91.3 7.43
0 -5 -4 63.09 5.73
0 5 4 79.9 6.41
0 5 4 82.25 6.59
0 5 4 65.01 5.65
0 -5 -4 70.82 6.23
0 -5 -4 76.06 5.97
0 5 4 62.45 5.74
0 -5 -4 71.68 5.47
0 5 5 3.33 1.18
0 -5 -5 2.48 0.98
0 5 5 3.76 1.15
0 5 5 2.37 1.05
0 -5 -5 2 0.93
0 5 5 2.93 1.04
0 -5 -5 1.75 0.86
0 -5 -5 3.22 0.92
0 -5 -6 6.33 1.44
0 5 6 2.38 1.12
0 5 6 6.9 1.52
0 -5 -6 6.68 1.57
0 5 6 3.34 1.1
0 5 6 3.47 1.25
0 -5 -6 1.58 0.9
0 -5 -6 7.99 1.39
0 5 7 0.69 0.83
0 -5 -7 -0.28 0.54
0 -5 -7 0.33 0.56
0 5 7 0.31 0.52
0 5 7 0.33 0.64
0 -5 -7 0.34 0.58
0 5 7 -0.34 0.66
0 -5 -7 -0.24 0.53
0 5 7 0.5 0.6
0 -5 -8 91.01 7.51
0 5 8 106.53 8.25
0 5 8 87.15 7.69
0 -5 -8 100.07 8.21
0 -5 -8 99.88 7.57
0 5 8 113.59 7.82
0 5 9 179.52 12.71
0 -5 -9 191.01 13.07
0 -5 -9 182.82 12.73
0 -5 -9 169.6 12.07
0 5 9 166.1 12.05
0 -5 -10 85.74 7.54
0 -5 -10 80.47 7.66
0 -5 -10 95.97 7.32
0 -5 -11 68.76 6.62
0 -5 -11 64.64 6.41
0 -5 -11 63.95 5.85
0 -5 -12 20.84 3.26
0 -5 -12 19.75 3.42
0 -5 -12 17.99 3.22
0 -5 -12 27.33 3.36
0 -5 -13 0.46 0.78
0 -5 -13 0.5 0.84
0 -5 -13 0.86 0.84
0 -5 -14 0.48 0.94
0 -5 -14 0.52 0.71
0 -5 -14 0.9 0.98
0 6 -11 6.4 1.97
0 6 -10 13.78 2.88
0 6 -10 16.26 2.9
0 6 -9 9.96 2.41
0 6 -9 8.45 2.18
0 6 -8 7.73 2.02
0 6 -8 6.99 1.94
0 6 -7 0.43 0.85
0 6 -7 1.28 1.02
0 6 -7 0.43 0.83
0 6 -6 45.75 4.94
0 6 -6 38.43 4.6
0 6 -6 43.29 4.9
0 6 -5 18.64 2.9
0 6 -5 11.73 2.43
0 6 -5 15.9 2.72
0 6 -5 14.59 2.69
0 6 -4 53.84 5.56
0 6 -4 58.52 5.52
0 -6 4 50.05 5.36
0 6 -4 50.77 5.45
0 6 -4 49.03 5.36
0 6 -4 61.05 4.9
0 -6 4 55.34 5.22
0 6 -3 10.13 2.03
0 -6 3 5.71 1.51
0 6 -3 10.61 2.22
0 -6 3 8.92 1.65
0 -6 3 7.77 1.91
0 6 -3 8.85 2.09
0 6 -3 7.96 1.91
0 -6 3 11.15 2.09
0 6 -3 9.56 1.71
0 6 -2 721.64 44.77
0 6 -2 792.64 45.74
0 -6 2 751.65 44.21
0 -6 2 703.83 45.3
0 6 -2 699.75 45.4
0 6 -2 760.48 45.24
0 -6 2 750.53 44.89
0 6 -2 815.86 44.36
0 6 -1 1515.79 107.99
0 6 -1 1947.89 107.67
0 -6 1 1985.82 107.33
0 -6 1 1769.28 108.46
0 6 -1 1871.26 108.73
0 6 -1 2071.95 108.45
0 6 -1 1917.69 107.24
0 -6 1 1864.43 107.95
0 6 0 2.28 0.89
0 6 0 1.57 1.21
0 -6 0 0.79 0.86
0 6 0 1.24 0.99
0 -6 0 2.07 0.84
0 6 0 0.34 0.66
0 6 0 0.87 0.82
0 6 1 3.9 1.44
0 6 1 5.4 1.63
0 -6 -1 4.4 1.13
0 -6 -1 5.12 1.55
0 6 1 5.22 1.47
0 6 1 2.39 1.04
0 6 2 0.78 0.76
0 6 2 1.67 1
0 -6 -2 2.76 1.28
0 6 2 2.23 0.98
0 6 2 1.32 0.86
0 6 3 76.31 6.87
0 6 3 74.13 6.95
0 -6 -3 74.82 6.89
0 6 3 81.94 6.45
0 -6 -3 74.71 6.25
0 6 3 62.81 6.16
0 -6 -3 85.87 6.1
0 6 4 0.39 0.85
0 6 4 -0.41 0.7
0 -6 -4 0.4 0.67
0 6 4 1.45 0.89
0 -6 -4 0.59 0.65
0 -6 -4 0.23 0.55
0 6 5 9.17 2.15
0 -6 -5 10.34 2.24
0 6 5 16.44 2.72
0 -6 -5 8.39 1.88
0 -6 -5 14.01 1.98
0 6 6 27.43 3.62
0 -6 -6 24.69 3.47
0 6 6 23.12 3.39
0 6 6 27.13 3.57
0 -6 -6 18.77 2.97
0 -6 -6 25.89 2.95
0 6 7 30.69 3.9
0 6 7 25.52 3.64
0 -6 -7 26.07 3.52
0 -6 -7 31.63 3.34
0 6 8 51.79 5.52
0 6 8 55.96 5.54
0 -6 -8 46.06 5.21
0 -6 -8 54.47 4.9
0 6 9 -0.42 0.7
0 -6 -9 1.89 1.1
0 -6 -9 1.69 1.09
0 -6 -9 1.19 0.82
0 -6 -10 538.7 33.22
0 -6 -10 512.3 32.89
0 -6 -11 8.98 2.3
0 -6 -11 7.63 2.07
0 -6 -12 10.42 2.51
0 -6 -12 8.07 2.15
0 -6 -13 -0.47 1.02
0 7 -8 4.93 1.94
0 7 -7 34.49 4.58
0 7 -7 35.55 4.72
0 7 -6 0.45 0.88
0 7 -6 0.48 0.93
0 7 -5 8.94 2.23
0 7 -5 5.52 1.89
0 7 -5 8.86 2.21
0 7 -5 6.46 2
0 7 -4 2.78 1.44
0 7 -4 4.01 1.47
0 7 -4 3.16 1.4
0 7 -4 4.18 1.58
0 7 -3 7.1 1.89
0 7 -3 11.62 2.57
0 7 -3 6.98 2.01
0 -7 3 10.44 1.92
0 7 -3 12.17 2.55
0 7 -2 188.39 13.67
0 7 -2 188.91 13.37
0 -7 2 171.75 12.06
0 7 -2 167.46 13.34
0 7 -1 95.34 9.08
0 7 -1 130.35 9.57
0 7 -1 103.82 9.36
0 -7 1 102.2 9.19
0 -7 1 117.11 8.32
0 7 0 5.06 1.75
0 7 0 3.56 1.46
0 -7 0 4.49 1.28
0 -7 0 3.64 1.55
0 7 0 2.88 1.34
0 7 1 27.05 3.86
0 7 1 31.58 3.83
0 -7 -1 22.34 3.55
0 -7 -1 25.15 3.03
0 7 1 28.08 4.02
0 7 2 1.83 1.19
0 7 2 5.62 1.64
0 7 2 4.38 1.65
0 -7 -2 4.32 1.24
0 -7 -2 1.37 1.19
0 7 3 9.15 2.24
0 -7 -3 8.68 2.19
0 7 3 9.73 2.37
0 7 4 28.03 3.99
0 7 4 34.91 4.44
0 -7 -4 24.28 3.8
0 7 5 24.55 3.66
0 7 5 16.37 3.16
0 7 6 5.59 1.85
0 7 6 6.65 1.99
0 7 7 8.94 2.32
0 -7 -7 5.19 1.7
0 7 7 9.34 2.31
0 7 8 2.37 1.31
0 -7 -8 0.85 0.92
0 7 8 1.38 1.1
0 7 9 150.98 11.58
0 -7 -9 131.45 11.03
0 -7 -10 3.77 1.6
0 8 -4 1.04 1.14
0 8 -4 2.1 1.45
0 8 -3 159.08 12.9
0 8 -3 174.81 12.98
0 8 -3 152.83 12.81
0 8 -2 506.88 32.94
0 8 -2 530.05 32.82
0 -8 2 496.75 31.2
0 8 -2 521.19 33.15
0 8 -1 48.51 5.87
0 8 -1 57.13 5.92
0 -8 1 48.73 4.85
0 8 -1 50.63 6.04
0 8 0 1.05 1.15
0 8 0 0.9 0.88
0 -8 0 0.3 1
0 8 0 0.54 0.92
0 8 1 3.15 1.62
0 8 1 3.07 1.42
0 -8 -1 1.8 1.1
0 8 1 2.74 1.51
0 8 2 0.52 1.02
0 8 2 -0.55 1.31
0 8 3 34.59 4.62
0 8 3 24.85 4.2
0 -8 -3 28.82 3.49
0 -8 -4 45.79 4.7
0 8 4 38.56 5.41
0 8 5 15.75 3.19
0 8 5 16.42 3.32
0 8 6 12.63 2.82
0 8 6 8.65 2.48
0 8 7 9.52 2.49
0 8 7 12.24 2.8
0 8 8 3.66 1.7
1 -8 -2 30.11 3.69
1 -8 -1 2.94 1.4
1 -8 0 71.13 6.29
-1 7 9 2.1 1.35
1 -7 -9 1.89 1.3
-1 7 8 22.85 3.9
1 -7 -8 26.9 3.88
-1 7 7 -0.51 1
-1 7 7 -0.49 0.96
1 -7 -7 -0.48 0.67
-1 7 6 72.59 6.98
-1 7 6 54.83 6.37
1 -7 -6 57.24 6.39
-1 7 5 95.22 8.53
1 -7 -5 87.92 8.24
-1 7 5 83.63 8.25
-1 7 4 21.88 3.58
-1 7 4 24.72 3.82
1 -7 -4 20.89 3.57
-1 7 3 82.33 7.7
-1 7 3 74.14 7.58
1 -7 -3 75.24 7.45
-1 7 2 1.97 1.35
-1 7 2 1.04 1.01
1 -7 -2 2.91 1.42
1 -7 -2 0.3 0.77
-1 7 1 0.49 0.83
1 -7 -1 -0.49 0.82
-1 7 1 0.52 0.87
1 -7 -1 0.89 0.96
-1 7 0 -0.49 0.68
1 -7 0 0.59 0.81
-1 7 0 0.52 0.87
1 -7 0 -0.49 0.67
-1 7 -1 3.43 1.59
1 -7 1 2.06 1.08
1 -7 1 2.91 1.5
-1 7 -1 4.61 1.73
-1 7 -2 28.4 4.34
-1 7 -2 33.98 4.42
1 -7 2 36.86 4.73
-1 7 -2 47.25 5.34
1 -7 2 34.13 3.79
-1 7 -3 30.67 4.14
-1 7 -3 20.25 3.39
1 -7 3 21.27 2.9
1 -7 3 18.37 3.31
-1 7 -3 20.18 3.47
-1 7 -4 2.42 1.36
-1 7 -4 8.88 2.13
-1 7 -4 8.04 2.13
-1 7 -4 4 1.57
1 -7 4 7.21 2
-1 7 -5 4.3 1.75
-1 7 -5 4.74 1.69
-1 7 -5 3.88 1.58
1 -7 5 2.38 1.33
-1 7 -5 2.99 1.47
-1 7 -6 3.66 2.17
-1 7 -6 11.9 2.58
-1 7 -7 -1.92 1.33
1 -6 -11 3.49 1.54
1 -6 -11 4.01 1.63
1 -6 -10 92.1 8.41
-1 6 9 24.93 3.78
1 -6 -9 22.3 3.54
-1 6 8 7.44 2.07
1 -6 -8 7.32 2.06
-1 6 8 9.26 2.17
-1 6 7 9.62 2.32
1 -6 -7 6.89 1.87
1 -6 -7 8.92 2.16
-1 6 7 9.41 2.25
-1 6 6 12.15 2.52
1 -6 -6 9.5 2.09
1 -6 -6 11.49 2.35
-1 6 6 12.16 2.47
-1 6 5 99.39 8.51
1 -6 -5 86.54 7.73
-1 6 5 98.57 8.49
1 -6 -5 103.53 8.55
-1 6 4 433.99 26.62
1 -6 -4 374.54 25.39
-1 6 4 402.92 26.43
1 -6 -4 431.5 26.47
-1 6 3 236.62 16.88
1 -6 -3 209.89 16.33
-1 6 2 9.79 2.2
-1 6 2 12.61 2.59
1 -6 -2 11.45 2.38
-1 6 1 31.82 4.01
1 -6 -1 31.37 3.29
-1 6 1 23.33 3.7
1 -6 -1 24.13 3.62
-1 6 0 26.56 3.73
1 -6 0 26.63 3.07
-1 6 0 29.53 3.97
1 -6 0 26.69 3.75
-1 6 -1 118.95 9.06
-1 6 -1 133.31 10.16
-1 6 -1 123.69 9.74
-1 6 -1 121.68 10.08
1 -6 1 124.84 10.01
1 -6 1 120.29 8.88
-1 6 -2 0.32 0.62
-1 6 -2 1.26 1.08
-1 6 -2 0.39 0.66
1 -6 2 -0.53 0.77
1 -6 2 0.42 1.01
-1 6 -2 -0.44 0.61
-1 6 -3 128.95 10.26
-1 6 -3 140.23 9.95
-1 6 -3 115 9.87
1 -6 3 129.77 10.27
1 -6 3 128.24 9.22
-1 6 -3 119.2 10.13
-1 6 -4 207.17 13.06
-1 6 -4 180.99 13.06
-1 6 -4 159.95 12.71
-1 6 -4 179.33 13.18
1 -6 4 164.99 11.87
1 -6 4 163.56 12.79
-1 6 -5 3.56 1.46
-1 6 -5 5.38 1.67
-1 6 -5 3.41 1.33
1 -6 5 6.66 1.83
-1 6 -5 3.05 1.36
-1 6 -6 30.74 4.17
-1 6 -6 33.73 4.32
-1 6 -6 37.74 4.55
1 -6 6 34.16 4.23
-1 6 -7 101.62 8.99
-1 6 -7 107.7 9.11
-1 6 -8 60.73 6.19
-1 6 -8 48.94 5.71
-1 6 -9 73.45 7.25
-1 6 -9 70.53 7.02
-1 6 -10 9.84 2.35
1 -5 -13 9.04 2.41
1 -5 -12 40.81 5.17
1 -5 -12 36.56 4.69
1 -5 -11 8.67 2.2
1 -5 -11 8.95 2.17
1 -5 -10 34.81 4.21
1 -5 -10 24.7 3.84
-1 5 9 134.71 10.67
1 -5 -9 137.06 10.78
-1 5 8 133.92 9.82
1 -5 -8 110.22 9.31
-1 5 8 109.18 9.05
1 -5 -7 103.99 8.03
-1 5 7 119.91 8.88
1 -5 -7 86.36 8.01
-1 5 7 95.78 8.11
1 -5 -7 102.49 8.28
1 -5 -6 4.08 1.28
-1 5 6 5.47 1.63
1 -5 -6 2.49 1.11
1 -5 -6 4.71 1.47
-1 5 6 4 1.39
-1 5 5 14.49 2.5
1 -5 -5 15.99 2.44
1 -5 -5 12.2 2.19
1 -5 -5 10.14 2.11
-1 5 5 12.72 2.2
-1 5 5 10.32 2.17
-1 5 4 27.22 3.49
1 -5 -4 24.19 3.16
1 -5 -4 26.72 3.14
-1 5 4 22.36 3.26
1 -5 -4 20.7 3.09
-1 5 4 23.34 2.98
1 -5 -3 35.12 3.76
-1 5 3 27.76 3.63
1 -5 -3 25.34 3.46
-1 5 3 36.38 4.08
-1 5 3 27.81 3.31
1 -5 -3 33.35 3.49
1 -5 -2 42.92 4.45
-1 5 2 33.85 4.35
1 -5 -2 41.05 4.68
-1 5 2 43.36 4.81
1 -5 -2 49.7 4.39
-1 5 1 -0.36 0.6
-1 5 1 0.43 0.55
1 -5 -1 0.3 0.59
-1 5 1 -0.38 0.52
1 -5 -1 -0.36 0.49
1 -5 -1 0.68 0.49
-1 5 0 21.12 3.06
1 -5 0 21.47 2.88
-1 5 0 20.02 2.48
-1 5 0 22.63 3.18
1 -5 0 22.71 2.54
1 -5 0 20.86 2.99
-1 5 0 18.11 2.68
1 -5 0 21.01 2.55
-1 5 -1 66.21 5.93
1 -5 1 64.07 5.23
1 -5 1 67.81 5.66
-1 5 -1 54.04 5.06
-1 5 -1 61.23 5.9
1 -5 1 62.73 5.08
1 -5 1 64.72 5.95
-1 5 -1 67.41 5.81
1 -5 1 58.21 4.73
1 -5 1 59.55 5.19
1 -5 2 100.25 7.15
-1 5 -2 99.41 7.27
-1 5 -2 93.32 7.6
1 -5 2 85.01 7.14
1 -5 2 77.33 6.25
-1 5 -2 89.35 7.39
1 -5 2 92.97 6.79
1 -5 2 100.5 7.82
-1 5 -2 84.03 7.52
-1 5 -3 83.01 7.18
1 -5 3 81.83 6.78
1 -5 3 83.95 6.92
-1 5 -3 94.38 7.13
-1 5 -3 86.2 7.16
1 -5 3 92.57 6.25
1 -5 3 88.09 6.58
1 -5 3 70.51 6.95
-1 5 -3 81.91 7.31
1 -5 4 95.03 8
1 -5 4 112.54 8.29
-1 5 -4 94.22 8.22
-1 5 -4 106.98 8.37
-1 5 -4 92.24 8.31
1 -5 4 101.99 7.74
1 -5 4 105.12 8.51
1 -5 4 97.02 7.87
-1 5 -4 99.29 8.35
-1 5 -5 5.88 1.6
-1 5 -5 10.25 1.99
1 -5 5 7.38 1.68
-1 5 -5 8.49 1.92
1 -5 5 8.12 1.84
-1 5 -5 6.92 1.72
1 -5 5 7.74 1.71
1 -5 5 9.18 1.74
-1 5 -6 7.2 1.81
-1 5 -6 7.56 1.81
-1 5 -6 6.43 1.69
1 -5 6 5.09 1.49
-1 5 -6 7.74 1.87
1 -5 6 8.73 1.9
-1 5 -7 1.62 1.13
1 -5 7 5.18 1.58
-1 5 -7 3.11 1.21
1 -5 7 4.12 1.39
-1 5 -8 8.52 1.92
-1 5 -8 4.68 1.7
1 -5 8 8 1.95
-1 5 -8 8.39 1.98
-1 5 -9 33.34 4.12
-1 5 -9 34.77 4.45
-1 5 -9 36.9 4.44
-1 5 -10 15.33 3
-1 5 -10 16.4 2.85
-1 5 -10 17.08 2.98
-1 5 -11 -0.43 0.83
-1 5 -11 -0.48 0.81
-1 5 -11 0.42 0.82
-1 5 -12 1.5 1.29
-1 5 -12 2.28 1.41
1 -4 -14 4.16 1.75
1 -4 -14 2.43 1.35
1 -4 -14 2.57 1.43
1 -4 -13 2.2 1.14
1 -4 -13 3.48 1.68
1 -4 -13 1.86 1.21
1 -4 -12 32.25 4.21
1 -4 -12 32.32 4.28
1 -4 -12 34.82 4.5
1 -4 -11 37.29 4.31
1 -4 -11 29.56 4.02
1 -4 -11 32.22 4.29
1 -4 -10 180.12 13.01
1 -4 -10 178.49 13.08
1 -4 -10 182.44 13.44
-1 4 9 147.98 10.71
1 -4 -9 151.97 10.77
1 -4 -9 136.68 10.92
-1 4 9 132.74 9.98
-1 4 8 189.74 13
1 -4 -8 173.53 12.36
-1 4 8 189.82 12.88
-1 4 8 185.7 12.56
1 -4 -8 186.43 13.23
-1 4 8 173.59 12.17
-1 4 7 49.88 4.68
1 -4 -7 43.57 4.15
-1 4 7 37.2 4.1
1 -4 -7 45.21 4.28
-1 4 7 36.99 3.97
1 -4 -7 36.95 4.24
1 -4 -7 33.28 3.53
-1 4 7 41.81 3.88
-1 4 6 261.8 16.47
1 -4 -6 257.29 15.95
-1 4 6 248.69 16.04
-1 4 6 233.74 15.87
1 -4 -6 265.97 16.19
1 -4 -6 272.01 16.46
-1 4 6 198.43 15.07
1 -4 -6 241.2 15.24
-1 4 5 618.34 38.63
1 -4 -5 617.1 38.21
1 -4 -5 632.08 38.49
-1 4 5 609.98 38.22
-1 4 5 645.75 38.59
1 -4 -5 708.53 38.71
1 -4 -5 606.88 37.73
1 -4 -5 674.2 37.63
-1 4 5 660.66 37.72
-1 4 4 475.91 31.31
1 -4 -4 538.48 31.21
-1 4 4 527.96 31.03
-1 4 4 504.9 31.37
1 -4 -4 504.51 31.26
1 -4 -4 509.83 30.66
1 -4 -4 549.28 31.29
1 -4 -4 505.36 30.2
-1 4 3 52.28 3.94
-1 4 3 45.58 4.73
1 -4 -3 60.22 4.92
1 -4 -3 49.69 4.79
-1 4 3 52.1 4.93
-1 4 3 48.59 4.48
1 -4 -3 43.58 4.39
1 -4 -3 53.82 4.5
1 -4 -3 62.6 4.21
-1 4 2 56.2 4.63
1 -4 -2 62.28 4.73
-1 4 2 72.66 5.85
1 -4 -2 60.1 5.31
-1 4 2 59.62 5.55
1 -4 -2 62.1 5.57
1 -4 -2 68.97 5.28
1 -4 -2 69.95 5.35
1 -4 -2 66.19 4.7
1 -4 -2 69.31 4.89
1 -4 -1 281.3 18.93
-1 4 1 273.53 18.32
-1 4 1 342.9 19.71
1 -4 -1 381.6 18.75
1 -4 -1 320.89 19.6
-1 4 1 321.71 19.63
1 -4 -1 238.73 18.32
-1 4 1 284.94 18.08
1 -4 -1 341.95 18.61
-1 4 0 8.26 1.67
1 -4 0 6.86 1.26
1 -4 0 7.5 1.48
-1 4 0 9.93 1.47
-1 4 0 7.02 1.57
1 -4 0 8.17 1.64
-1 4 0 7.16 1.45
-1 4 0 7.79 1.09
1 -4 0 7.23 1.11
1 -4 0 8.03 1.29
1 -4 0 7.27 1.31
-1 4 0 7.76 1.1
-1 4 -1 31.47 3.05
-1 4 -1 20.01 2.9
1 -4 1 31.78 3.26
1 -4 1 38 3.27
1 -4 1 31.7 2.91
-1 4 -1 38.96 3.8
1 -4 1 27.71 3.28
-1 4 -1 28.44 3.2
1 -4 1 29.54 2.69
1 -4 1 28.09 2.67
1 -4 1 21.45 2.41
-1 4 -1 30.79 2.71
1 -4 1 30.63 3.01
-1 4 -1 29.67 2.59
1 -4 2 169.17 11.62
-1 4 -2 173.35 12.05
1 -4 2 168.39 11.76
-1 4 -2 155.4 10.98
-1 4 -2 179.28 11.8
1 -4 2 164.12 11.3
-1 4 -2 169.87 12.16
1 -4 2 152.83 11.95
1 -4 2 183.53 11.21
1 -4 2 168.66 11.33
1 -4 2 208.43 11.08
-1 4 -2 170.5 11.96
-1 4 -2 190.7 11.2
1 -4 2 202.76 11.94
-1 4 -3 212.58 13.97
-1 4 -3 211.19 13.38
-1 4 -3 236.87 14.36
1 -4 3 185.78 13.69
1 -4 3 212.31 13.88
1 -4 3 193.27 13.38
1 -4 3 211.55 14.29
-1 4 -3 209.06 14.28
1 -4 3 222.63 13.25
1 -4 3 205.9 13.58
-1 4 -3 214.54 14.18
1 -4 3 198.88 13.79
-1 4 -3 244.18 13.39
-1 4 -4 15.07 2.2
-1 4 -4 10.57 1.7
-1 4 -4 13.01 2.05
1 -4 4 8.46 1.68
1 -4 4 11.47 1.91
1 -4 4 13.9 1.83
1 -4 4 10.76 1.96
-1 4 -4 10.28 1.97
1 -4 4 9.72 1.45
1 -4 4 11.93 1.84
-1 4 -4 13.97 2.16
1 -4 4 13.47 2.04
-1 4 -5 35.69 3.57
-1 4 -5 36.8 3.79
1 -4 5 38.51 3.72
1 -4 5 39.07 3.89
-1 4 -5 37.29 3.97
1 -4 5 38.93 3.84
-1 4 -5 36 3.92
-1 4 -5 36.17 3.89
-1 4 -5 35.94 3.39
1 -4 5 32.99 3.7
-1 4 -6 0.33 0.65
-1 4 -6 0.26 0.51
-1 4 -6 -0.28 0.47
1 -4 6 1.8 0.93
1 -4 6 1.21 0.78
-1 4 -6 0.32 0.62
-1 4 -6 1.22 0.69
-1 4 -6 0.6 0.65
1 -4 6 0.86 0.62
1 -4 7 131.61 10.48
-1 4 -7 131.08 10.67
-1 4 -7 145.01 10.51
-1 4 -7 150.5 10.8
1 -4 7 152.73 10.87
-1 4 -7 173.27 10.24
-1 4 -7 143.16 10.49
1 -4 7 155.47 10.55
-1 4 -7 141.27 9.91
-1 4 -8 303.51 18.78
-1 4 -8 297.88 18.25
1 -4 8 291.05 18.54
-1 4 -8 259.08 18.03
-1 4 -8 251.13 17.17
-1 4 -9 27.76 3.76
-1 4 -9 33.94 3.88
-1 4 -9 29.6 3.67
1 -4 9 25.58 3.65
-1 4 -9 31.15 3.21
-1 4 -10 43.25 4.66
-1 4 -10 43.49 4.87
1 -4 10 36.61 4.55
-1 4 -10 40.24 3.9
-1 4 -10 35.99 4.25
-1 4 -11 4.09 1.55
-1 4 -11 3.96 1.5
1 -4 11 3.2 1.56
-1 4 -12 201.86 14.46
1 -4 12 193.97 14.59
-1 4 -12 187.05 14.17
-1 4 -13 189.8 14.27
-1 4 -13 190.89 14.3
-1 4 -14 156.69 12.23
-1 4 -14 159.71 12.57
1 -3 -15 56.9 6.22
1 -3 -15 61.23 6.35
1 -3 -15 52.81 6.1
1 -3 -14 15.04 2.91
1 -3 -14 15.46 3.02
1 -3 -13 9.47 2.27
1 -3 -13 10.69 2.44
1 -3 -13 6.73 2.06
1 -3 -12 -0.81 0.97
1 -3 -12 0.44 0.75
1 -3 -12 0.43 0.72
1 -3 -11 8.37 1.96
1 -3 -11 11.84 2.39
1 -3 -11 9.2 2.09
1 -3 -10 110.13 9.54
1 -3 -10 132.69 10.21
1 -3 -10 110.98 9.6
-1 3 9 2.92 1.04
1 -3 -9 3.62 1.16
1 -3 -9 2.98 1.26
1 -3 -9 2.07 0.96
-1 3 9 2.39 0.94
-1 3 8 4.91 1.29
1 -3 -8 6.1 1.33
-1 3 8 4.15 1.09
1 -3 -8 5.17 1.38
-1 3 8 4.98 1.34
1 -3 -8 4.5 1.38
-1 3 8 6.78 1.4
1 -3 -7 59.25 5.26
-1 3 7 70.25 5.73
1 -3 -7 59.31 5.44
1 -3 -7 67.63 5.36
-1 3 7 60.41 5.18
-1 3 7 65.45 5.32
-1 3 7 69.26 5.66
1 -3 -7 70.51 6.02
-1 3 7 65.65 5.24
-1 3 6 23.28 2.97
1 -3 -6 27.98 3.01
1 -3 -6 26.18 2.88
-1 3 6 25.93 2.9
-1 3 6 21.76 2.83
1 -3 -6 27.75 3.07
-1 3 6 29.07 2.98
1 -3 -6 27.04 2.67
1 -3 -6 26.43 3.23
-1 3 6 36.94 3.09
-1 3 5 68.6 5.51
-1 3 5 67.5 4.25
1 -3 -5 61.16 5.13
1 -3 -5 58.2 4.99
-1 3 5 61.94 5.17
1 -3 -5 58.39 5.05
-1 3 5 60.73 5.17
1 -3 -5 62.31 4.82
1 -3 -5 61.11 5.36
1 -3 -5 62.57 4.15
-1 3 5 61.06 4.77
-1 3 4 24.64 2.11
1 -3 -4 32.13 2.49
1 -3 -4 34.74 3.26
-1 3 4 25.39 3.08
-1 3 4 25.9 2.89
-1 3 4 28.62 3.09
1 -3 -4 29.99 3.04
1 -3 -4 34.67 3.36
1 -3 -4 29.78 2.85
1 -3 -4 35.61 2.81
-1 3 4 33.83 2.82
1 -3 -4 33.51 2.16
1 -3 -3 32.68 2.61
1 -3 -3 33.48 3.23
-1 3 3 30.55 3.26
-1 3 3 30.57 3.01
-1 3 3 29.68 3.17
1 -3 -3 25.8 2.95
1 -3 -3 27.43 2.83
1 -3 -3 30.16 3.12
1 -3 -3 43.86 2.91
-1 3 3 31.86 2.15
1 -3 -2 188.99 10.94
-1 3 2 117.28 9.73
-1 3 2 181.72 11.08
1 -3 -2 167.37 10.05
-1 3 2 192.78 10.75
1 -3 -2 172.92 10.81
-1 3 2 183.89 11.11
1 -3 -2 170.04 10.67
1 -3 -2 178.68 9.4
1 -3 -2 182.27 10.61
-1 3 2 133.5 9.24
1 -3 -2 198.8 10.09
1 -3 -1 20.4 1.92
-1 3 1 18.99 2.31
-1 3 1 19.74 1.91
1 -3 -1 19.34 2.23
-1 3 1 18.06 2.3
1 -3 -1 15.95 2.09
-1 3 1 18.12 1.5
1 -3 -1 18.6 2.08
1 -3 -1 19.06 1.52
1 -3 -1 18.36 2.01
1 -3 -1 17.43 1.64
-1 3 1 13.69 1.22
1 -3 -1 19.13 1.9
-1 3 1 19.35 1.71
1 -3 0 126.42 7.76
-1 3 0 136.87 7.91
-1 3 0 116.48 8.21
1 -3 0 103.21 7.87
-1 3 0 132.63 8.49
1 -3 0 115.8 8.09
1 -3 0 106.39 7.55
1 -3 0 113.84 7.88
1 -3 0 105.83 7.22
-1 3 0 91.05 7.72
-1 3 0 104.63 7.21
-1 3 0 129.78 7.34
1 -3 0 130.56 7.82
1 -3 1 128.41 8.2
-1 3 -1 133.65 8.27
-1 3 -1 111.86 8.33
1 -3 1 101.11 8.09
-1 3 -1 125.69 7.59
1 -3 1 128.17 8.49
1 -3 1 123.01 7.95
-1 3 -1 124.11 8.62
-1 3 -1 115.42 7.74
1 -3 1 120.05 7.78
1 -3 1 116.4 7.78
-1 3 -1 129.44 8.48
-1 3 -1 126.35 7.66
1 -3 1 108.01 7.97
1 -3 2 3.45 0.89
-1 3 -2 2.54 0.6
-1 3 -2 2.13 0.74
-1 3 -2 2.31 0.74
1 -3 2 2.81 0.81
-1 3 -2 3.75 1.01
1 -3 2 4.2 0.99
1 -3 2 4.45 0.87
1 -3 2 2.64 0.55
1 -3 2 3.46 0.8
-1 3 -2 2.53 0.78
1 -3 2 2.21 0.64
-1 3 -2 3.12 0.66
1 -3 2 2.4 0.78
1 -3 3 52.44 4.4
-1 3 -3 51.7 4.05
-1 3 -3 47.46 4.31
-1 3 -3 52.1 4.45
1 -3 3 46.12 4.18
1 -3 3 50.38 4.41
-1 3 -3 50.57 4.53
1 -3 3 54.98 4.19
-1 3 -3 49.24 4.42
1 -3 3 49.58 3.55
1 -3 3 57.51 4.06
1 -3 3 53.14 4.33
1 -3 3 62.6 3.67
1 -3 3 60.11 4.57
-1 3 -4 47.43 3.95
1 -3 4 57.39 4.27
-1 3 -4 38.23 3.92
1 -3 4 45.88 4.16
-1 3 -4 42.56 4.13
-1 3 -4 49.31 4.31
-1 3 -4 48.27 3.84
1 -3 4 46.7 4.14
1 -3 4 37.08 3.9
1 -3 4 55.36 3.16
-1 3 -4 48.62 4.3
1 -3 4 47.91 4.19
-1 3 -5 80.58 5.97
-1 3 -5 59.11 5.22
1 -3 5 71.82 5.38
-1 3 -5 73.2 5.49
1 -3 5 68.35 5.6
-1 3 -5 70.56 5.17
-1 3 -5 68.67 5.56
1 -3 5 69.43 5.42
1 -3 5 68.35 5.51
1 -3 5 71.26 5.66
-1 3 -5 72.59 5.72
-1 3 -5 68.19 5.13
1 -3 5 64.83 5.51
-1 3 -6 13.56 1.93
-1 3 -6 13.15 2.07
-1 3 -6 11.64 1.69
1 -3 6 14.83 2.08
-1 3 -6 11.87 1.85
-1 3 -6 8.4 1.58
-1 3 -6 13.23 1.65
1 -3 6 11.04 1.74
-1 3 -6 10.18 1.76
1 -3 6 8.69 1.75
-1 3 -6 9.42 1.45
1 -3 6 13.21 1.65
-1 3 -7 27.8 2.9
-1 3 -7 30.1 3.27
-1 3 -7 30.6 3.47
1 -3 7 29.12 3.31
-1 3 -7 32.81 2.99
1 -3 7 27.86 3.3
-1 3 -7 25.5 3.1
-1 3 -7 32.14 2.97
1 -3 7 29.54 3.05
-1 3 -7 28.16 3.06
1 -3 8 50.86 4.93
-1 3 -8 55.68 5.06
-1 3 -8 52.37 5.12
-1 3 -8 51.73 4.82
1 -3 8 54.67 5.18
-1 3 -8 52.74 4.45
-1 3 -8 56.15 4.5
1 -3 9 14.63 2.49
-1 3 -9 12.7 2.44
-1 3 -9 18.9 2.73
-1 3 -9 20.71 2.38
-1 3 -9 20.95 2.68
1 -3 9 18.14 2.78
-1 3 -9 20.33 2.39
-1 3 -10 37.72 4.36
-1 3 -10 34.34 3.92
1 -3 10 30.08 4.06
1 -3 10 40.7 4.11
-1 3 -10 52.32 4.17
-1 3 -10 44.44 4.55
-1 3 -11 155.52 11.52
1 -3 11 158.35 11.73
-1 3 -11 145.42 10.46
-1 3 -11 152.01 11.43
-1 3 -12 49.61 5.43
-1 3 -12 59.19 5
1 -3 12 47.26 5.55
-1 3 -12 52.78 5.57
-1 3 -13 63.61 6.3
-1 3 -13 63.26 5.54
1 -3 13 63.35 6.5
-1 3 -13 62.88 6.36
-1 3 -13 56.05 5.99
-1 3 -14 36.32 4.8
-1 3 -14 43.16 5
1 -3 14 41.96 5.21
-1 3 -14 36.89 4.68
-1 3 -15 10.28 2.52
-1 3 -15 11.67 2.56
1 -2 -16 131.56 10.74
1 -2 -15 2.41 1.33
1 -2 -15 1.38 1.28
1 -2 -15 3.93 1.65
1 -2 -14 50.44 5.57
1 -2 -14 50.04 5.47
1 -2 -14 50.01 5.52
1 -2 -14 44.32 5.09
1 -2 -13 22.03 3.43
1 -2 -13 19.94 3.25
1 -2 -13 15.84 3.08
1 -2 -13 26.84 3.55
1 -2 -12 42.89 5.08
1 -2 -12 45.01 5.16
1 -2 -12 53.28 5.2
1 -2 -11 -0.38 0.73
1 -2 -11 -0.39 0.75
1 -2 -11 0.38 0.73
1 -2 -11 -0.33 0.71
1 -2 -10 164.37 11.8
1 -2 -10 172.7 12.05
1 -2 -10 142.92 10.9
1 -2 -10 153.04 11.33
-1 2 9 23.57 2.82
1 -2 -9 23.56 3.12
1 -2 -9 22.21 3.08
1 -2 -9 28.29 3.44
1 -2 -9 33.89 3.33
1 -2 -9 24.45 2.74
-1 2 8 11.4 1.79
1 -2 -8 9.96 1.55
1 -2 -8 11.45 1.72
1 -2 -8 13.92 2.12
-1 2 8 10.27 1.49
1 -2 -8 8.5 1.78
1 -2 -8 12.05 2.03
1 -2 -8 11.06 1.78
1 -2 -7 4.2 0.82
-1 2 7 3.66 1.03
1 -2 -7 4.93 1.09
1 -2 -7 2.77 0.78
-1 2 7 4.55 0.93
1 -2 -7 7.28 1.45
1 -2 -7 3.98 0.92
-1 2 7 4.84 1.01
-1 2 7 4.83 0.99
1 -2 -7 5.64 1.02
1 -2 -7 5.5 1.34
1 -2 -7 6.15 1.21
-1 2 7 4.22 1.04
-1 2 6 887.22 56.31
1 -2 -6 1075.57 56.49
-1 2 6 1219.22 55.92
-1 2 6 1057.98 56.18
1 -2 -6 951.74 55.96
-1 2 6 1033.72 56.1
-1 2 6 913.34 56.44
1 -2 -6 975.41 56.61
1 -2 -6 846.97 56.59
-1 2 6 752.31 55.84
1 -2 -5 1832.9 112.62
-1 2 5 1949.4 111.91
-1 2 5 2260.29 113.19
-1 2 5 1979.86 112.55
1 -2 -5 1986.3 112.41
-1 2 5 2043.84 112.57
-1 2 5 2222.56 112.99
1 -2 -5 2017.17 112.83
1 -2 -5 1631.53 112.78
-1 2 5 1976.11 112.46
1 -2 -4 456.1 24.98
1 -2 -4 518.96 24.27
-1 2 4 401.46 23.91
-1 2 4 427.22 25
1 -2 -4 434.52 24.7
1 -2 -4 407.05 24.79
-1 2 4 489.35 25.08
-1 2 4 420.6 24.71
-1 2 4 428.44 24.77
1 -2 -4 392.71 23.59
1 -2 -4 414.49 25.1
-1 2 4 405.28 24.41
1 -2 -4 364.63 23.84
-1 2 3 33.41 3.09
-1 2 3 34.95 2.17
1 -2 -3 36.61 2.53
1 -2 -3 35.21 3.03
-1 2 3 34.24 2.99
-1 2 3 30.31 2.83
1 -2 -3 32.07 2.87
1 -2 -3 23.51 2.73
-1 2 3 31.21 2.56
1 -2 -3 28.51 2.08
1 -2 -2 0.33 0.33
1 -2 -2 0.19 0.24
-1 2 2 0.36 0.35
-1 2 2 0.34 0.29
-1 2 2 0.14 0.31
1 -2 -2 0.47 0.4
1 -2 -2 1.13 0.52
1 -2 -2 0.28 0.36
1 -2 -2 0.24 0.24
-1 2 1 1335.16 79.57
1 -2 -1 1557.83 79.69
1 -2 -1 1387.83 79.15
-1 2 1 1445.09 79.11
-1 2 1 1393.23 79.65
1 -2 -1 1440.63 79.55
1 -2 -1 1466.07 79.46
1 -2 -1 1408.1 79.39
1 -2 -1 1272.1 78.73
1 -2 0 1305.22 83.69
-1 2 0 1307.25 83.47
-1 2 0 1456.32 82.88
1 -2 0 1468.53 83.57
-1 2 0 1462.41 83.91
-1 2 0 1526.99 84.01
1 -2 0 1487.13 83.93
-1 2 0 1452.03 83.19
1 -2 0 1506.58 83.65
1 -2 0 1640.63 83.85
-1 2 0 1573.87 83.12
1 -2 1 326.04 20.55
-1 2 -1 364.99 20.83
1 -2 1 343.94 20.71
-1 2 -1 365.98 20.07
-1 2 -1 337 20.56
1 -2 1 332.66 20.37
-1 2 -1 348.65 20.92
1 -2 1 349.71 20.81
1 -2 1 354.26 20.71
-1 2 -1 309.11 20.25
-1 2 -1 327.68 20.75
-1 2 -1 411.76 20.18
1 -2 1 312.16 20.49
-1 2 -2 39.72 2.93
1 -2 2 43.72 3.35
-1 2 -2 46.1 3.42
-1 2 -2 34.12 3.17
1 -2 2 38.58 3.21
1 -2 2 44.77 3.13
-1 2 -2 39.7 3.41
1 -2 2 34 3.2
-1 2 -2 41.39 3.17
1 -2 2 39.72 3.02
-1 2 -2 40.95 3.35
1 -2 2 35.53 3.17
1 -2 3 0.13 0.29
-1 2 -3 0.17 0.28
-1 2 -3 0.15 0.25
-1 2 -3 0.24 0.26
1 -2 3 -0.16 0.32
-1 2 -3 0.7 0.37
1 -2 3 -0.16 0.26
-1 2 -3 -0.17 0.37
-1 2 -3 0.16 0.22
-1 2 -3 0.61 0.31
1 -2 3 0.33 0.34
1 -2 3 0.07 0.13
1 -2 3 -0.16 0.38
1 -2 4 87.74 5.64
-1 2 -4 78.63 5.65
1 -2 4 97.47 6.14
-1 2 -4 66.82 5.46
-1 2 -4 69.22 5.78
-1 2 -4 84.58 5.82
-1 2 -4 79.16 5.47
1 -2 4 78.34 5.7
-1 2 -4 79.31 5.78
-1 2 -4 93.87 6.01
-1 2 -4 82.62 5.55
1 -2 4 76.85 5.83
1 -2 4 80.28 5.88
1 -2 5 65.16 5.69
-1 2 -5 78.53 5.73
-1 2 -5 80.73 5.51
-1 2 -5 85.71 6.07
1 -2 5 87.68 5.52
-1 2 -5 81.05 5.66
1 -2 5 78.76 5.55
-1 2 -5 75.26 5.41
-1 2 -5 77.15 5.65
1 -2 5 63.37 5.64
-1 2 -5 69.01 5.34
-1 2 -5 75.71 5.7
1 -2 5 80.82 4.9
-1 2 -5 82.46 4.86
1 -2 5 74.3 5.78
-1 2 -6 712.35 40.46
1 -2 6 680.31 40.5
-1 2 -6 737.37 39.93
-1 2 -6 732 40.8
-1 2 -6 711.76 40.13
1 -2 6 702.41 40.01
-1 2 -6 709.04 40.11
-1 2 -6 639.6 39.88
-1 2 -6 717.46 40.4
-1 2 -6 619.93 39.15
-1 2 -6 637.87 39.93
1 -2 6 680.41 40.67
1 -2 6 772.94 39.19
1 -2 6 651.22 40.43
1 -2 6 653.94 39.62
1 -2 7 96.34 7.27
-1 2 -7 95.48 7.31
-1 2 -7 89.25 6.55
-1 2 -7 111.38 7.65
1 -2 7 97.82 6.69
-1 2 -7 102.14 6.85
-1 2 -7 101.99 6.9
-1 2 -7 105.41 6.91
1 -2 7 101.04 6.79
-1 2 -7 94.97 7.08
1 -2 7 87.57 6.04
1 -2 7 88.39 7.32
1 -2 7 99.38 6.49
1 -2 8 60.77 5.37
-1 2 -8 77.23 5.85
1 -2 8 60.35 4.7
-1 2 -8 62 5.15
1 -2 8 67.25 5.72
-1 2 -8 68.37 5.61
1 -2 9 43.5 4.33
-1 2 -9 49.79 4.66
1 -2 9 46.94 4.17
-1 2 -9 44.15 4.09
1 -2 9 48.66 4.71
-1 2 -9 46.49 4.54
1 -2 10 32.49 3.45
-1 2 -10 24.03 3.17
-1 2 -10 23.94 3.21
-1 2 -10 25.41 2.89
1 -2 10 29.53 3.59
1 -2 11 83.02 7.24
-1 2 -11 87.45 7.43
1 -2 11 88.12 7.65
1 -2 11 95.49 7.24
-1 2 -11 88.86 7.64
-1 2 -11 100.33 7.78
-1 2 -12 525.31 32.45
1 -2 12 496.48 32.61
-1 2 -12 568.45 32.87
-1 2 -12 507.62 32.62
-1 2 -13 662.42 41.65
1 -2 13 708.31 42.26
-1 2 -13 724.87 42.3
-1 2 -13 657.31 41.83
-1 2 -14 26.32 3.62
-1 2 -14 26.55 3.93
1 -2 14 21.27 3.5
-1 2 -14 26.16 3.77
-1 2 -15 0.97 1.06
1 -2 15 4.44 1.67
-1 2 -15 2.3 1.19
1 -2 16 65.21 6.93
-1 2 -16 66.16 6.79
1 -1 -16 69.85 7.09
1 -1 -15 1.45 1.15
1 -1 -15 -0.9 0.76
1 -1 -14 0.46 0.99
1 -1 -14 0.43 0.72
1 -1 -13 -0.36 0.71
1 -1 -13 0.85 0.83
1 -1 -13 0.39 0.65
1 -1 -13 0.4 0.95
1 -1 -12 141.99 11.59
1 -1 -12 156.53 11.72
1 -1 -12 159.16 11.73
1 -1 -12 154.38 11.39
1 -1 -12 183.92 12.09
1 -1 -11 37.05 4.19
1 -1 -11 33.21 3.99
1 -1 -11 35.04 4.04
1 -1 -11 36.35 3.89
1 -1 -11 37.21 4.07
1 -1 -10 26.42 3.03
1 -1 -10 21.55 3.01
1 -1 -10 24.49 3.17
1 -1 -10 19.35 2.84
-1 1 9 242.34 17.09
1 -1 -9 290.98 17.15
1 -1 -9 270.57 17.88
1 -1 -9 298.95 18.06
1 -1 -9 258.59 17.72
1 -1 -9 278.41 17.44
1 -1 -9 295.14 17.85
-1 1 8 12.92 1.82
1 -1 -8 13.33 1.87
1 -1 -8 11.67 1.61
1 -1 -8 10.28 1.6
-1 1 8 13.12 1.37
1 -1 -8 11.93 2
1 -1 -8 15.55 2.21
1 -1 -8 13.81 2.08
1 -1 -8 11.78 1.86
1 -1 -7 290.65 16.37
-1 1 7 282.34 16.72
1 -1 -7 268.14 16.44
1 -1 -7 267.47 15.8
1 -1 -7 247.56 16.87
-1 1 7 285.29 15.95
1 -1 -7 266.68 17.06
1 -1 -7 271.1 16.17
1 -1 -7 254.79 16.87
1 -1 -7 240.91 16.34
1 -1 -7 236.59 16.52
1 -1 -6 928.02 52.31
-1 1 6 1084.35 52.9
1 -1 -6 929.37 52.58
1 -1 -6 893.46 52.89
-1 1 6 954.86 52.11
1 -1 -6 894.53 51.96
1 -1 -6 812.06 52.68
1 -1 -6 897.78 52.15
1 -1 -6 967.02 53.17
1 -1 -6 859.29 52.33
1 -1 -6 830.03 52.54
-1 1 5 613.73 31.59
1 -1 -5 528.6 31.26
1 -1 -5 534.44 31.53
-1 1 5 523.13 30.95
1 -1 -5 513.61 30.8
-1 1 5 529.16 31
1 -1 -5 514.61 31.63
1 -1 -5 501.94 30.8
1 -1 -5 430.15 31.03
-1 1 4 458.81 26.55
1 -1 -4 449.76 26.46
-1 1 4 510.88 26.69
-1 1 4 448.19 26.26
-1 1 4 463.21 26.31
1 -1 -4 442.98 26.54
1 -1 -4 437.65 26.1
1 -1 -4 485.76 25.99
1 -1 -4 447.2 26.69
1 -1 -4 434.79 26
1 -1 -4 457.71 26.33
-1 1 4 378.29 26.18
-1 1 3 14.28 1.62
1 -1 -3 13.25 1.53
1 -1 -3 11.48 1.13
1 -1 -3 12.76 1.39
-1 1 3 15.22 1.54
-1 1 3 12.42 1.4
-1 1 3 12.23 1.48
1 -1 -3 14.76 1.56
1 -1 -3 12.49 1.6
-1 1 3 11.51 1.3
1 -1 -3 17.53 1.49
1 -1 -2 0.04 0.11
1 -1 -2 0.13 0.3
-1 1 2 -0.13 0.29
-1 1 2 0.11 0.25
1 -1 -2 0.22 0.26
1 -1 -2 0.52 0.32
-1 1 2 0.11 0.25
-1 1 2 0.35 0.32
1 -1 -2 0.14 0.33
-1 1 2 0.21 0.19
1 -1 -2 0.27 0.24
-1 1 1 82.92 5.89
-1 1 1 92.54 5.98
1 -1 -1 85.5 5.88
-1 1 1 81.25 5.71
1 -1 -1 82.41 5.61
1 -1 -1 88.4 5.95
-1 1 1 81.65 6.01
-1 1 0 426.21 24.42
-1 1 0 479.9 24.23
1 -1 0 385.78 24.09
1 -1 0 439.65 24.39
-1 1 0 416.86 24.42
1 -1 0 420.67 24.38
-1 1 0 436.73 24.43
1 -1 0 500.29 24.04
-1 1 0 383.92 23.64
1 -1 0 405.65 23.65
-1 1 -1 101.25 7.95
1 -1 1 95.75 7.92
1 -1 1 137.01 7.7
1 -1 1 137.74 8.15
-1 1 -1 132.62 8.12
-1 1 -1 128.98 8.2
1 -1 1 127.82 8.19
-1 1 -1 129.09 8.23
1 -1 1 120.88 7.83
-1 1 -1 161.45 8.05
1 -1 1 132.13 7.93
1 -1 1 138.95 8.13
1 -1 1 144.27 8.05
-1 1 -1 137.41 7.72
1 -1 2 88.6 5.61
-1 1 -2 79.17 5.68
-1 1 -2 82.75 5.92
1 -1 2 94.92 5.93
1 -1 2 99.28 5.83
1 -1 2 95.68 5.7
-1 1 -2 88.94 5.9
1 -1 2 89.2 5.89
-1 1 -2 82.72 5.86
-1 1 -2 99.05 5.69
1 -1 2 89.93 5.53
-1 1 -2 84.64 5.79
-1 1 -2 89.59 5.71
1 -1 2 92.98 5.85
1 -1 2 92.86 5.69
-1 1 -2 82.17 5.76
-1 1 -2 86.81 5.62
1 -1 3 404.41 23.18
1 -1 3 400.94 23.05
-1 1 -3 361.32 23.32
-1 1 -3 374.08 23.02
1 -1 3 381.31 23.31
-1 1 -3 407.06 23.28
1 -1 3 384.93 23.23
-1 1 -3 393.84 23.05
-1 1 -3 389.37 23.26
-1 1 -3 498.47 22.97
-1 1 -3 384.57 23.1
-1 1 -3 385.5 23.2
-1 1 -3 394.28 23.32
1 -1 3 403.33 23.33
-1 1 -3 370.28 23.15
1 -1 4 42.32 3.08
-1 1 -4 31.53 2.49
1 -1 4 32.51 2.76
1 -1 4 34.47 2.49
-1 1 -4 36.69 2.97
-1 1 -4 33.24 2.71
-1 1 -4 31.73 2.66
1 -1 4 33.58 2.67
1 -1 4 30.57 2.39
-1 1 -4 35.99 2.69
-1 1 -4 36.48 2.79
1 -1 4 34.06 2.86
-1 1 -4 33.23 2.8
1 -1 5 452.85 26.21
1 -1 5 444.75 26.19
-1 1 -5 487.47 26.41
-1 1 -5 395.72 25.51
-1 1 -5 478.02 25.87
1 -1 5 453.58 25.79
-1 1 -5 464.82 25.91
-1 1 -5 448.77 25.96
1 -1 5 420.87 25.58
1 -1 5 441.99 25.38
1 -1 5 453.16 26.21
-1 1 -5 430.69 26.19
1 -1 6 47.12 3.93
-1 1 -6 48.16 3.3
-1 1 -6 43.98 3.93
1 -1 6 48.11 3.98
-1 1 -6 55.94 3.68
1 -1 6 52.73 3.53
-1 1 -6 46.87 3.51
1 -1 6 44.08 3.36
-1 1 -6 47.21 3.67
1 -1 6 43.62 3.82
1 -1 6 49.86 3.2
-1 1 -6 46.83 4
1 -1 7 116.02 7.93
-1 1 -7 123.72 8.16
1 -1 7 106.88 7.91
-1 1 -7 115.48 7.01
-1 1 -7 140.76 7.46
1 -1 7 110.73 7.14
1 -1 7 113.62 7.28
1 -1 7 112.35 8.14
1 -1 7 118.64 7.97
1 -1 7 99.95 6.81
-1 1 -7 121.42 8.15
-1 1 -8 18.15 2.37
1 -1 8 21.06 2.46
1 -1 8 19.09 2.41
-1 1 -8 18.82 2.46
-1 1 -8 19.88 1.82
1 -1 8 20.39 1.76
1 -1 8 21.82 2.22
1 -1 8 21.91 2.06
1 -1 8 22.12 2.64
-1 1 -8 27.91 2.87
1 -1 9 0.48 0.47
-1 1 -9 2.51 0.98
-1 1 -9 1.78 0.75
1 -1 9 0.86 0.74
1 -1 9 1.17 0.48
-1 1 -9 3.6 1.11
1 -1 9 1.07 0.58
1 -1 10 -0.26 0.56
-1 1 -10 0.55 0.66
-1 1 -10 -0.31 0.67
1 -1 10 0.63 0.76
1 -1 10 1.01 0.7
-1 1 -10 0.31 0.42
1 -1 11 70.57 5.72
-1 1 -11 62.02 5.61
1 -1 11 70.87 6.12
1 -1 11 59.15 5.46
-1 1 -11 67.88 6.06
-1 1 -11 67.06 6.05
1 -1 12 142.42 10.43
-1 1 -12 143.69 10.66
1 -1 12 142.02 10.51
1 -1 12 149.49 11.07
-1 1 -12 152.63 11.23
-1 1 -12 159.34 11.26
-1 1 -13 199.21 13.89
1 -1 13 203.16 14.31
-1 1 -13 204.14 14.42
-1 1 -13 195.3 14.24
-1 1 -14 5.68 1.88
1 -1 14 6.33 1.86
-1 1 -14 5.09 1.68
-1 1 -15 8.88 2.27
1 -1 15 8.53 2.14
-1 1 -15 6.34 2.02
-1 1 -16 13.85 2.83
1 -1 16 14.34 2.82
-1 1 -16 12.48 2.75
1 -1 17 42.05 5.28
1 0 -16 -0.51 1.1
1 0 -16 0.47 0.91
1 0 -16 0.99 1.18
1 0 -15 9.15 2.41
1 0 -15 10.63 2.43
1 0 -15 10.36 2.4
1 0 -14 23.2 3.64
1 0 -14 29.52 3.87
1 0 -14 24.81 3.71
1 0 -13 19.18 3.11
1 0 -13 18.58 2.98
1 0 -13 18.58 3.03
1 0 -12 11.06 2.24
1 0 -12 10.37 2.09
1 0 -12 7.26 1.89
1 0 -11 2.94 1.16
1 0 -11 2.73 0.99
1 0 -11 4.57 1.38
1 0 -10 1.48 0.77
1 0 -10 2.06 0.84
1 0 -10 2.81 1.03
1 0 -10 2.9 1.09
1 0 -9 88.41 6.67
1 0 -9 79.23 6.68
1 0 -9 82.65 6.72
1 0 -9 75.7 6.65
1 0 -9 88.4 6.54
1 0 -9 98.32 7.24
1 0 -9 98.68 6.59
1 0 -8 217.37 13.8
1 0 -8 206.52 13.56
1 0 -8 241.63 13.48
1 0 -8 228.07 13.66
1 0 -8 213.22 13.82
1 0 -8 197.87 13.83
1 0 -8 227.66 13.67
1 0 -8 217.09 13.47
1 0 -7 78.53 4.95
1 0 -7 63.41 4.93
1 0 -7 57.79 4.9
1 0 -7 66.37 3.97
1 0 -7 63.54 3.93
1 0 -7 57.25 3.91
1 0 -7 61.11 4.83
1 0 -7 64.98 5.11
1 0 -7 54.17 4.88
1 0 -7 69.84 5.04
1 0 -7 53.98 4.95
1 0 -6 2147.07 125.62
1 0 -6 2110.5 125.66
1 0 -6 2492.5 125.69
1 0 -6 2226.44 124.8
1 0 -6 2285.35 124.8
1 0 -6 2167.04 124.78
1 0 -6 2299.55 125.68
1 0 -6 1988.76 125.74
1 0 -6 2269.13 125.88
1 0 -6 2070.86 125.79
1 0 -5 1145.73 59.77
1 0 -5 1187.99 59.75
1 0 -5 1014.28 59.62
1 0 -5 999.26 58.96
1 0 -5 1026.75 59
1 0 -5 1025.44 59.03
1 0 -5 1077.59 59.83
1 0 -5 1047.48 59.63
1 0 -5 927.7 59.62
1 0 -5 1061.37 59.82
-1 0 4 1282.37 71.79
1 0 -4 1368.52 71.73
1 0 -4 1210.23 71.64
1 0 -4 1338.32 71.8
1 0 -4 1250.68 71.85
1 0 -4 1300.1 71.8
1 0 -4 1189.69 71.64
1 0 -4 1236.04 71.27
1 0 -4 1257.36 71.21
1 0 -4 1215.75 71.24
1 0 -3 880.62 56.59
1 0 -3 978.97 56.32
1 0 -3 950.87 56.26
1 0 -3 989.11 56.65
1 0 -2 189.33 11.34
1 0 -2 181.85 11.25
1 0 -2 173.28 11.36
1 0 -2 204.02 11.56
-1 0 2 218.17 11.67
-1 0 1 2341.23 142.02
1 0 -1 2516.72 142.21
1 0 -1 2675.99 142.06
1 0 -1 2707.13 142.19
-1 0 1 2517.85 142.2
-1 0 1 2267.43 142.26
1 0 -1 2634.86 142.33
-1 0 0 19.45 1.7
1 0 0 20.88 1.7
-1 0 0 22.02 1.75
1 0 0 25.26 1.81
1 0 0 22.5 1.66
1 0 0 20.54 1.45
1 0 1 3310.17 181.65
1 0 1 3267.98 181.68
-1 0 -1 3296.58 181.67
-1 0 -1 3305.27 181.7
1 0 1 3152.44 181.4
-1 0 -1 3067.43 181.38
-1 0 -1 3332.91 181.82
1 0 1 3271.31 181.79
1 0 1 3225.67 181.54
1 0 1 3221.2 181.65
-1 0 -1 3187.81 181.54
-1 0 -1 3166.04 181.65
1 0 1 3206.98 181.52
-1 0 -1 3408.76 181.53
1 0 2 0.71 0.22
-1 0 -2 0.54 0.19
-1 0 -2 0.71 0.27
1 0 2 0.97 0.3
-1 0 -2 0.29 0.23
1 0 2 0.4 0.23
1 0 2 1.01 0.32
-1 0 -2 0.38 0.22
1 0 2 0.71 0.32
-1 0 -2 0.76 0.29
1 0 2 0.49 0.19
-1 0 -2 0.72 0.26
-1 0 -2 0.54 0.19
-1 0 -3 244.85 14.6
1 0 3 276.32 14.66
1 0 3 247.79 14.46
1 0 3 243.49 14.5
1 0 3 235.59 14.33
-1 0 -3 250.89 14.71
1 0 3 243.18 14.75
1 0 3 233.96 14.49
1 0 3 269.46 14.6
-1 0 -3 233.76 14.51
1 0 3 256.14 14.71
-1 0 -4 957.46 53.55
1 0 4 977.18 53.55
1 0 4 869.47 53.26
1 0 4 982.39 53.26
-1 0 -4 900.02 53.19
1 0 4 900.2 53.46
-1 0 -4 951.76 53.72
1 0 4 942.64 53.72
-1 0 -4 948.39 53.64
-1 0 -4 985.47 53.76
1 0 4 961.89 53.49
1 0 5 311.25 19.09
1 0 5 318.7 18.9
-1 0 -5 315.08 18.92
1 0 5 339.73 18.47
1 0 5 325.29 18.52
1 0 5 327.77 18.53
1 0 5 308.02 18.76
-1 0 -5 345.44 18.83
-1 0 -5 298.22 18.48
-1 0 -5 338.93 19.16
1 0 5 319.54 18.84
-1 0 -5 277.18 19
-1 0 -5 307.2 19.02
1 0 6 305.78 19.24
-1 0 -6 305.06 19.02
1 0 6 300.34 18.96
1 0 6 345.3 18.5
1 0 6 325.26 18.43
1 0 6 339.18 18.47
-1 0 -6 350.47 19.04
1 0 6 310.39 18.91
-1 0 -6 292.89 18.52
-1 0 -6 302.22 19.19
-1 0 -6 314.72 19.38
-1 0 -6 304.99 19.26
1 0 6 311.04 18.96
1 0 7 70.52 5.08
1 0 7 69.37 5.34
-1 0 -7 63.93 5.02
1 0 7 68.46 4.37
1 0 7 73.37 4.38
1 0 7 64.08 4.32
1 0 7 74.25 4.36
-1 0 -7 66.01 4.95
1 0 7 74.4 5.07
-1 0 -7 71.21 5.29
1 0 7 69.3 4.69
1 0 7 64.77 5.18
1 0 7 66.09 4.99
-1 0 -7 72.99 5.44
-1 0 -7 72.6 5.45
1 0 8 15.2 1.86
-1 0 -8 15.44 2.07
-1 0 -8 15.43 1.88
1 0 8 12.71 1.89
1 0 8 14.47 1.15
1 0 8 15.9 1.17
1 0 8 15.17 1.99
1 0 8 13.62 1.71
-1 0 -8 13.35 1.71
-1 0 -8 13.16 1.86
1 0 8 17.79 1.66
-1 0 -8 16.25 2.12
1 0 9 3.34 0.91
1 0 9 2.19 0.87
-1 0 -9 2.11 0.86
-1 0 -9 4.25 0.98
-1 0 -9 3.41 0.98
1 0 9 2.38 0.81
-1 0 -9 2.67 0.83
1 0 9 2.24 0.82
1 0 9 1.84 0.79
-1 0 -9 2.07 0.85
1 0 9 3.16 0.73
1 0 10 78.12 5.9
1 0 10 84.63 6.37
-1 0 -10 72.96 5.83
-1 0 -10 74.94 5.71
1 0 10 70.81 5.68
1 0 10 73.04 6.03
-1 0 -10 73.88 6.02
1 0 10 69.75 6.08
-1 0 -10 78.85 6.37
-1 0 -10 85.21 6.53
1 0 11 136.55 9.24
-1 0 -11 125.2 9.2
1 0 11 136.87 9.68
1 0 11 125.77 9.61
1 0 11 119.19 9.33
-1 0 -11 131.89 9.5
-1 0 -11 129.41 9.76
-1 0 -11 155.52 10.19
1 0 12 1679.68 98.52
1 0 12 1693.12 98.64
1 0 12 1599.92 98.27
-1 0 -12 1915.55 98.67
-1 0 -12 1699.95 98.86
-1 0 -12 1668.62 98.8
1 0 13 670.02 40.81
-1 0 -13 677.89 40.55
-1 0 -13 715.69 41.39
-1 0 -13 638.56 40.97
1 0 14 48.09 5.23
-1 0 -14 51.52 5.52
-1 0 -14 64.17 5.97
-1 0 -15 1.34 0.98
1 0 15 2.44 1.19
-1 0 -15 2.67 1.37
1 0 16 19.99 3.35
-1 0 -16 29.31 4.17
1 1 -16 25.7 3.96
1 1 -15 0.92 0.9
1 1 -15 0.49 0.82
1 1 -14 25.7 3.69
1 1 -14 22.07 3.52
1 1 -13 0.41 0.79
1 1 -13 -0.43 0.73
1 1 -12 28.54 3.43
1 1 -12 25.37 3.48
1 1 -12 21.08 3.31
1 1 -11 241.99 16.18
1 1 -11 244.19 16.45
1 1 -11 227.88 15.95
1 1 -11 267.93 16.93
1 1 -10 0.32 0.54
1 1 -10 0.59 0.76
1 1 -10 1.38 0.89
1 1 -9 15.75 2.3
1 1 -9 11.02 2
1 1 -9 13.81 1.96
1 1 -8 126.59 9.01
-1 -1 8 120.79 8.82
1 1 -8 129.27 8.99
1 1 -8 119.67 8.43
1 1 -8 120.3 8.49
1 1 -8 127.64 8.89
1 1 -8 129.63 8.79
1 1 -8 122.93 8.37
-1 -1 7 11.73 1.76
1 1 -7 10.32 1.7
1 1 -7 10.35 1.7
1 1 -7 10.38 1.49
-1 -1 7 10.67 0.98
1 1 -7 12.04 1.04
-1 -1 7 7.73 1.39
1 1 -7 18.77 2.14
1 1 -7 10.19 1.49
1 1 -7 14.18 1.84
1 1 -7 10.04 1.46
-1 -1 6 93.47 6.7
1 1 -6 87.69 6.7
1 1 -6 93.43 6.77
-1 -1 6 93.83 5.75
1 1 -6 93.45 6.43
-1 -1 6 96.09 6.48
1 1 -6 91.78 6.64
1 1 -6 89.91 6.7
1 1 -6 91.99 6.4
1 1 -5 20.45 2.35
-1 -1 5 28.29 2.56
-1 -1 5 24.4 1.87
1 1 -5 24.76 2.25
-1 -1 5 24.04 2.22
1 1 -5 23.78 2.44
1 1 -5 24.66 2.32
1 1 -5 20.54 2.31
1 1 -4 0.16 0.27
-1 -1 4 0.3 0.42
1 1 -4 0.54 0.26
-1 -1 4 0.52 0.26
-1 -1 4 0.89 0.3
-1 -1 4 0.53 0.33
1 1 -4 0.47 0.37
1 1 -4 0.34 0.27
1 1 -4 1.18 0.44
1 1 -4 0.79 0.44
1 1 -3 325.75 19.46
1 1 -3 342.33 19.03
-1 -1 3 347.22 18.99
-1 -1 3 333.07 18.99
-1 -1 3 347.87 19.03
-1 -1 3 383.61 19.46
1 1 -3 300.68 19.26
1 1 -3 353.33 19.55
1 1 -2 227.75 13.47
-1 -1 2 227.68 13.14
1 1 -2 226.95 13.16
-1 -1 2 233.05 13.16
-1 -1 2 237.9 13.43
1 1 -2 242.66 13.45
1 1 -2 260.42 13.67
1 1 -1 111.75 7.36
-1 -1 1 111.6 7.32
-1 -1 1 103.38 7.12
-1 -1 1 107 7.31
1 1 -1 145.42 7.04
1 1 -1 131.7 7.22
1 1 -1 121.97 7.5
-1 -1 1 106.91 7.41
1 1 -1 120.12 7.57
-1 -1 0 15.16 1.35
1 1 0 14.25 1.35
-1 -1 0 13.49 1.3
1 1 0 15.91 1.2
1 1 0 11.06 1.26
-1 -1 0 15.2 1.38
1 1 0 17.63 1.45
1 1 1 109.36 7.4
-1 -1 -1 124.79 7.4
-1 -1 -1 114.49 7.35
-1 -1 -1 118.45 7.22
-1 -1 -1 122.14 7.17
1 1 1 124.48 7.18
1 1 1 108.05 7.27
-1 -1 -1 120.56 7.33
1 1 1 133.49 7.28
-1 -1 -2 341.46 20.11
1 1 2 358.89 20.41
-1 -1 -2 353.2 20.39
1 1 2 353.83 20.4
-1 -1 -2 394.98 20.45
-1 -1 -2 336.66 20.36
1 1 2 337.24 20.27
-1 -1 -2 327.98 20.22
-1 -1 -2 348.75 20.29
-1 -1 -2 369.36 20.29
1 1 2 356.62 20.25
-1 -1 -3 3172.64 147.65
1 1 3 2590.16 147.55
1 1 3 2598 147.56
-1 -1 -3 2634.18 147.83
1 1 3 2628.91 147.84
1 1 3 2594.73 148.04
1 1 3 2756.09 147.87
-1 -1 -3 2494.09 147.95
1 1 3 2441.17 147.8
-1 -1 -3 2533.87 147.83
1 1 3 2661.21 147.93
1 1 3 2552.1 147.9
-1 -1 -3 2423.56 147.61
-1 -1 -3 2507.95 147.89
-1 -1 -4 729.73 39.63
1 1 4 720.75 39.46
1 1 4 697.21 39.61
-1 -1 -4 699.69 39.78
1 1 4 691.42 39.77
-1 -1 -4 674.39 40.09
1 1 4 706.91 40.07
-1 -1 -4 758.75 39.98
-1 -1 -4 636.31 39.73
1 1 4 721.12 40.03
1 1 4 676.61 39.97
-1 -1 -4 701.33 39.55
1 1 4 626.82 39.99
-1 -1 -4 666.49 40.03
1 1 5 139.02 8.62
-1 -1 -5 140.09 8.61
1 1 5 162.83 8.38
-1 -1 -5 154.93 8.71
-1 -1 -5 150.83 9.21
1 1 5 141.92 9.1
-1 -1 -5 137.68 8.63
1 1 5 137.41 9.08
-1 -1 -5 141.34 8.95
-1 -1 -5 139.41 9.12
1 1 5 134.41 8.54
-1 -1 -5 145.13 9.18
1 1 5 119.63 8.98
1 1 5 127.94 9.02
1 1 6 430.67 25.33
1 1 6 417.11 24.88
-1 -1 -6 421.7 25.32
-1 -1 -6 439.83 24.86
-1 -1 -6 463.76 25.21
1 1 6 425.77 25.84
-1 -1 -6 444.17 25.96
1 1 6 416.83 25.86
-1 -1 -6 434.97 25.73
-1 -1 -6 467.12 25.22
1 1 6 405.96 25.22
1 1 6 429.88 25.92
-1 -1 -6 434.03 25.94
1 1 7 1.8 0.31
1 1 7 2.17 0.57
-1 -1 -7 2.79 0.59
-1 -1 -7 1.99 0.3
1 1 7 1.67 0.68
-1 -1 -7 1.85 0.42
-1 -1 -7 1.44 0.55
-1 -1 -7 1.81 0.69
1 1 7 2.1 0.67
1 1 7 1.3 0.61
-1 -1 -7 2.58 0.78
1 1 7 1.92 0.71
1 1 8 22.34 2.24
-1 -1 -8 27.26 2.38
-1 -1 -8 27.09 1.72
1 1 8 24.75 2.7
-1 -1 -8 27.28 1.92
1 1 8 24.19 1.88
-1 -1 -8 24.22 2.66
1 1 8 22.94 2.55
-1 -1 -8 26.81 2.62
1 1 8 23.48 2.67
1 1 8 22.09 2.66
-1 -1 -8 29.26 2.95
-1 -1 -9 0.91 0.42
1 1 9 -0.23 0.51
1 1 9 0.92 0.52
-1 -1 -9 0.2 0.39
1 1 9 0.47 0.46
-1 -1 -9 1.53 0.67
1 1 9 0.43 0.47
-1 -1 -9 0.26 0.56
1 1 10 0.34 0.44
-1 -1 -10 1.71 0.62
1 1 10 2.05 0.9
-1 -1 -10 0.89 0.57
1 1 10 0.95 0.65
-1 -1 -10 0.94 0.61
1 1 10 -0.26 0.56
1 1 10 1.44 0.7
-1 -1 -10 0.58 0.56
1 1 11 0.56 0.61
-1 -1 -11 0.5 0.65
1 1 11 0.27 0.52
-1 -1 -11 0.49 0.58
1 1 11 1.53 0.86
1 1 11 0.84 0.61
-1 -1 -11 0.32 0.69
1 1 12 43.73 4.4
1 1 12 45.69 4.3
1 1 12 42.74 4.34
1 1 12 40.73 4.24
-1 -1 -12 46.84 4.29
-1 -1 -12 40.03 4.47
1 1 13 366.99 23.04
-1 -1 -13 358.66 23.38
1 1 14 52.81 5.24
-1 -1 -14 57.3 5.72
-1 -1 -15 0.43 0.73
-1 -1 -16 29.19 4.24
-1 -1 -16 27.22 3.95
-1 -1 -17 3.08 1.51
1 2 -15 25.71 3.93
1 2 -15 26 4.12
1 2 -14 2.25 1.25
1 2 -14 2.86 1.55
1 2 -13 3.64 1.48
1 2 -13 4.27 1.57
1 2 -13 2.26 1.33
1 2 -12 30.05 3.85
1 2 -12 34.52 3.98
1 2 -12 26.18 3.81
1 2 -12 23.99 3.41
-1 -2 11 6.52 1.66
1 2 -11 4.1 1.45
1 2 -11 6.79 1.71
-1 -2 11 7.95 1.57
1 2 -11 8.48 1.87
1 2 -10 96.47 8.03
1 2 -10 102.81 8.06
-1 -2 10 108.81 8.06
-1 -2 10 87.27 7.25
1 2 -10 110.38 8.16
1 2 -9 413.96 25.7
-1 -2 9 403.64 25.47
1 2 -9 391.47 25.67
1 2 -9 420.44 25.62
-1 -2 9 402.57 24.96
1 2 -9 444.2 25.8
-1 -2 8 317.37 20.9
1 2 -8 326.51 21.06
1 2 -8 360.76 21.3
1 2 -8 328.19 21.03
-1 -2 8 300.85 20.31
1 2 -8 379.09 20.58
1 2 -7 278.45 18.23
-1 -2 7 289.74 18.21
1 2 -7 268.83 18.13
-1 -2 7 258.79 16.97
-1 -2 7 318.6 17.14
1 2 -7 264.16 17.2
1 2 -7 280.87 18.2
1 2 -7 286.66 17.7
-1 -2 7 293.22 17.74
1 2 -6 1011.63 63.49
-1 -2 6 968.02 63.29
-1 -2 6 1067.32 62.47
1 2 -6 1074.64 62.48
-1 -2 6 1170.44 62.55
1 2 -6 1078.39 62.48
1 2 -6 1096.14 63.55
-1 -2 6 1242.9 63.07
-1 -2 6 1115.56 63.52
-1 -2 6 1041.33 62.98
1 2 -6 1170.31 63.12
1 2 -5 370.59 21.06
-1 -2 5 350.07 20.85
-1 -2 5 331.77 20.03
1 2 -5 355.72 20.1
-1 -2 5 315.83 20.07
1 2 -5 374.24 19.95
1 2 -5 362.51 20.93
1 2 -5 266.85 20.18
-1 -2 5 341.68 20.82
-1 -2 5 349.5 20.52
1 2 -4 6.3 1.19
-1 -2 4 5.23 1.11
-1 -2 4 5.02 0.88
1 2 -4 6.79 0.97
1 2 -4 5.28 0.64
1 2 -4 6.99 1.31
-1 -2 4 5.02 0.81
-1 -2 4 6.64 1.21
1 2 -4 7.77 1.17
-1 -2 4 5.63 1.03
-1 -2 3 7.22 1.17
1 2 -3 5.51 1.07
-1 -2 3 6.07 0.97
1 2 -3 5.68 0.92
-1 -2 3 6.34 0.8
1 2 -3 6.12 1.12
1 2 -3 7.86 0.7
1 2 -3 5.83 1.03
-1 -2 3 5.49 1.08
-1 -2 3 11.08 1.31
-1 -2 2 2.27 0.64
1 2 -2 2.66 0.71
1 2 -2 1.56 0.41
-1 -2 2 1.78 0.32
-1 -2 2 2.14 0.69
-1 -2 2 3.37 0.74
1 2 -2 1.95 0.62
-1 -2 1 1734.69 97.14
1 2 -1 1740.25 97.23
1 2 -1 1762.85 96.69
1 2 -1 1763.37 96.61
1 2 -1 1645.9 96.35
-1 -2 1 1668.96 97.26
1 2 -1 1782.47 97.31
-1 -2 1 1738.13 97.25
-1 -2 0 2181.75 126.74
1 2 0 2225.04 126.81
-1 -2 0 2395.22 126.42
-1 -2 0 2243.88 126.94
1 2 0 2461.76 126.59
-1 -2 0 2186.92 126.96
1 2 0 1900.47 126.82
1 2 0 2165.79 126.64
1 2 1 4188 250.04
1 2 1 5329.82 250.55
1 2 1 5222.9 250.35
-1 -2 -1 3687.28 249.97
-1 -2 -1 4090.9 250.16
-1 -2 -1 3970.39 250.26
1 2 1 4340.89 250.12
-1 -2 -1 4930.81 250.21
1 2 1 4913.02 250.15
1 2 2 4959.87 276.07
1 2 2 5148.28 276.55
1 2 2 5119.81 276.24
1 2 2 4943.23 276.51
-1 -2 -2 5223.24 276.51
-1 -2 -2 5221.05 276.17
-1 -2 -2 5226.42 276.3
1 2 2 4667.7 276.26
-1 -2 -2 4352.27 276.4
-1 -2 -2 4086.38 276.18
1 2 2 5076.18 276.39
-1 -2 -2 5015.58 276.39
1 2 3 5.52 0.84
1 2 3 4.87 0.79
-1 -2 -3 4.81 0.74
1 2 3 5.46 0.94
-1 -2 -3 4.59 0.74
-1 -2 -3 6.14 0.98
-1 -2 -3 5.25 0.67
1 2 3 7.26 0.89
-1 -2 -3 7.1 0.93
-1 -2 -3 7.73 0.93
1 2 4 69.95 4.71
-1 -2 -4 66.98 4.69
1 2 4 62.07 4.77
-1 -2 -4 71.82 4.87
1 2 4 71.25 4.89
-1 -2 -4 68.41 5.05
1 2 4 68.62 5.03
1 2 4 74.13 4.62
-1 -2 -4 66.8 4.82
1 2 4 72.71 4.3
-1 -2 -4 66.31 4.73
1 2 4 71.3 4.8
1 2 5 167.93 9.63
-1 -2 -5 165.57 9.57
-1 -2 -5 156.26 9.7
1 2 5 164.85 9.76
-1 -2 -5 164.9 9.99
-1 -2 -5 146.06 10.02
1 2 5 158.39 10.1
-1 -2 -5 156.15 9.91
1 2 5 144.34 9.48
1 2 5 130.76 9.78
-1 -2 -5 145.53 9.71
1 2 6 26.59 1.8
-1 -2 -6 27.04 1.78
1 2 6 26.08 2.19
-1 -2 -6 24.65 2.1
-1 -2 -6 24.71 2.23
-1 -2 -6 27.08 2.63
1 2 6 26.35 2.27
-1 -2 -6 19.17 2.3
-1 -2 -6 24.87 2.61
1 2 6 24.62 2.6
1 2 6 25.93 2.48
-1 -2 -6 23.6 2.38
1 2 6 22.77 2.49
1 2 7 244.9 14.03
1 2 7 215.6 14.31
-1 -2 -7 219.92 13.94
-1 -2 -7 251.29 14.3
-1 -2 -7 233.42 14.44
-1 -2 -7 247.82 15.17
1 2 7 251.45 14.5
-1 -2 -7 249.55 15.38
-1 -2 -7 260.47 15.38
1 2 7 244.22 15.24
-1 -2 -7 246.41 15.2
-1 -2 -7 267.54 14.71
-1 -2 -7 268.88 15.14
1 2 7 225.34 15.09
1 2 7 220.61 14.89
-1 -2 -8 53.44 3.88
1 2 8 57.29 3.84
1 2 8 60.08 4.08
-1 -2 -8 50.92 3.74
-1 -2 -8 60.64 4.13
-1 -2 -8 59.03 4.89
1 2 8 58.2 4.05
-1 -2 -8 53.17 4.74
-1 -2 -8 68.29 4.52
-1 -2 -8 58.96 4.97
1 2 8 43.91 4.49
-1 -2 -8 56.26 4.78
-1 -2 -8 55.14 4.06
1 2 8 58.34 4.67
-1 -2 -8 62.67 4.77
1 2 8 55.19 4.72
1 2 9 373.77 21.7
1 2 9 359.35 21.65
-1 -2 -9 389.19 23.1
-1 -2 -9 389.07 22.98
1 2 9 355.77 22.8
-1 -2 -9 399.25 23.16
-1 -2 -9 329.54 22.06
-1 -2 -9 383.77 22.76
1 2 9 384.09 22.88
-1 -2 -9 410.55 23.14
1 2 9 341.82 22.52
1 2 10 894.93 52.96
-1 -2 -10 957.26 53.54
-1 -2 -10 915.21 53.19
1 2 10 869.07 52.52
1 2 10 883.33 53.1
-1 -2 -10 976.62 53.39
1 2 10 900.2 53.12
-1 -2 -10 875.3 52.96
1 2 11 1337.59 70.56
-1 -2 -11 1191.18 70.82
-1 -2 -11 1249.65 70.6
1 2 11 1215.9 70.5
1 2 11 1170.92 69.92
1 2 11 1148.96 70.44
-1 -2 -11 1113.24 70.26
-1 -2 -11 1298.8 70.82
1 2 12 965.4 57.04
-1 -2 -12 1035.79 57.79
-1 -2 -12 970.36 57.16
1 2 12 936.59 57.06
-1 -2 -12 873.37 56.86
-1 -2 -12 1103.47 57.89
-1 -2 -13 97.83 8.7
1 2 13 113.65 8.6
-1 -2 -13 111.76 8.54
-1 -2 -13 128.34 9.25
-1 -2 -13 97.04 8.34
-1 -2 -14 0.42 0.72
-1 -2 -14 0.8 0.78
-1 -2 -14 1.08 0.79
-1 -2 -15 94.39 8.39
-1 -2 -15 87.67 7.82
-1 -2 -15 97.12 8.33
-1 -2 -16 9.14 2.38
-1 -2 -16 13.93 2.66
-1 -2 -16 12.26 2.58
-1 -2 -17 0.86 1.11
1 3 -14 -0.47 0.92
1 3 -14 0.47 1.02
1 3 -14 -0.48 0.94
1 3 -13 0.45 1.07
1 3 -13 -0.45 0.97
1 3 -13 0.42 1
1 3 -12 2.11 1.17
1 3 -12 3.42 1.5
1 3 -12 0.8 0.79
1 3 -11 206.46 13.72
1 3 -11 166.76 13.16
1 3 -11 183.19 13.29
1 3 -10 142.97 10.7
1 3 -10 139.43 10.64
1 3 -10 138.62 10.6
1 3 -9 109.15 9.01
1 3 -9 133.05 9.4
-1 -3 9 108.56 8.92
1 3 -9 113.59 9.06
-1 -3 9 129.99 9.17
1 3 -8 7.87 1.77
-1 -3 8 6.96 1.8
1 3 -8 7.32 1.67
1 3 -8 8.54 1.76
-1 -3 8 7.3 1.32
1 3 -8 8.04 1.77
-1 -3 8 10.41 1.9
1 3 -7 -0.31 0.42
-1 -3 7 -0.28 0.55
1 3 -7 -0.28 0.39
-1 -3 7 0.52 0.54
-1 -3 7 0.43 0.59
1 3 -7 0.21 0.36
-1 -3 7 0.28 0.55
1 3 -7 0.91 0.72
1 3 -6 3.13 1.12
-1 -3 6 3.18 1.04
-1 -3 6 2.31 0.7
1 3 -6 2.88 0.82
1 3 -6 2.88 0.77
-1 -3 6 4.39 0.87
1 3 -6 2.12 0.87
-1 -3 6 2.44 0.78
1 3 -6 3.53 1
-1 -3 6 3.66 1.03
1 3 -5 1.05 0.67
-1 -3 5 0.24 0.53
1 3 -5 -0.17 0.37
1 3 -5 0.14 0.31
1 3 -5 0.22 0.18
1 3 -5 -0.24 0.47
-1 -3 5 0.59 0.5
-1 -3 5 0.24 0.41
1 3 -5 0.4 0.44
1 3 -4 23.58 2.63
-1 -3 4 19.68 2.43
1 3 -4 21.43 2.06
1 3 -4 21.91 2.32
1 3 -4 19.3 1.78
1 3 -4 23.87 2.6
1 3 -4 22.85 2.45
-1 -3 4 21.86 2.51
-1 -3 4 23.61 2.43
-1 -3 3 461.77 28.85
1 3 -3 459.37 28.9
1 3 -3 483.07 28.62
1 3 -3 497.84 28.16
-1 -3 3 503.17 28.97
1 3 -3 492.22 28.85
1 3 -3 498.59 27.78
-1 -3 3 489.82 28.75
1 3 -3 435.96 28.57
1 3 -2 17.42 2.11
1 3 -2 18.7 2.19
-1 -3 2 20.12 2.18
1 3 -2 21.45 1.84
1 3 -2 19.9 2.15
1 3 -2 17.36 2.09
-1 -3 2 13.18 1.92
-1 -3 2 23.27 2.32
1 3 -1 181.92 12.05
-1 -3 1 189.64 12.02
1 3 -1 190.65 12.28
1 3 -1 183.02 12.14
-1 -3 1 154.97 11.4
-1 -3 1 184.37 12.14
-1 -3 1 225.59 11.22
1 3 -1 193.99 11.84
-1 -3 1 191.21 12.17
1 3 0 41.27 3.14
-1 -3 0 36.41 2.98
1 3 0 28.01 3.01
-1 -3 0 37.14 2.69
1 3 0 42.32 3.39
-1 -3 0 32.13 2.63
1 3 0 35.46 2.77
1 3 0 36.42 2.92
-1 -3 0 37.11 3.19
1 3 1 0.12 0.16
1 3 1 0.17 0.24
-1 -3 -1 0.22 0.33
1 3 1 -0.18 0.31
-1 -3 -1 0.11 0.3
1 3 1 -0.12 0.26
1 3 1 0.21 0.27
-1 -3 -1 0.13 0.24
1 3 1 -0.12 0.29
1 3 2 4.99 0.96
1 3 2 3.21 0.64
-1 -3 -2 5.52 0.78
1 3 2 5.49 1.07
-1 -3 -2 4.59 0.88
1 3 2 7.08 1.08
-1 -3 -2 4.37 0.8
-1 -3 -2 3.78 0.86
1 3 2 3.04 0.73
1 3 2 6.12 0.86
1 3 3 1.83 0.4
1 3 3 1.31 0.51
-1 -3 -3 2.86 0.73
1 3 3 1.8 0.56
1 3 3 1.83 0.7
-1 -3 -3 2.53 0.73
1 3 3 1.46 0.58
-1 -3 -3 2.31 0.63
1 3 3 1.63 0.54
1 3 3 1.2 0.43
-1 -3 -3 2.82 0.61
1 3 4 121.74 8.5
-1 -3 -4 150.29 8.69
1 3 4 120.96 8.38
1 3 4 136.82 8.77
1 3 4 123.24 8.03
-1 -3 -4 132.04 8.75
1 3 4 106.97 8.48
-1 -3 -4 121.3 8.36
1 3 4 158.19 7.72
1 3 4 123.48 8.2
-1 -3 -4 99.3 8.2
-1 -3 -4 126.7 8.23
1 3 5 5.96 1.06
-1 -3 -5 7.25 1.09
1 3 5 5.16 1.02
-1 -3 -5 4.34 0.92
1 3 5 4 0.91
1 3 5 4.7 1.04
1 3 5 4.04 0.67
-1 -3 -5 4.22 0.94
1 3 5 3.07 0.59
1 3 5 3.38 0.76
-1 -3 -5 4.43 0.94
-1 -3 -5 3.69 0.78
1 3 6 132.24 8.95
-1 -3 -6 118.23 8.73
1 3 6 124.68 9.04
1 3 6 148.84 9.16
-1 -3 -6 141.62 9.23
1 3 6 141.63 9.5
1 3 6 133.71 8.45
-1 -3 -6 171.75 9.89
-1 -3 -6 146.37 9.32
1 3 6 148.65 9.26
-1 -3 -6 119.34 8.71
1 3 7 419.78 21.8
-1 -3 -7 353.29 21.38
-1 -3 -7 353.59 21.93
1 3 7 362.17 21.58
-1 -3 -7 273 21.82
1 3 7 300.38 21.86
-1 -3 -7 400.53 22.18
1 3 7 334.29 21.57
-1 -3 -7 342.41 21.49
1 3 7 494.15 22.52
-1 -3 -8 268.33 16.06
1 3 8 267.48 16.25
-1 -3 -8 264.26 16.23
1 3 8 249.92 16.21
1 3 8 265.54 16.22
-1 -3 -8 248.5 16.72
1 3 8 299.74 17.21
-1 -3 -8 249.85 16.75
-1 -3 -8 239.63 16.89
1 3 8 272.16 16.53
1 3 8 240.58 16.56
-1 -3 -8 294.89 16.59
1 3 9 0.35 0.48
1 3 9 0.67 0.58
1 3 9 0.51 0.41
-1 -3 -9 0.28 0.47
1 3 9 -0.29 0.48
-1 -3 -9 1.12 0.72
-1 -3 -9 0.31 0.52
-1 -3 -9 0.45 0.48
1 3 9 1.03 0.61
-1 -3 -10 259.47 17.59
-1 -3 -10 292.94 17.88
1 3 10 254.87 17.52
-1 -3 -10 281.01 17.94
-1 -3 -10 299.04 17.91
-1 -3 -10 244.89 17.02
1 3 10 275.34 17.51
1 3 10 271.08 17.2
1 3 11 59.54 5.37
-1 -3 -11 65.96 5.92
-1 -3 -11 69.55 5.95
1 3 11 64.58 5.78
-1 -3 -11 60.1 5.73
-1 -3 -11 60.6 5.38
1 3 11 69.49 5.8
-1 -3 -12 66.06 5.97
1 3 12 63.02 5.44
-1 -3 -12 55.89 5.32
-1 -3 -13 13.14 2.62
-1 -3 -13 25.07 3.04
-1 -3 -14 27.75 3.81
-1 -3 -14 28.23 3.53
-1 -3 -15 3.18 1.41
-1 -3 -16 16.35 3.1
1 4 -14 28.08 4.13
1 4 -13 82.28 7.58
1 4 -13 61.25 6.84
1 4 -13 83.76 7.5
1 4 -12 41.59 5.04
1 4 -12 44.02 5.14
1 4 -12 41.08 4.91
1 4 -11 22.18 3.41
1 4 -11 26.8 3.78
1 4 -11 20.31 3.31
1 4 -10 0.8 0.78
1 4 -10 -0.42 0.58
1 4 -10 0.81 0.88
1 4 -9 3.01 1.28
1 4 -9 2.79 1.18
1 4 -9 2.3 1.19
-1 -4 9 4.51 1.44
1 4 -8 7.19 1.37
-1 -4 8 6.98 1.65
1 4 -8 4.2 1.4
1 4 -8 5.61 1.58
1 4 -8 6.9 1.73
-1 -4 8 5.64 1.52
1 4 -7 270.97 19.2
1 4 -7 323.94 19.12
-1 -4 7 274.14 19
1 4 -7 297.29 18.22
1 4 -7 311.93 19.25
1 4 -7 288.93 19.35
-1 -4 7 302.38 19.22
1 4 -6 277.94 19.22
-1 -4 6 273.41 18.99
1 4 -6 338.65 19.29
1 4 -6 305.01 18.27
1 4 -6 292.94 18.73
1 4 -6 286.03 19.01
-1 -4 6 316.28 19.3
1 4 -6 319.86 19.48
-1 -4 6 280.41 18.65
1 4 -5 0.54 0.59
-1 -4 5 0.56 0.54
1 4 -5 1.5 0.83
1 4 -5 1.83 0.71
1 4 -5 2.71 0.9
1 4 -5 0.27 0.53
1 4 -5 0.3 0.51
-1 -4 5 0.72 0.62
-1 -4 5 0.84 0.67
1 4 -4 7.94 1.59
-1 -4 4 7.5 1.58
1 4 -4 6.95 1.55
1 4 -4 8.49 1.52
1 4 -4 9.97 1.71
1 4 -4 8.81 1.32
1 4 -4 7.72 1.05
1 4 -4 10.19 1.72
1 4 -4 7.27 1.53
-1 -4 4 5.8 1.41
-1 -4 4 10.59 1.71
-1 -4 3 0.95 0.62
1 4 -3 0.77 0.56
1 4 -3 1.53 0.7
1 4 -3 0.75 0.51
1 4 -3 1.39 0.68
1 4 -3 0.68 0.54
-1 -4 3 1.49 0.73
-1 -4 3 1.39 0.68
1 4 -3 3.11 1.01
1 4 -2 227.93 15.07
1 4 -2 275.95 15.53
-1 -4 2 229.92 15.01
-1 -4 2 247.31 14.5
1 4 -2 226.8 15.11
-1 -4 2 214.77 15.01
1 4 -2 225.38 13.95
1 4 -2 240.46 14.95
1 4 -2 204.19 14.95
1 4 -2 261.56 14.84
-1 -4 2 267.62 15.35
1 4 -1 2975.6 152.23
1 4 -1 2619.18 152.24
-1 -4 1 2845.59 152.03
-1 -4 1 2835.86 151.46
1 4 -1 3040.25 152.5
1 4 -1 2666.19 151.17
1 4 -1 2926.82 152.03
1 4 -1 2656.06 152.11
-1 -4 1 3093.27 152.36
1 4 -1 2942.96 151.85
1 4 0 435.74 25.32
1 4 0 452.98 25.86
-1 -4 0 394.08 25.16
1 4 0 416.69 25.78
-1 -4 0 392.57 24.82
-1 -4 0 425.22 24.81
1 4 0 429.57 24.96
1 4 0 416 25.19
1 4 0 470.48 25.53
-1 -4 0 426.33 25.63
1 4 0 434.53 25.24
1 4 1 4.2 1.05
-1 -4 -1 4.03 0.88
1 4 1 6.68 1.08
1 4 1 4.82 1.13
1 4 1 4.32 0.91
-1 -4 -1 7.03 1.07
1 4 1 3.12 0.72
1 4 1 4.61 0.97
-1 -4 -1 3.77 0.84
1 4 1 6.25 1.07
-1 -4 -1 4.21 1.04
1 4 2 8.27 1.07
-1 -4 -2 5.93 0.94
1 4 2 5.31 1.19
1 4 2 7.73 1.45
-1 -4 -2 6.54 1.1
1 4 2 4.93 1.05
-1 -4 -2 6.4 1.25
1 4 2 7.31 1.05
-1 -4 -2 4.13 0.94
1 4 2 4.39 0.94
1 4 2 4.99 0.92
1 4 3 691.76 37.35
-1 -4 -3 633.36 37.35
1 4 3 730.12 38.58
-1 -4 -3 667.77 38.33
1 4 3 709.55 38.72
1 4 3 630.59 37.87
-1 -4 -3 573.27 37.93
1 4 3 680.08 37.9
1 4 3 689.67 38.25
1 4 3 699.6 37.5
-1 -4 -3 619.12 37.86
1 4 3 609.42 37.54
1 4 3 560.44 37.75
1 4 4 5.21 1.15
-1 -4 -4 5.33 1.16
1 4 4 4.93 0.63
1 4 4 5.07 1.2
1 4 4 3.83 0.95
-1 -4 -4 5.88 1.2
1 4 4 3.53 0.96
1 4 4 4.04 0.86
-1 -4 -4 3.07 0.84
1 4 4 3.63 0.6
1 4 4 3.18 0.74
1 4 5 58.74 5.26
-1 -4 -5 70.78 5.39
1 4 5 66.83 5.51
1 4 5 68.74 5.3
1 4 5 70.08 5.58
1 4 5 69.63 4.94
1 4 5 67.44 4.91
-1 -4 -5 59.1 5.05
-1 -4 -5 75.82 5.02
1 4 6 0.47 0.46
-1 -4 -6 0.21 0.45
1 4 6 1.28 0.66
1 4 6 1.35 0.7
1 4 6 0.94 0.56
1 4 6 0.66 0.32
1 4 6 1.84 0.81
-1 -4 -6 0.44 0.53
-1 -4 -6 1.89 0.83
-1 -4 -6 0.97 0.52
-1 -4 -6 0.42 0.51
1 4 6 1.29 0.59
1 4 7 9.25 1.58
-1 -4 -7 7.59 1.42
1 4 7 12.12 1.82
-1 -4 -7 7.2 1.44
1 4 7 6.01 1.35
-1 -4 -7 8.86 1.71
1 4 7 6.51 1.55
-1 -4 -7 8.21 1.56
-1 -4 -7 8.96 1.36
-1 -4 -7 7.22 1.42
1 4 7 10.9 1.68
1 4 8 15.38 1.98
1 4 8 12.29 1.9
-1 -4 -8 10.42 1.69
-1 -4 -8 15.32 2.15
1 4 8 13.73 2.09
1 4 8 13.64 1.97
1 4 8 13.3 2.22
-1 -4 -8 11.63 2
-1 -4 -8 15.05 2.38
-1 -4 -8 12.5 1.74
-1 -4 -8 14.61 2.08
1 4 8 10.05 1.79
1 4 9 18.74 2.39
1 4 9 18.82 2.45
-1 -4 -9 20.55 2.69
1 4 9 18.46 2.39
-1 -4 -9 27.24 3.38
1 4 9 19.26 2.76
-1 -4 -9 19.14 2.69
1 4 9 18.81 2.56
-1 -4 -9 26.24 2.62
-1 -4 -10 739.08 44.52
1 4 10 763.3 44.8
-1 -4 -10 718.14 44.85
-1 -4 -10 694.46 44.53
-1 -4 -10 757.78 44.78
-1 -4 -10 655.76 43.58
-1 -4 -11 1185.99 71.7
-1 -4 -11 1271.97 72.01
-1 -4 -12 580.28 36.68
-1 -4 -12 623.37 37.01
-1 -4 -13 6.29 1.77
-1 -4 -13 10.71 2.31
-1 -4 -14 116.78 9.54
-1 -4 -15 0.89 0.96
-1 -4 -16 0.47 0.91
1 5 -12 44.85 5.57
1 5 -12 52.11 5.88
1 5 -12 54.79 5.96
1 5 -11 3.66 1.5
1 5 -11 4.78 1.69
1 5 -11 6.02 1.87
1 5 -10 46.33 5.3
1 5 -10 43.04 5.05
1 5 -10 46.09 5.23
1 5 -9 9.87 2.27
1 5 -9 10.13 2.38
1 5 -9 12.29 2.48
1 5 -8 -0.42 0.71
1 5 -8 0.39 0.53
1 5 -8 -0.4 0.79
1 5 -7 50.79 4.48
1 5 -7 51.94 5.43
1 5 -7 55.54 5.22
1 5 -7 59.51 5.63
-1 -5 6 1.97 1.07
1 5 -6 2.23 1.09
1 5 -6 1.94 1.05
1 5 -6 2.87 0.9
1 5 -6 1.56 0.87
1 5 -6 2.19 1.07
-1 -5 6 4.37 1.39
-1 -5 6 2.3 1.01
1 5 -5 49.23 4.95
-1 -5 5 45.89 4.62
1 5 -5 50.17 4.83
1 5 -5 40.12 4.46
1 5 -5 52 4.17
-1 -5 5 52.13 4.89
1 5 -5 42.81 4.44
1 5 -5 46.1 4.79
-1 -5 5 47.84 4.58
1 5 -4 34.51 3.86
-1 -5 4 32.32 3.59
1 5 -4 35.02 3.81
1 5 -4 34.45 3.76
1 5 -4 33.25 3.53
-1 -5 4 26.23 3.4
-1 -5 4 29.76 3.47
1 5 -4 34.54 3.77
1 5 -3 23.01 3.07
-1 -5 3 25.53 3
1 5 -3 26.81 3.2
1 5 -3 27.19 3.21
1 5 -3 25.1 2.91
1 5 -3 26.43 2.78
-1 -5 3 23.04 3.01
-1 -5 3 22.07 2.9
1 5 -3 21.99 2.95
1 5 -2 2.8 1.06
-1 -5 2 1.51 0.86
1 5 -2 3.59 1.15
1 5 -2 2.23 0.94
-1 -5 2 2.27 0.73
1 5 -2 3.67 1.03
1 5 -2 1.67 0.87
1 5 -2 2.71 0.87
-1 -5 2 1.12 0.78
-1 -5 2 2.73 1
-1 -5 1 113.07 8.05
1 5 -1 113.4 8.18
1 5 -1 113.9 8.57
1 5 -1 102.2 8.43
-1 -5 1 106.59 7.5
1 5 -1 105.59 7.81
1 5 -1 109.07 8.17
-1 -5 1 136 8.64
1 5 -1 107.7 7.81
1 5 0 5.99 1.27
1 5 0 5.15 1.4
-1 -5 0 5.62 1.2
1 5 0 7.04 1.58
-1 -5 0 7.8 1.2
1 5 0 5.2 1.46
1 5 0 9.33 1.43
-1 -5 0 7.9 1.64
1 5 0 5.04 1.19
1 5 0 5.41 1.17
1 5 1 1.79 0.83
-1 -5 -1 3.53 0.92
1 5 1 1.52 0.62
1 5 1 0.33 0.46
1 5 1 1.77 0.87
-1 -5 -1 0.65 0.45
1 5 1 1.66 0.67
-1 -5 -1 0.98 0.53
1 5 1 1.46 0.62
1 5 1 3.18 0.96
1 5 1 1.24 0.55
1 5 1 0.78 0.54
1 5 1 3.24 0.88
-1 -5 -1 2.86 1.05
1 5 2 44.18 4.37
1 5 2 44.88 3.65
1 5 2 53.35 4.87
1 5 2 52.59 4.66
1 5 2 43.6 3.91
-1 -5 -2 41.22 3.79
1 5 2 44.5 4.07
-1 -5 -2 44.09 4.19
1 5 2 40.57 3.55
1 5 2 43.79 3.87
-1 -5 -2 50.54 4.04
1 5 2 43.16 3.72
1 5 3 2.34 0.9
-1 -5 -3 0.26 0.58
1 5 3 1.45 0.53
1 5 3 0.41 0.4
1 5 3 0.66 0.56
1 5 3 0.6 0.71
1 5 3 2.55 0.88
1 5 3 0.67 0.53
-1 -5 -3 0.43 0.55
1 5 3 1.43 0.74
1 5 3 0.74 0.43
-1 -5 -3 2.47 0.78
1 5 3 0.46 0.42
1 5 4 109.48 8.68
-1 -5 -4 123.61 8.74
1 5 4 115.53 8.29
1 5 4 117.75 9.05
-1 -5 -4 136.91 8.72
1 5 4 118.09 8.57
1 5 4 110.1 8.17
1 5 4 119.34 7.84
-1 -5 -4 112.93 8.23
1 5 5 4.47 1.31
-1 -5 -5 3.42 1.16
1 5 5 3.92 1.29
1 5 5 2.81 0.96
-1 -5 -5 4.12 1.17
1 5 5 3.03 0.93
1 5 5 4.15 1.19
1 5 5 4.92 0.99
-1 -5 -5 3.38 0.98
1 5 6 98.88 7.67
-1 -5 -6 98.54 7.48
1 5 6 98.4 7.42
1 5 6 98.91 7.87
1 5 6 96.15 7.65
-1 -5 -6 95.37 7.24
1 5 7 2.42 0.99
-1 -5 -7 3.11 1.02
1 5 7 1.66 0.82
1 5 7 4.11 1.28
-1 -5 -7 3.02 1.04
1 5 7 3.18 1.17
-1 -5 -7 2.02 0.86
1 5 8 -0.31 0.67
1 5 8 -0.31 0.52
1 5 8 -0.29 0.69
1 5 8 0.34 0.65
-1 -5 -8 1.2 0.83
-1 -5 -8 0.27 0.53
1 5 8 -0.27 0.53
1 5 9 1.85 0.99
1 5 9 0.91 0.72
1 5 9 1.24 0.8
-1 -5 -9 -0.33 0.55
-1 -5 -9 1.16 0.75
1 5 9 2.01 0.93
-1 -5 -10 0.33 0.65
-1 -5 -10 1.06 0.91
-1 -5 -10 0.62 0.74
-1 -5 -11 40.17 4.39
-1 -5 -11 39.55 4.5
-1 -5 -11 38.56 4.22
-1 -5 -12 84.56 7.98
-1 -5 -12 90.56 8.25
-1 -5 -13 6.79 1.76
-1 -5 -13 3.87 1.59
-1 -5 -13 4.77 1.58
-1 -5 -14 10.44 2.41
-1 -5 -14 10.98 2.4
-1 -5 -15 2.66 1.37
1 6 -11 0.98 1.06
1 6 -10 13.53 2.88
1 6 -10 17.73 3.17
1 6 -10 13 2.77
1 6 -9 -0.44 0.97
1 6 -9 -0.47 1.03
1 6 -9 0.46 0.78
1 6 -8 27.7 3.78
1 6 -8 23.5 3.55
1 6 -8 18.23 3.25
1 6 -7 166.96 12.26
1 6 -7 150.49 11.95
1 6 -6 1.92 1.12
1 6 -6 0.41 0.69
1 6 -6 1.62 0.97
1 6 -5 20.34 3.13
1 6 -5 31.81 3.8
1 6 -5 22.34 3.28
1 6 -5 21.16 3.19
-1 -6 5 25.41 3.26
1 6 -4 6.44 1.71
1 6 -4 8.78 2.02
1 6 -4 13.38 2.33
-1 -6 4 12.5 2.14
-1 -6 4 5.63 1.55
1 6 -4 7.63 1.83
1 6 -3 59.21 6.09
1 6 -3 76.48 6.33
-1 -6 3 67.87 5.91
1 6 -3 55.31 5.97
1 6 -3 81.89 6.49
-1 -6 3 68.96 6.08
1 6 -3 68.92 5.64
1 6 -2 892.31 49
-1 -6 2 795.35 48.47
1 6 -2 853.88 49.44
1 6 -2 790.27 49.24
-1 -6 2 736.07 47.74
-1 -6 2 937.5 49.26
1 6 -2 755.5 48.69
1 6 -2 894.33 48.39
-1 -6 2 808.92 48.82
1 6 -1 596.3 32.95
1 6 -1 562.35 33.57
1 6 -1 570.02 33.71
-1 -6 1 566.63 32.09
1 6 -1 493.36 32.91
-1 -6 1 561.86 33.06
1 6 -1 600.12 32.57
1 6 0 280.78 17.08
1 6 0 257.17 15.98
1 6 0 268.51 17.15
-1 -6 0 235.87 15.37
-1 -6 0 250.82 16.37
1 6 0 250.91 16.04
1 6 0 264.61 15.9
1 6 1 80.17 6.71
1 6 1 62.61 6.39
-1 -6 -1 76.95 5.59
1 6 1 74.43 6.22
1 6 1 66.75 5.65
-1 -6 -1 74.69 6.31
1 6 1 69.16 5.73
1 6 2 24.98 3.3
1 6 2 21.78 3.23
-1 -6 -2 25.72 2.63
1 6 2 24.74 3
1 6 2 27.76 2.9
-1 -6 -2 19.76 2.82
1 6 3 218.49 14.49
1 6 3 205.42 14.6
1 6 3 202.54 13.48
1 6 3 218.81 13.86
-1 -6 -3 202.11 13.95
1 6 3 170.8 13.17
-1 -6 -3 233.67 13.69
1 6 4 44.12 4.78
-1 -6 -4 51.65 4.79
1 6 4 44.21 4.25
1 6 4 45.3 4.94
1 6 4 42.55 4.24
-1 -6 -4 58.33 4.72
-1 -6 -4 40.75 4.07
1 6 5 2.91 1.17
-1 -6 -5 2.81 1.13
1 6 5 0.39 0.67
1 6 5 1.6 0.9
-1 -6 -5 -0.28 0.82
1 6 5 1.29 0.75
1 6 5 -0.3 0.66
-1 -6 -5 -0.26 0.61
1 6 6 1.82 1.07
-1 -6 -6 0.31 0.53
1 6 6 0.78 0.76
1 6 6 1.43 0.83
-1 -6 -6 0.3 0.72
1 6 6 0.65 0.71
-1 -6 -6 2.41 0.9
1 6 7 1.1 0.8
-1 -6 -7 0.62 0.8
1 6 7 1.52 0.84
1 6 7 0.39 0.65
1 6 7 0.34 0.75
-1 -6 -7 1.5 0.82
-1 -6 -7 1.12 0.82
1 6 8 12.69 2.36
1 6 8 13.23 2.44
-1 -6 -8 10.94 2.08
-1 -6 -8 10.53 1.96
1 6 9 199.61 14.24
-1 -6 -9 209.75 14.22
-1 -6 -9 236.16 14.19
-1 -6 -10 355.14 23.65
-1 -6 -10 380.44 23.42
-1 -6 -11 1607.72 88.7
-1 -6 -11 1443.53 87.85
-1 -6 -12 6.33 1.82
-1 -6 -12 4.63 1.58
-1 -6 -13 10.2 2.43
-1 -6 -13 10.81 2.23
-1 -6 -14 7.87 2.31
-1 -6 -14 11.36 2.35
1 7 -8 73.15 6.98
1 7 -8 58.26 6.36
1 7 -8 56.44 6.38
1 7 -7 12.14 2.63
1 7 -7 12.17 2.64
1 7 -7 14.39 2.87
1 7 -6 0.44 0.74
1 7 -6 1.33 1.15
1 7 -6 -0.46 0.89
1 7 -6 0.44 0.75
1 7 -5 0.88 0.96
1 7 -5 -0.42 0.92
1 7 -5 0.89 0.87
1 7 -5 0.85 0.92
1 7 -4 23.04 3.58
1 7 -4 21.13 3.24
1 7 -4 23.08 3.53
1 7 -4 28.92 3.81
1 7 -4 20.15 3.25
1 7 -3 41.58 4.91
1 7 -3 37.37 4.4
1 7 -3 34.86 4.57
1 7 -3 45.67 4.98
1 7 -3 38.44 4.51
1 7 -2 0.88 0.86
-1 -7 2 -0.24 0.58
1 7 -2 -0.45 0.88
1 7 -2 0.4 1.04
1 7 -2 0.36 0.6
1 7 -1 73.76 6.86
1 7 -1 65.47 6.68
-1 -7 1 63.51 5.45
1 7 -1 65.26 6.37
1 7 -1 76.85 6.34
1 7 0 309.04 19.3
1 7 0 316.26 18.97
1 7 0 254.21 18.88
-1 -7 0 254.02 17.29
1 7 1 4.35 1.54
1 7 1 2.54 1.24
1 7 1 4.61 1.69
-1 -7 -1 3.26 0.93
1 7 2 16.05 3
1 7 2 22.52 3.1
-1 -7 -2 22.04 2.58
1 7 2 21.33 3.45
1 7 3 56.02 5.59
1 7 3 38.62 5.03
-1 -7 -3 45.16 4.19
1 7 3 47.14 4.75
1 7 4 8.38 2.13
1 7 4 8.62 2.11
-1 -7 -4 7.78 1.66
1 7 5 72.25 7.32
1 7 5 88.07 7.6
-1 -7 -5 79.78 6.57
1 7 6 4.13 1.56
1 7 6 3.45 1.58
-1 -7 -6 3.53 1.23
1 7 7 6.8 1.98
1 7 7 8.23 2.11
-1 -7 -7 9.47 1.87
1 7 8 3.55 1.38
1 7 8 2.62 1.42
-1 -7 -8 3.49 1.25
-1 -7 -9 0.99 0.79
-1 -7 -10 84.56 7.22
-1 -7 -11 26.2 3.48
-1 -7 -12 51.4 5.27
1 8 -6 0.48 0.81
1 8 -5 2 1.29
1 8 -4 26.19 4.04
1 8 -4 22.94 3.75
1 8 -4 24.8 3.96
1 8 -3 260.97 17.44
1 8 -3 228.51 16.79
1 8 -3 217.25 16.9
1 8 -2 219.54 15.78
1 8 -2 211.59 15.39
1 8 -2 199.72 15.54
1 8 -1 444.45 29.98
-1 -8 1 432.49 28.13
1 8 -1 448.31 30.08
1 8 0 54.49 6.06
1 8 0 47.65 5.45
1 8 0 47.46 5.79
-1 -8 0 54.26 4.78
1 8 1 358.18 22.95
1 8 1 355.86 22.26
-1 -8 -1 308.59 20.7
1 8 1 329.61 22.79
1 8 2 6.05 1.97
1 8 2 3.21 1.36
1 8 2 1.59 1.27
-1 -8 -2 2.43 1
1 8 3 0.5 0.97
1 8 3 -0.53 1.03
-1 -8 -3 1.37 0.71
1 8 4 8.92 2.24
-1 -8 -4 5.01 1.4
1 8 4 6.89 2.03
1 8 5 0.49 0.96
1 8 5 0.53 0.89
1 8 6 15.83 3.03
1 8 6 12.57 2.85
1 8 7 -0.5 0.97
1 8 7 -0.52 1.01
1 8 8 1.99 1.29
1 8 8 5.09 1.79
-2 7 7 7.41 2.28
-2 7 6 11.84 2.75
2 -7 -6 11.99 2.72
-2 7 5 1.09 1.3
-2 7 5 -0.55 1.06
2 -7 -5 2.09 1.35
-2 7 4 2.22 1.44
2 -7 -4 3.15 1.63
-2 7 3 1.6 1.27
2 -7 -3 1.05 1.02
-2 7 3 -0.56 1.22
-2 7 2 7.97 2.42
-2 7 2 10.13 2.67
2 -7 -2 8.94 2.34
2 -7 -2 9.02 2
-2 7 1 -1.06 1.26
-2 7 1 -0.56 0.77
2 -7 -1 -0.32 1.13
2 -7 -1 -0.53 1.15
-2 7 0 26.85 4.01
-2 7 0 17.39 3.4
2 -7 0 16.43 2.72
2 -7 0 19.49 3.49
-2 7 -1 -1.05 1.14
-2 7 -1 -0.56 1.22
2 -7 1 0.32 1.08
2 -7 1 -0.53 0.73
-2 7 -2 4.19 1.86
-2 7 -2 6.66 2.18
2 -7 2 4.87 1.48
2 -7 2 7.9 2.25
-2 7 -3 -0.52 1.13
-2 7 -3 0.55 0.93
2 -7 3 -0.33 0.91
2 -7 3 1.58 1.25
-2 7 -4 3.08 1.59
-2 7 -4 4.38 1.78
2 -7 4 4 1.46
2 -7 4 3.65 1.62
-2 7 -5 -0.54 1.06
2 -7 5 -0.52 1.01
-2 7 -6 40.65 5.25
-2 6 9 39.45 5.35
2 -6 -9 51.97 5.83
-2 6 8 8.76 2.35
2 -6 -8 8.6 2.33
-2 6 7 2.04 1.31
2 -6 -7 1.81 1.32
-2 6 7 0.47 1.02
2 -6 -7 0.92 0.9
-2 6 6 15.08 3
2 -6 -6 16.64 2.95
-2 6 6 13.29 2.77
2 -6 -6 11.63 2.6
-2 6 5 0.49 0.83
2 -6 -5 0.8 0.87
-2 6 5 -0.48 0.94
2 -6 -5 -0.47 0.64
-2 6 4 15.97 3.04
-2 6 4 13.64 2.83
2 -6 -4 12.63 2.73
-2 6 3 23.84 3.86
-2 6 3 33.89 4.47
2 -6 -3 34.65 4.43
-2 6 2 10.83 2.5
-2 6 2 13.84 2.79
2 -6 -2 9.37 2.36
-2 6 1 14.44 2.79
-2 6 1 7.44 2.14
2 -6 -1 12.36 2.13
2 -6 -1 11.68 2.53
-2 6 0 0.46 0.9
-2 6 0 0.5 0.96
2 -6 0 0.29 0.74
2 -6 0 0.47 0.91
-2 6 -1 43.25 5.11
-2 6 -1 45.94 5.33
2 -6 1 42.43 4.27
2 -6 1 36.49 4.83
-2 6 -2 44.37 5.38
-2 6 -2 48.99 4.9
-2 6 -2 52.59 5.81
2 -6 2 48.73 4.71
2 -6 2 48.31 5.54
-2 6 -3 129.07 10.02
-2 6 -3 143.83 11.03
2 -6 3 148.51 11.18
-2 6 -3 132.21 10.97
2 -6 3 122.62 9.55
-2 6 -4 2.26 1.11
-2 6 -4 3.6 1.46
2 -6 4 3.9 1.38
-2 6 -4 2.92 1.43
2 -6 4 1.87 1.21
-2 6 -5 -0.4 0.78
-2 6 -5 1.33 1.14
-2 6 -5 0.97 1.06
2 -6 5 -0.46 0.9
-2 6 -6 21.77 3.35
-2 6 -6 18.07 3.2
-2 6 -6 14.04 2.93
2 -6 6 21.5 3.4
-2 6 -7 0.9 0.88
-2 6 -7 1.9 1.53
-2 6 -8 272.93 19.46
-2 6 -8 287.58 19.68
-2 6 -9 35.7 4.78
2 -5 -11 0.53 1.02
2 -5 -11 0.44 0.86
2 -5 -10 5.54 1.86
-2 5 9 3.73 1.52
2 -5 -9 3.36 1.49
-2 5 8 48.46 5.31
2 -5 -8 35.9 4.79
-2 5 7 117.47 10.19
2 -5 -7 128.01 10.24
-2 5 7 129.01 10.15
2 -5 -7 131.47 10.15
-2 5 6 0.45 0.76
2 -5 -6 0.41 0.97
-2 5 6 0.41 0.69
2 -5 -6 -0.4 0.88
-2 5 5 4.84 1.71
2 -5 -5 9.92 2.14
-2 5 5 7.05 1.89
2 -5 -5 8.08 1.97
-2 5 4 48.43 5.1
2 -5 -4 43.97 4.32
2 -5 -4 35.16 4.26
2 -5 -4 45.26 4.89
-2 5 4 39.69 4.71
-2 5 3 168.2 12.34
2 -5 -3 174.94 11.62
2 -5 -3 168.02 11.81
-2 5 3 153.54 12.16
2 -5 -3 151.32 12.03
-2 5 2 2.46 1.2
2 -5 -2 1.83 0.85
2 -5 -2 2.35 1
2 -5 -2 2.02 1.12
-2 5 2 2.12 1.1
-2 5 1 92.56 8.37
2 -5 -1 95.88 8.3
-2 5 1 110.85 8.69
-2 5 0 4.68 1.58
2 -5 0 5.24 1.32
2 -5 0 5.64 1.69
-2 5 0 3.58 1.42
2 -5 0 4.97 1.54
-2 5 0 8.2 1.63
-2 5 -1 1.96 1.02
2 -5 1 1.3 0.9
-2 5 -1 1.69 0.96
-2 5 -1 1.27 0.93
2 -5 1 2.51 1.01
2 -5 1 2.42 1.18
2 -5 1 3.82 1.12
2 -5 1 3.54 1.1
-2 5 -2 2.72 1.2
2 -5 2 2.23 1.08
2 -5 2 2.61 1.06
-2 5 -2 0.6 0.66
-2 5 -2 1.27 1.02
2 -5 2 3.76 1.15
2 -5 2 4.44 1.42
2 -5 2 2.55 0.95
2 -5 2 1.73 0.89
2 -5 3 254.02 17.07
-2 5 -3 237.58 16.99
2 -5 3 313.87 17.64
-2 5 -3 256.76 17.68
-2 5 -3 244.22 17.79
2 -5 3 254.18 16.7
2 -5 3 276.3 17.99
2 -5 3 266.09 16.45
2 -5 3 256.49 17.09
-2 5 -4 259.12 16.53
-2 5 -4 224.51 16.47
2 -5 4 250.78 16.26
2 -5 4 244.57 15.44
-2 5 -4 239.64 16.94
2 -5 4 248.92 15.86
2 -5 4 234.36 16.74
2 -5 5 0.93 0.9
-2 5 -5 0.36 0.71
-2 5 -5 -0.38 0.82
2 -5 5 0.84 0.68
-2 5 -5 0.39 0.76
-2 5 -5 0.42 0.71
2 -5 5 0.4 0.78
-2 5 -6 5.45 1.74
-2 5 -6 7.28 1.89
-2 5 -6 8.41 2.08
2 -5 6 7.95 1.98
-2 5 -7 20.76 3.22
2 -5 7 14.45 2.71
2 -5 7 20.45 3.09
-2 5 -8 9.25 2.32
2 -5 8 12.05 2.44
-2 5 -8 15.28 2.76
-2 5 -9 15.71 3
-2 5 -9 15.99 2.88
2 -5 9 12.93 2.68
-2 5 -10 -0.48 1.15
-2 5 -10 2.63 1.35
2 -5 10 3.23 1.49
-2 5 -11 4.49 1.78
2 -5 11 7.4 2.11
2 -4 -12 -0.45 1.08
2 -4 -12 0.52 1
2 -4 -12 1.77 1.14
2 -4 -11 10.91 2.47
2 -4 -11 8.61 2.16
2 -4 -10 129.84 10.63
-2 4 9 276.93 18.29
2 -4 -9 254.7 18.4
-2 4 8 128.84 10.14
2 -4 -8 125.49 10.2
2 -4 -7 30.63 3.87
-2 4 7 45.28 4.83
2 -4 -7 39.43 4.55
2 -4 -7 40.32 4.25
-2 4 7 39.71 4.34
-2 4 6 43.22 4.5
2 -4 -6 35.48 3.89
2 -4 -6 38.92 4.25
-2 4 6 29.86 3.61
2 -4 -6 28.51 3.48
-2 4 6 22.87 3.32
-2 4 6 34.25 3.91
-2 4 5 79.07 6.99
2 -4 -5 71.57 6.48
2 -4 -5 81.26 6.9
2 -4 -5 80.86 6.32
-2 4 5 84.05 6.96
-2 4 5 72.7 6.52
2 -4 -5 86.24 6.71
-2 4 5 65.51 6.26
2 -4 -4 96.19 7.6
-2 4 4 102.03 8.06
2 -4 -4 89.35 7.54
2 -4 -4 85.1 7.06
2 -4 -4 91.6 7.44
-2 4 4 96.39 7.67
-2 4 4 100.38 7.51
-2 4 4 95.1 7.8
-2 4 3 18.53 2.8
2 -4 -3 19.46 2.68
2 -4 -3 19.8 2.66
2 -4 -3 16.4 2.34
-2 4 3 14.78 2.5
-2 4 3 13.82 2.4
-2 4 3 15.06 2.31
2 -4 -3 16.96 2.5
-2 4 2 25.02 3.27
2 -4 -2 19.94 2.83
-2 4 2 24.41 2.58
-2 4 2 23.8 2.84
-2 4 2 21.95 2.97
-2 4 2 26.49 3.33
2 -4 -2 23.69 3
2 -4 -2 22.66 2.8
2 -4 -2 19.48 2.69
-2 4 1 19.18 2.68
2 -4 -1 15.32 2.3
2 -4 -1 12.83 1.86
-2 4 1 13.97 1.88
-2 4 1 13.27 2.28
-2 4 1 11.67 2.21
2 -4 -1 11.54 2.09
2 -4 -1 12.12 1.98
2 -4 -1 11.39 1.89
2 -4 -1 11.5 1.76
-2 4 0 4.02 1.29
2 -4 0 4.89 1.34
2 -4 0 5.81 1.28
-2 4 0 3.46 1.02
-2 4 0 6.16 1.54
-2 4 0 7.44 1.71
2 -4 0 4.86 1.32
2 -4 0 5.03 1.19
2 -4 0 8.18 1.61
2 -4 0 5.58 1.24
-2 4 -1 71.92 6.35
-2 4 -1 77.17 6.92
2 -4 1 85.29 6.82
2 -4 1 101.47 6.83
2 -4 1 90.89 7.08
-2 4 -1 85.88 7.11
-2 4 -1 84.33 7.22
2 -4 1 87.39 6.42
2 -4 1 93.7 6.48
2 -4 1 74.89 6.54
2 -4 1 85.08 6.25
2 -4 1 88.41 6.61
2 -4 2 776.7 44.38
-2 4 -2 725.77 44.71
-2 4 -2 809.23 44.54
2 -4 2 738.15 44.76
-2 4 -2 751.78 44.9
-2 4 -2 758.55 45.17
2 -4 2 709.33 43.88
2 -4 2 799.51 43.88
2 -4 2 823.3 44.06
2 -4 2 820.96 44.5
2 -4 3 39.09 3.79
-2 4 -3 35.78 3.68
-2 4 -3 43.83 4.17
2 -4 3 35.4 3.64
2 -4 3 35.8 3.83
-2 4 -3 30.46 3.82
-2 4 -3 25.25 3.47
2 -4 3 43.34 3.61
2 -4 3 30.81 3.13
2 -4 3 38.2 3.49
-2 4 -3 31.54 3.2
2 -4 3 28.54 3.39
2 -4 4 112.46 8.33
-2 4 -4 104.8 8.25
-2 4 -4 96.44 8.18
2 -4 4 115.82 8.19
2 -4 4 112.27 7.84
-2 4 -4 109.69 8.51
2 -4 4 111.28 8.38
-2 4 -4 126.93 9.02
-2 4 -4 113.72 7.94
-2 4 -4 110.48 8.5
2 -4 4 86.33 7.33
2 -4 4 107.75 8.01
2 -4 4 123.04 8.44
2 -4 5 213.72 14.07
-2 4 -5 234.45 14.29
-2 4 -5 181.01 13.81
2 -4 5 187.8 13.47
-2 4 -5 204.53 14.12
-2 4 -5 209.53 14.38
2 -4 5 225.28 14.17
-2 4 -5 236.6 13.9
2 -4 5 191.11 13.05
-2 4 -5 195.58 14.04
2 -4 5 216.93 13.94
2 -4 5 194.78 13.81
2 -4 6 257.29 16.85
-2 4 -6 254.69 16.65
-2 4 -6 291.02 17.33
-2 4 -6 269.87 16.98
2 -4 6 248.4 16.61
-2 4 -6 261.1 17.12
-2 4 -6 255.21 16.93
2 -4 6 245.93 16.71
2 -4 6 293.3 17.15
-2 4 -7 429.35 26.37
-2 4 -7 401.75 26
2 -4 7 414.23 25.89
-2 4 -7 453.64 25.97
-2 4 -7 350.55 25.65
2 -4 7 452.33 26.24
-2 4 -7 401.01 25.35
-2 4 -8 89.64 7.82
-2 4 -8 90.2 7.66
2 -4 8 84.84 7.61
-2 4 -8 98.07 7.46
-2 4 -9 9.21 2.1
-2 4 -9 6.98 1.64
2 -4 9 6.05 1.74
-2 4 -9 3.83 1.2
-2 4 -9 4.46 1.48
-2 4 -10 4.83 1.72
-2 4 -10 3.99 1.38
-2 4 -10 1.98 1.08
-2 4 -10 1.89 1.05
2 -4 10 4.3 1.57
-2 4 -11 8.71 2.13
-2 4 -11 5.51 1.72
-2 4 -11 8.01 1.73
2 -4 11 7.34 2.04
-2 4 -12 93.65 8.82
2 -4 12 88.42 8.79
-2 4 -12 117.92 8.37
-2 4 -12 107.23 8.87
-2 4 -13 0.49 1.26
-2 4 -13 1.81 1.32
2 -4 13 -0.52 0.87
-2 4 -14 2.41 1.49
2 -3 -14 2.06 1.42
2 -3 -13 7.49 2.22
2 -3 -13 7.41 2.06
2 -3 -13 8.49 2.17
2 -3 -12 0.96 1.15
2 -3 -12 0.44 0.74
2 -3 -12 0.85 1.01
2 -3 -11 2.77 1.35
2 -3 -11 0.42 0.7
2 -3 -11 1.61 0.96
-2 3 10 9.63 2.02
2 -3 -10 10.22 2.37
2 -3 -10 5.47 1.67
2 -3 -10 8.35 1.93
-2 3 9 18.29 2.87
2 -3 -9 20.26 3.17
2 -3 -9 22.83 3.14
-2 3 8 3.51 1.29
2 -3 -8 5.42 1.45
2 -3 -8 1.6 0.97
2 -3 -8 3.99 1.27
-2 3 8 3.24 1.27
-2 3 7 402.16 23.86
2 -3 -7 420.18 23.53
2 -3 -7 400.33 24.06
-2 3 7 332.5 22.86
-2 3 7 348.78 23.18
-2 3 7 345.26 23.07
-2 3 6 263.88 18.5
2 -3 -6 288.6 18.34
-2 3 6 296.14 18.23
2 -3 -6 294.82 18.08
-2 3 6 278.63 18.22
-2 3 6 275.71 18.2
2 -3 -6 281.53 18.68
-2 3 5 13.57 2.37
2 -3 -5 16.15 2.34
-2 3 5 17.33 2.4
-2 3 5 18.87 2.45
-2 3 5 16.32 2.36
2 -3 -5 14.27 2.12
2 -3 -5 17.17 2.51
-2 3 5 13.41 1.77
-2 3 4 72.99 5.79
2 -3 -4 57.29 5.11
-2 3 4 56.4 5.06
-2 3 4 61.86 5.31
-2 3 4 61.45 5.07
2 -3 -4 56.64 4.98
2 -3 -4 54.27 5.2
-2 3 4 51.06 4.24
2 -3 -4 57.47 4.23
-2 3 3 31.4 3.49
2 -3 -3 27.19 2.67
2 -3 -3 32.93 3.39
-2 3 3 29.91 3.26
-2 3 3 30.37 3.36
-2 3 3 34.95 3.27
2 -3 -3 30.41 3.23
2 -3 -3 35.61 3.52
2 -3 -3 27.6 2.99
2 -3 -3 25.54 2.32
-2 3 3 25.44 2.44
-2 3 2 81.19 6.84
2 -3 -2 99.54 6.27
2 -3 -2 81.65 6.62
-2 3 2 88.51 6.78
-2 3 2 85.53 6.85
-2 3 2 94.84 6.54
2 -3 -2 84.41 6.63
2 -3 -2 74.6 6.45
2 -3 -2 80.14 6.39
2 -3 -2 95.1 5.59
-2 3 2 71.1 5.5
-2 3 1 92.65 7.65
-2 3 1 102.24 7.08
2 -3 -1 103.15 7.64
2 -3 -1 110.28 7.24
-2 3 1 95.66 7.59
2 -3 -1 102.26 7.63
-2 3 1 85.52 7.5
2 -3 -1 115.93 7.68
2 -3 -1 114.3 7.63
2 -3 -1 95.69 6.3
-2 3 0 2.77 0.96
2 -3 0 5.38 1.15
2 -3 0 4.23 1.11
-2 3 0 5.3 1.1
-2 3 0 4.03 1.18
-2 3 0 4.29 1.19
2 -3 0 5.13 1.24
2 -3 0 4.5 1.05
2 -3 0 3.16 0.96
2 -3 1 160.15 10.58
-2 3 -1 172.53 10.48
-2 3 -1 165.48 10.86
2 -3 1 169.05 10.44
-2 3 -1 143.02 10.72
-2 3 -1 143.38 10.61
2 -3 1 146.98 9.95
2 -3 1 154.97 10.66
2 -3 1 135.1 10.1
2 -3 1 156.81 10.49
-2 3 -1 181.15 9.3
-2 3 -1 129.09 9.19
-2 3 -2 -0.26 0.44
2 -3 2 -0.23 0.5
-2 3 -2 0.3 0.28
2 -3 2 -0.22 0.42
-2 3 -2 0.23 0.44
-2 3 -2 0.29 0.48
-2 3 -2 0.81 0.69
2 -3 2 0.51 0.56
2 -3 2 -0.17 0.29
2 -3 2 0.23 0.31
-2 3 -2 0.16 0.35
2 -3 2 0.22 0.36
-2 3 -2 0.09 0.23
-2 3 -3 207.57 13.7
-2 3 -3 209.29 13.62
2 -3 3 216.54 13.55
2 -3 3 226.51 13.7
-2 3 -3 195.7 13.71
-2 3 -3 217.79 14.06
2 -3 3 207.38 13.14
2 -3 3 208.19 13.74
2 -3 3 241.31 13.83
2 -3 3 176.54 12.89
2 -3 3 180.99 12.62
-2 3 -3 223.85 13.32
-2 3 -3 205.17 12.72
-2 3 -3 233.53 12.66
2 -3 3 200.45 13.5
2 -3 4 141.41 9.56
-2 3 -4 124.39 9.35
-2 3 -4 130.03 9.48
2 -3 4 132.84 9.23
-2 3 -4 122.5 9.48
-2 3 -4 118.53 9.52
2 -3 4 131.11 9.48
2 -3 4 129.73 9
2 -3 4 148.11 8.66
-2 3 -4 144.01 9.72
-2 3 -4 115.97 9
2 -3 4 106.07 9.1
-2 3 -4 146.03 8.97
-2 3 -5 1.96 0.91
-2 3 -5 2.89 1
2 -3 5 2.5 0.87
-2 3 -5 2.68 0.82
2 -3 5 1.33 0.75
-2 3 -5 2.43 0.96
2 -3 5 3.3 1
-2 3 -5 3.07 0.87
-2 3 -5 1.74 0.86
-2 3 -5 3.04 0.95
-2 3 -5 2.45 0.93
2 -3 5 3.11 1.02
-2 3 -6 5.43 1.43
-2 3 -6 5.11 1.15
-2 3 -6 3.28 1
2 -3 6 6.53 1.49
2 -3 6 5.92 1.2
2 -3 6 3.78 1.07
-2 3 -6 4.05 1.17
-2 3 -6 6.42 1.21
-2 3 -6 6.4 1.49
-2 3 -6 4.67 1.21
-2 3 -6 2.53 1.02
2 -3 6 5.99 1.38
2 -3 6 5.8 1.42
-2 3 -7 0.98 0.84
-2 3 -7 0.25 0.6
2 -3 7 1.5 0.83
2 -3 7 0.74 0.64
-2 3 -7 1.98 0.77
-2 3 -7 -0.29 0.64
2 -3 7 1.57 0.87
-2 3 -7 1.42 0.83
-2 3 -7 0.87 0.69
2 -3 7 1.17 0.8
2 -3 8 141.77 10.52
-2 3 -8 148.62 10.78
-2 3 -8 156.8 9.93
-2 3 -8 152.49 10.6
-2 3 -8 133.06 9.87
2 -3 8 151.4 10.86
-2 3 -8 132.8 10.3
2 -3 8 136 10.39
-2 3 -8 154.36 10.45
-2 3 -9 44.38 4.62
-2 3 -9 38.03 4.25
-2 3 -9 37.11 3.8
-2 3 -9 44.7 4.36
2 -3 9 42.41 4.58
-2 3 -9 38.67 4.18
-2 3 -10 71.1 6.63
-2 3 -10 69.72 5.95
-2 3 -10 80.73 6.51
2 -3 10 75.09 6.82
-2 3 -10 69.1 6.38
-2 3 -11 65.28 6.23
-2 3 -11 59.96 5.4
2 -3 11 55.43 6.04
-2 3 -11 67.45 6.15
-2 3 -11 66.08 5.91
-2 3 -12 9.86 2.27
-2 3 -12 8.17 2.06
-2 3 -12 9.22 1.84
2 -3 12 12.32 2.53
-2 3 -12 9.34 2.09
-2 3 -13 5.71 1.84
-2 3 -13 5.35 1.76
-2 3 -13 6.56 1.61
2 -3 13 5.78 1.9
-2 3 -13 4.38 1.53
-2 3 -14 14.32 2.86
-2 3 -14 12.65 2.76
-2 3 -14 18.05 2.73
2 -3 14 16.26 3.09
-2 3 -15 1.91 1.39
-2 3 -15 0.34 0.75
2 -2 -15 3.92 1.6
2 -2 -14 0.46 1.1
2 -2 -14 0.48 0.93
2 -2 -14 0.46 0.89
2 -2 -13 63.22 6.47
2 -2 -13 65.23 6.66
2 -2 -13 62.63 6.46
2 -2 -13 73.31 6.47
2 -2 -12 1.66 1.15
2 -2 -12 2.22 1.15
2 -2 -12 2.1 1.16
2 -2 -12 3.55 1.34
2 -2 -11 362.46 24.06
2 -2 -11 299.5 23.95
2 -2 -11 350.46 24.03
-2 2 10 2.75 1.12
2 -2 -10 2.18 1.08
2 -2 -10 4.43 1.49
2 -2 -10 2.85 1.2
2 -2 -10 4.78 1.38
-2 2 9 27.8 3.37
2 -2 -9 24.34 3.18
2 -2 -9 25.83 3.3
2 -2 -9 22 3.24
2 -2 -9 23.75 2.9
-2 2 8 5.1 1.38
2 -2 -8 3.58 1.1
2 -2 -8 5.91 1.44
2 -2 -8 4.36 1.44
2 -2 -8 5.55 1.27
2 -2 -7 130.54 9.67
-2 2 7 125.95 9.81
-2 2 7 156.85 10.07
-2 2 7 134.45 9.54
2 -2 -7 130.6 9.75
2 -2 -7 127.46 10.05
2 -2 -7 150.68 9.5
2 -2 -6 304.83 17.91
-2 2 6 225.74 17.53
2 -2 -6 300.87 17.89
-2 2 6 285.32 17.63
2 -2 -6 268.2 17.25
-2 2 6 263.37 17.59
-2 2 6 295.68 17.64
2 -2 -6 293.74 18.24
-2 2 5 94.72 8.26
2 -2 -5 121.24 8.51
-2 2 5 123.6 8.39
-2 2 5 124 8.46
2 -2 -5 133.29 8.55
-2 2 5 129.19 8.58
2 -2 -5 119.99 8.2
2 -2 -5 133.22 9.04
2 -2 -5 100.7 7.2
-2 2 5 118.31 7.83
2 -2 -4 172.41 10.47
2 -2 -4 191.81 11.44
-2 2 4 181.98 11.58
-2 2 4 171.5 11.14
-2 2 4 171.81 11.02
-2 2 4 169.72 11.2
2 -2 -4 173.57 11
2 -2 -4 188.31 11.64
-2 2 4 160.74 10.32
2 -2 -4 143.01 9.69
-2 2 3 14.86 2.11
2 -2 -3 13.76 1.97
2 -2 -3 15.24 1.68
-2 2 3 11.4 1.82
-2 2 3 12.64 1.75
-2 2 3 11.62 1.86
2 -2 -3 12.44 1.83
2 -2 -3 10.64 1.84
-2 2 3 20.41 1.68
-2 2 2 99.64 7.28
-2 2 2 93.36 7.07
2 -2 -2 99.97 7.1
-2 2 2 97.3 6.82
-2 2 2 89.85 7.2
2 -2 -2 103.42 7.23
2 -2 -2 108.42 6.71
2 -2 -2 87.4 6.01
-2 2 2 103.69 6.21
2 -2 -1 83.73 6.16
2 -2 -1 104.61 5.98
-2 2 1 81.79 6.29
-2 2 1 82.95 6.16
2 -2 -1 83.73 6.13
-2 2 1 84.05 6.27
2 -2 -1 58.19 5.06
2 -2 -1 91.33 5.02
-2 2 1 75.97 5.01
-2 2 0 970.89 45.43
-2 2 0 672.44 44.28
2 -2 0 868.25 44.64
2 -2 0 819.78 44.97
-2 2 0 835 45.11
-2 2 0 838.32 45.17
2 -2 0 826.73 45.07
2 -2 0 849.83 44.81
2 -2 0 581.43 43.86
-2 2 -1 155.99 12.03
-2 2 -1 185.74 12.43
2 -2 1 164.9 12.15
2 -2 1 198.43 12.23
-2 2 -1 174.18 12.39
2 -2 1 173.08 11.74
2 -2 1 179.87 12.4
-2 2 -1 183.4 12.55
2 -2 1 191.9 12.3
2 -2 1 162.99 11.75
-2 2 -1 202.28 11.18
-2 2 -2 82.75 6.99
2 -2 2 109.92 7.25
-2 2 -2 112.53 7.28
2 -2 2 106.95 7.18
-2 2 -2 99.78 7.34
-2 2 -2 91.51 7.3
2 -2 2 104.6 6.8
2 -2 2 97.45 7.27
-2 2 -2 95.27 6.8
2 -2 2 103.72 7.17
2 -2 2 109.06 6.87
2 -2 2 114.72 6.84
-2 2 -2 97.95 6.17
-2 2 -3 2.7 0.85
2 -2 3 6.55 1.12
2 -2 3 2.36 0.8
2 -2 3 3.54 0.72
-2 2 -3 5 0.83
-2 2 -3 6.09 1.17
2 -2 3 5.41 0.95
-2 2 -3 3.72 1.05
2 -2 3 4 0.99
-2 2 -3 2.55 0.9
2 -2 3 4.29 0.78
2 -2 3 3.58 0.87
2 -2 3 3.48 0.82
-2 2 -3 7.08 1.14
-2 2 -4 16.49 2.16
2 -2 4 19.18 1.95
-2 2 -4 20.31 2.21
2 -2 4 18.55 2.23
2 -2 4 21.08 2.17
2 -2 4 18.43 2.27
2 -2 4 22.7 2.16
-2 2 -4 18.24 2.28
-2 2 -4 18.04 1.91
-2 2 -4 17.25 2.27
-2 2 -4 17.46 2.09
2 -2 4 17.18 2.1
2 -2 4 20.91 2.06
2 -2 4 23.17 2.41
-2 2 -4 16.4 1.89
2 -2 5 215.53 15.99
2 -2 5 283.39 16.37
-2 2 -5 270.45 16.39
-2 2 -5 240.23 16.64
2 -2 5 252 16.61
-2 2 -5 293.38 16.92
-2 2 -5 290.21 16.25
2 -2 5 287.53 16.72
-2 2 -5 264.66 16.82
-2 2 -5 264.52 16.67
-2 2 -5 266.39 16.34
-2 2 -5 270.26 16.64
2 -2 5 250.57 16.65
-2 2 -5 283.62 16.4
2 -2 6 136.06 9.33
2 -2 6 125.33 8.86
-2 2 -6 121.58 8.68
-2 2 -6 139.23 9.43
2 -2 6 145.44 8.73
-2 2 -6 134.74 9.16
-2 2 -6 136.4 8.7
-2 2 -6 129.84 9.19
2 -2 6 137.3 9.06
-2 2 -6 126.85 9.08
-2 2 -6 137.73 8.95
-2 2 -6 132.14 9.22
-2 2 -6 117.38 8.2
2 -2 6 134.62 9.28
-2 2 -6 138.75 9.11
2 -2 7 870.02 58.59
-2 2 -7 986.27 57.94
-2 2 -7 917.19 58.71
2 -2 7 1115.51 58.04
-2 2 -7 1007.18 58.63
-2 2 -7 975.1 58.47
-2 2 -7 941.92 58
2 -2 7 956.71 58.27
-2 2 -7 868.2 58.32
-2 2 -7 1035.54 58.37
-2 2 -7 951 58.73
2 -2 7 918.25 58.59
-2 2 -7 1015.74 58.59
2 -2 8 279.12 19.96
-2 2 -8 327.11 20.43
-2 2 -8 362.68 19.68
-2 2 -8 310.87 19.79
2 -2 8 317.02 19.57
-2 2 -8 314.73 19.7
-2 2 -8 305.28 19.82
-2 2 -8 328.27 20.31
-2 2 -8 315.51 20.13
2 -2 8 335.17 20.25
-2 2 -9 3.19 1.13
-2 2 -9 4.15 1.23
2 -2 9 2.92 1
-2 2 -9 3.18 0.92
-2 2 -9 5.12 1.38
-2 2 -9 1.47 0.73
-2 2 -9 2.52 0.91
2 -2 9 2.7 1.15
-2 2 -9 4.86 1.24
2 -2 9 1.42 0.85
2 -2 10 92.82 7.54
-2 2 -10 102 7.88
-2 2 -10 85.37 6.78
-2 2 -10 95.6 7.14
2 -2 10 96.45 7.89
-2 2 -10 98.26 7.76
-2 2 -10 87 7.48
-2 2 -10 103.64 7.67
-2 2 -11 34.33 3.97
-2 2 -11 30.82 3.79
-2 2 -11 30.92 3.4
2 -2 11 34 4.1
-2 2 -11 30.22 3.62
-2 2 -12 -0.38 0.64
-2 2 -12 -0.39 0.66
2 -2 12 0.43 0.59
-2 2 -12 -0.28 0.61
-2 2 -12 -0.36 0.7
-2 2 -13 7.95 2
-2 2 -13 7.58 1.91
-2 2 -13 5.09 1.41
2 -2 13 4.09 1.63
-2 2 -13 8.06 1.97
-2 2 -14 1.66 1.14
-2 2 -14 2.26 1.24
-2 2 -14 2.54 1.15
2 -2 14 1.43 1.04
-2 2 -14 -0.41 0.8
-2 2 -15 18.73 3.25
-2 2 -15 15.72 2.56
2 -2 15 14.46 2.99
-2 2 -15 13.06 2.68
-2 2 -16 2.11 1.18
-2 2 -16 -0.46 1
2 -1 -15 22.96 3.75
2 -1 -15 25.76 3.87
2 -1 -14 38.29 5.01
2 -1 -14 52.32 5.49
2 -1 -14 47.94 5.28
2 -1 -13 55.15 5.96
2 -1 -13 58.62 5.97
2 -1 -13 61.49 6.01
2 -1 -13 57.5 5.84
2 -1 -12 64.98 6.77
2 -1 -12 72.75 7.04
2 -1 -12 71.02 6.71
2 -1 -11 1.93 1.07
2 -1 -11 3.51 1.38
2 -1 -11 2.6 1.1
2 -1 -11 2.75 1.17
2 -1 -10 68.81 6.44
2 -1 -10 74.26 6.52
2 -1 -10 87.32 7.02
2 -1 -10 69.85 6.25
-2 1 9 60.24 5.49
2 -1 -9 55.88 5.48
2 -1 -9 61.85 5.75
2 -1 -9 68.46 5.79
2 -1 -9 65.86 5.49
2 -1 -9 57.27 5.04
2 -1 -8 98.23 7.81
2 -1 -8 101.58 7.65
2 -1 -8 116.21 7.75
-2 1 8 122.39 8.42
2 -1 -8 109 8.23
2 -1 -8 102.19 8.29
2 -1 -8 124.12 8.45
2 -1 -8 89.77 7.61
-2 1 7 19.51 2.47
2 -1 -7 11.04 1.94
2 -1 -7 22.3 2.22
-2 1 7 14.52 1.82
2 -1 -7 16.23 2.06
2 -1 -7 12.46 2.05
2 -1 -7 18.76 2.52
2 -1 -7 13.73 1.98
-2 1 6 16.63 2.36
2 -1 -6 19.02 2.02
2 -1 -6 17.37 2.27
-2 1 6 18.71 2.13
2 -1 -6 21.09 2.48
2 -1 -6 17.91 2.02
2 -1 -6 19.4 2.56
2 -1 -6 17.34 1.94
2 -1 -6 21.58 2.27
2 -1 -5 30.31 2.62
-2 1 5 31.2 3.26
2 -1 -5 43.4 3.56
-2 1 5 31 2.98
2 -1 -5 28.33 3
-2 1 5 37.47 3.28
2 -1 -5 28.36 2.79
2 -1 -5 32.79 3.4
2 -1 -5 26.21 2.68
2 -1 -4 182.09 11.01
2 -1 -4 184.85 11.88
2 -1 -4 188.95 11.61
2 -1 -4 171.25 11.64
-2 1 4 180.92 11.7
-2 1 4 189.62 11.71
2 -1 -4 188.26 11.69
2 -1 -4 179.35 12.23
2 -1 -4 218.01 11.43
2 -1 -3 97.72 6.74
-2 1 3 88.13 6.43
-2 1 3 92.15 6.67
2 -1 -3 93.97 6.46
2 -1 -3 94.58 6.58
-2 1 3 106.17 7.05
2 -1 -3 86.85 6.65
2 -1 -3 89.14 5.99
2 -1 -2 19.04 2.19
-2 1 2 23.39 2.37
2 -1 -2 19.56 2.15
-2 1 2 19.71 1.98
-2 1 2 17.26 2.17
2 -1 -2 22.39 2.32
2 -1 -2 17.24 1.54
2 -1 -1 52.61 4.69
-2 1 1 53.94 4.71
-2 1 1 54 4.31
2 -1 -1 66.12 4.84
-2 1 1 58.35 4.73
2 -1 -1 69.72 4.59
-2 1 1 60.99 4.85
2 -1 -1 60.21 4.74
2 -1 -1 65.72 3.76
2 -1 0 200.18 12.71
-2 1 0 183.1 12.59
-2 1 0 187.59 12.54
2 -1 0 187.3 12.53
2 -1 0 177.36 12.14
-2 1 0 163.93 12.4
2 -1 0 190.57 12.48
2 -1 0 229.91 11.55
-2 1 -1 293.32 17.02
-2 1 -1 283.15 17.13
2 -1 1 323.23 17.27
2 -1 1 292.21 16.98
2 -1 1 240.83 17.13
-2 1 -1 294.98 17.35
2 -1 1 287.93 17.21
-2 1 -1 286.45 17.24
2 -1 1 321.21 16.89
2 -1 1 260.46 16.75
-2 1 -1 296.2 16.23
2 -1 1 241.6 16.23
2 -1 2 2.36 0.69
-2 1 -2 2.32 0.67
2 -1 2 2.91 0.71
2 -1 2 2.32 0.5
-2 1 -2 3.2 0.76
2 -1 2 2.78 0.77
2 -1 2 3.35 0.61
-2 1 -2 2.68 0.77
2 -1 2 3.18 0.85
-2 1 -2 2.81 0.79
2 -1 2 2.5 0.65
2 -1 2 2.87 0.64
2 -1 2 3.3 0.67
-2 1 -2 2.79 0.51
-2 1 -2 3.02 0.39
-2 1 -3 295.43 16.42
-2 1 -3 281.53 16.11
2 -1 3 222.55 15.88
2 -1 3 269.21 16.22
2 -1 3 278.01 15.82
2 -1 3 274.56 16.46
-2 1 -3 259.9 16.42
2 -1 3 265.03 16.33
-2 1 -3 271.46 15.73
2 -1 3 273.2 15.92
-2 1 -3 251.33 15.79
2 -1 3 271.34 15.9
-2 1 -3 247.37 15.9
2 -1 3 252.52 16.03
-2 1 -3 281.02 16.19
2 -1 3 298.03 16.37
2 -1 3 265.3 15.81
-2 1 -3 251.52 15.43
2 -1 4 21.3 2.11
-2 1 -4 20.11 2.07
-2 1 -4 27.93 2.58
2 -1 4 22.9 2.09
2 -1 4 24.46 2.44
2 -1 4 22.28 2.4
-2 1 -4 25.03 2.49
2 -1 4 21.56 2.32
-2 1 -4 21.49 1.98
-2 1 -4 23.06 2.19
-2 1 -4 22.05 2.02
-2 1 -4 26.45 2.46
2 -1 4 24.17 2.27
-2 1 -4 21.51 1.94
2 -1 5 423.69 25.1
-2 1 -5 404.78 24.71
-2 1 -5 461.49 25.48
2 -1 5 424.26 24.67
2 -1 5 424.18 25.3
2 -1 5 428.45 25.3
-2 1 -5 419.94 25.28
-2 1 -5 425.74 24.75
2 -1 5 428.26 25.18
2 -1 5 411.74 24.95
-2 1 -5 370.51 24.84
-2 1 -5 437.89 24.74
-2 1 -5 420.31 25.31
-2 1 -5 427.09 24.87
-2 1 -5 453.13 25.2
2 -1 6 164.98 11.02
-2 1 -6 165.83 10.43
-2 1 -6 163.01 11.19
2 -1 6 179.66 10.45
2 -1 6 163.16 11.11
2 -1 6 171.7 11.03
-2 1 -6 171.38 11.04
-2 1 -6 172.82 10.67
2 -1 6 174.79 10.95
2 -1 6 170.55 10.63
-2 1 -6 184.51 10.96
-2 1 -6 159.39 10.47
-2 1 -6 177.04 11.29
-2 1 -6 164.75 10.85
-2 1 -6 166.37 11.09
2 -1 6 171.23 11.14
-2 1 -6 170.87 10.88
2 -1 7 259.13 16.32
-2 1 -7 270.89 15.38
2 -1 7 250.12 16.23
-2 1 -7 246.64 16.32
2 -1 7 274.22 15.35
-2 1 -7 256.49 16.01
2 -1 7 249.25 15.84
2 -1 7 254.36 15.72
-2 1 -7 250.18 15.9
-2 1 -7 267.38 16.44
-2 1 -7 255.93 15.93
2 -1 7 248 16.2
-2 1 -7 256.43 16.35
-2 1 -7 259.54 16.12
2 -1 8 220.9 14.34
2 -1 8 224.4 14.36
-2 1 -8 219.47 14.39
-2 1 -8 225.38 13.88
2 -1 8 222.81 13.7
2 -1 8 214.34 13.72
2 -1 8 212.41 13.56
-2 1 -8 239.4 14.09
-2 1 -8 215.87 13.83
-2 1 -8 219.99 14.42
2 -1 8 229.85 14.34
-2 1 -8 215.15 14.38
-2 1 -8 216.01 14.2
-2 1 -9 1.69 0.77
-2 1 -9 0.54 0.59
2 -1 9 1.04 0.67
2 -1 9 0.76 0.7
-2 1 -9 1.63 0.79
-2 1 -9 1.1 0.57
2 -1 9 0.24 0.47
-2 1 -9 0.25 0.42
2 -1 10 0.27 0.45
-2 1 -10 -0.29 0.56
-2 1 -10 0.31 0.61
2 -1 10 -0.57 0.62
-2 1 -10 -0.29 0.7
-2 1 -10 -0.28 0.55
2 -1 10 0.26 0.51
2 -1 11 0.29 0.56
-2 1 -11 0.62 0.73
-2 1 -11 -0.34 0.66
2 -1 11 -0.31 0.52
-2 1 -11 0.31 0.68
2 -1 11 0.72 0.7
-2 1 -11 -0.31 0.6
-2 1 -12 0.33 0.71
2 -1 12 -0.31 0.6
-2 1 -12 -0.37 0.63
2 -1 12 -0.39 0.65
-2 1 -12 -0.34 0.47
-2 1 -13 0.35 0.67
-2 1 -13 0.4 0.78
2 -1 13 0.84 0.91
-2 1 -13 0.37 0.72
2 -1 14 79.19 7.2
-2 1 -14 75.58 7.1
-2 1 -14 67.04 6.65
2 -1 15 54.75 5.99
-2 1 -15 58.92 5.99
2 -1 16 36.07 4.8
-2 1 -16 36.99 4.71
2 0 -15 2.92 1.5
2 0 -15 1.42 1.04
2 0 -14 0.46 0.9
2 0 -14 -0.45 0.98
2 0 -13 -0.43 0.6
2 0 -13 0.42 0.82
2 0 -12 22.47 3.12
2 0 -12 18.25 3
2 0 -12 17.01 2.82
2 0 -12 21.45 3.16
2 0 -11 162.22 12.64
2 0 -11 179.43 13.16
2 0 -11 203.53 13.31
2 0 -11 166.39 12.79
2 0 -11 221.91 13.62
2 0 -10 6.63 1.54
2 0 -10 6.22 1.54
2 0 -10 6.23 1.62
2 0 -10 7.29 1.69
2 0 -10 6.1 1.51
2 0 -10 8.65 1.87
2 0 -9 17.99 2.4
2 0 -9 17.47 2.37
2 0 -9 14.23 2.31
2 0 -9 12.33 2.13
2 0 -9 12.16 2.12
2 0 -9 13.15 1.99
2 0 -9 16.95 2.44
2 0 -9 12.56 2.11
2 0 -9 18.68 2.53
2 0 -8 55.37 4.79
2 0 -8 48.46 4.53
2 0 -8 59.33 4.79
2 0 -8 53.24 4.87
2 0 -8 61.05 5.11
2 0 -8 53.51 4.52
2 0 -8 44.87 4.56
2 0 -8 48.37 4.64
2 0 -7 1.59 0.72
2 0 -7 2.6 0.84
2 0 -7 3.1 0.95
2 0 -7 6.41 1.33
2 0 -7 3.68 0.78
2 0 -7 3.69 0.75
2 0 -7 4.21 1.01
2 0 -7 4.11 1.12
2 0 -7 2.09 0.82
2 0 -7 3.37 1.01
2 0 -6 32.46 3.14
2 0 -6 28.51 2.88
2 0 -6 24.97 2.91
2 0 -6 31.2 2.77
2 0 -6 32.97 2.74
2 0 -6 24.8 2.92
2 0 -6 28.22 2.58
2 0 -6 33.95 3.38
2 0 -6 44.06 3.5
2 0 -6 36.6 3.1
2 0 -6 25.87 2.89
2 0 -5 1778.71 101.02
2 0 -5 1881.7 101.47
2 0 -5 1756.36 100.82
2 0 -5 1701.41 100.85
2 0 -5 1799.69 101.4
2 0 -4 21.48 2.22
2 0 -4 19.75 2.21
2 0 -4 23.59 2.23
2 0 -4 22.07 2.13
2 0 -4 23.14 2.43
-2 0 4 21.74 2.5
2 0 -3 729.37 41.16
2 0 -3 732.65 41.18
2 0 -3 743.25 41.32
-2 0 3 838.31 41.9
2 0 -2 3.29 0.73
2 0 -2 2.81 0.6
2 0 -2 3.99 0.85
-2 0 2 3.24 0.67
-2 0 2 5.28 1.04
2 0 -2 3.78 0.84
2 0 -1 53.36 3.86
2 0 -1 44.07 3.6
-2 0 1 48.17 3.35
-2 0 1 57.97 4.06
2 0 -1 38.33 3.57
-2 0 0 1877.89 111.75
2 0 0 1964.05 111.66
2 0 0 1879.47 111.69
2 0 0 1910.69 111.61
-2 0 0 2123.01 111.11
2 0 0 1869.92 111.47
2 0 0 1992.54 111.01
2 0 1 19.82 1.94
2 0 1 20.14 1.9
-2 0 -1 18.85 1.96
2 0 1 20.22 2.07
2 0 1 20.54 2.01
2 0 1 19.4 1.69
2 0 1 21.76 1.95
-2 0 -1 20.73 1.9
-2 0 -1 21.56 1.32
2 0 1 18.82 1.61
-2 0 -1 17.7 1.57
-2 0 -2 43.63 3.21
-2 0 -2 37.41 3.09
2 0 2 37.85 3.03
2 0 2 35.81 3.02
2 0 2 33.72 3.14
2 0 2 39.22 2.71
2 0 2 40.3 3.23
2 0 2 43.28 2.97
-2 0 -2 39.02 2.93
-2 0 -2 41.35 3.07
2 0 2 38.61 2.88
-2 0 -2 37.1 2.83
2 0 2 45.54 2.64
-2 0 -3 46.15 3.31
-2 0 -3 42.58 3.4
2 0 3 43.7 3.22
2 0 3 46.68 3.44
2 0 3 42.21 3.49
2 0 3 44.58 3.48
-2 0 -3 44.01 2.99
2 0 3 48.3 3.57
-2 0 -3 46.38 3.27
-2 0 -3 44.6 3.29
-2 0 -3 38.87 3.19
2 0 3 42.85 3
2 0 4 391.01 22.93
-2 0 -4 385.12 22.93
-2 0 -4 409.1 23.38
2 0 4 423.07 23.43
2 0 4 388.73 23.39
2 0 4 377.49 23.28
-2 0 -4 403.98 23.11
2 0 4 370.06 23
2 0 4 405.72 23.6
-2 0 -4 404.58 23.27
2 0 4 408.33 23.37
-2 0 -4 400.74 23
2 0 4 388.36 22.97
-2 0 -5 305.78 17.9
-2 0 -5 314.88 18.58
2 0 5 294.36 17.84
2 0 5 315.32 18.55
2 0 5 310.25 18.48
2 0 5 338.22 18.46
2 0 5 307.53 18.12
-2 0 -5 322.56 18.75
2 0 5 283.95 18.68
-2 0 -5 307.16 18.58
-2 0 -5 318.87 18.33
2 0 5 283.11 18.48
-2 0 -6 1029.81 62.87
-2 0 -6 1123.89 63.83
2 0 6 1141.74 62.85
2 0 6 1161.34 63.84
2 0 6 1105 63.68
2 0 6 1099.98 63.57
2 0 6 1123.22 63.63
2 0 6 1115.75 63.68
-2 0 -6 1115.36 64.01
2 0 6 1112.89 62.8
-2 0 -6 1178.32 63.79
2 0 6 1131.63 64
2 0 7 2285.37 126.51
-2 0 -7 2235.3 126.52
2 0 7 2195.85 126.24
2 0 7 2223.24 126.09
2 0 7 2295.31 126.16
2 0 7 2128.93 126.43
-2 0 -7 2328.06 126.76
2 0 7 2172.28 126.41
2 0 7 2142.32 126.69
-2 0 -7 2249.5 126.53
-2 0 -8 0.81 0.52
2 0 8 0.46 0.55
2 0 8 0.99 0.55
2 0 8 1.25 0.51
2 0 8 1.18 0.48
2 0 8 1.64 0.57
-2 0 -8 2.7 0.88
2 0 8 1.72 0.7
2 0 8 4.06 0.92
2 0 8 1.47 0.6
-2 0 -8 2.14 0.76
2 0 9 117.63 8.52
2 0 9 128.03 8.92
-2 0 -9 122.45 8.63
2 0 9 126.72 8.01
2 0 9 118.33 7.89
2 0 9 127.81 8.43
-2 0 -9 117.71 8.77
2 0 9 127.84 8.58
-2 0 -9 125.25 8.85
2 0 10 49.69 4.2
2 0 10 37.62 4.09
-2 0 -10 50.29 4.26
2 0 10 45.02 3.93
-2 0 -10 42.49 4.19
2 0 10 50.04 4.16
-2 0 -10 39.16 4.11
-2 0 -11 1.54 0.71
2 0 11 3.21 0.99
2 0 11 1.19 0.72
2 0 11 1.95 0.82
-2 0 -11 1.98 0.96
-2 0 -11 2.43 0.99
-2 0 -12 5.21 1.34
-2 0 -12 5.12 1.41
2 0 12 5.63 1.56
-2 0 -12 5.02 1.45
2 0 13 -0.38 0.74
-2 0 -13 -0.37 0.79
2 0 14 100.18 8.53
-2 0 -14 102.23 8.54
2 0 15 82.02 7.53
-2 0 -15 81.48 7.47
2 0 16 11.77 2.57
-2 0 -16 17.12 3.04
2 0 17 3.78 1.62
-2 0 -17 8.06 2.18
2 1 -15 2.91 1.43
2 1 -15 2.28 1.34
2 1 -15 3.46 1.74
2 1 -14 56.82 6.12
2 1 -14 58.77 6.22
2 1 -14 57.2 5.94
2 1 -13 3.91 1.48
2 1 -13 2.84 1.21
2 1 -13 6.69 1.85
2 1 -12 1.14 0.83
2 1 -12 -0.42 0.7
2 1 -11 5.06 1.48
2 1 -11 6.34 1.63
2 1 -11 5.78 1.48
2 1 -11 3.51 1.45
2 1 -10 8.15 1.74
2 1 -10 4.75 1.4
2 1 -10 6.68 1.56
2 1 -10 4.31 1.39
2 1 -10 7.91 1.69
2 1 -9 5.67 1.42
2 1 -9 3.8 1.23
2 1 -9 6.23 1.42
2 1 -9 5.39 1.34
2 1 -9 5.27 1.35
2 1 -9 7.72 1.54
2 1 -9 3.35 1.15
2 1 -8 79.6 6.62
2 1 -8 101.45 7.17
2 1 -8 90.57 6.67
2 1 -8 91.49 6.77
2 1 -8 90.4 6.69
2 1 -8 85.59 6.89
2 1 -8 88.34 6.7
2 1 -7 95.74 7.49
2 1 -7 91.57 7.62
2 1 -7 114 7.79
2 1 -7 87.65 7.32
2 1 -7 99.88 7.54
2 1 -7 101.62 7.64
2 1 -7 90.18 7.65
2 1 -6 16.04 2.08
2 1 -6 13.49 2.03
2 1 -6 12.56 1.54
2 1 -6 14.8 1.61
2 1 -6 11.25 1.8
2 1 -6 15.2 1.57
2 1 -6 13.45 1.93
2 1 -6 11.69 1.94
2 1 -6 12.29 1.88
2 1 -5 134.36 9.02
2 1 -5 129.17 9.06
2 1 -5 153.22 8.58
-2 -1 5 140.42 8.38
2 1 -5 118.48 8.57
2 1 -5 119.5 8.25
2 1 -5 116.34 8.85
2 1 -4 1862.68 102.09
2 1 -4 1722.11 102.09
2 1 -4 1751.72 101.48
-2 -1 4 1863.86 101.41
2 1 -4 1699.81 101.39
2 1 -4 1836.13 101.52
2 1 -4 1774.37 102.08
2 1 -3 167.87 11.49
2 1 -3 182.59 11.17
-2 -1 3 180.77 11.08
2 1 -3 182.82 11.11
2 1 -3 174.89 11.54
2 1 -2 1170.78 65.72
-2 -1 2 1172.18 65.6
2 1 -2 1178.65 65.33
2 1 -2 1134.34 65.62
2 1 -2 1122.62 65.5
2 1 -2 1098.21 65.91
2 1 -1 4.96 0.62
2 1 -1 5.85 0.94
-2 -1 1 4.75 0.86
2 1 -1 4.49 0.78
2 1 -1 3.32 0.74
2 1 -1 3.85 0.86
2 1 0 294.78 18.04
-2 -1 0 308.25 18.02
2 1 0 297.4 17.16
2 1 0 305.19 18
2 1 0 321.94 17.88
-2 -1 0 306.47 17.83
2 1 0 283.45 18.07
2 1 0 298.9 17.4
2 1 1 1284.49 74.67
-2 -1 -1 1323.42 74.65
2 1 1 1260.77 74.59
2 1 1 1315.78 73.99
-2 -1 -1 1443.27 74.49
2 1 1 1340.58 74.69
2 1 1 1273.01 74.03
2 1 1 1279.89 74.27
-2 -1 -1 1246.98 74.6
-2 -1 -1 1347.79 74.06
-2 -1 -1 1285.24 74.29
-2 -1 -2 2482.55 134.15
2 1 2 2333.08 135.11
-2 -1 -2 2440.3 135.1
-2 -1 -2 2318.06 134.48
2 1 2 2447.39 135.08
2 1 2 2348.05 134.94
2 1 2 2321.07 134.76
-2 -1 -2 2296.2 134.75
-2 -1 -2 2402.55 134.51
-2 -1 -2 2185.4 134.89
2 1 3 3390.79 189.09
-2 -1 -3 3400.26 189.34
2 1 3 3292.32 189.35
2 1 3 3387.06 189.3
-2 -1 -3 3300.67 189.1
-2 -1 -3 3381.65 188.93
-2 -1 -3 3233.5 189.12
2 1 3 3384.6 189.15
2 1 3 3385.85 189.05
-2 -1 -4 432.85 24.61
2 1 4 429.42 24.55
2 1 4 439.87 24.83
-2 -1 -4 416.18 24.76
2 1 4 429.14 24.73
2 1 4 429.68 24.9
2 1 4 416.19 24.83
2 1 4 418.17 24.77
2 1 4 443.85 24.65
2 1 4 379.17 24.34
-2 -1 -4 428.47 24.43
-2 -1 -4 415.43 24.76
2 1 5 1.48 0.48
-2 -1 -5 2.45 0.6
2 1 5 1.5 0.37
-2 -1 -5 0.76 0.4
2 1 5 1.73 0.57
2 1 5 2.24 0.65
2 1 5 1.88 0.55
2 1 5 2.21 0.66
-2 -1 -5 1.44 0.37
-2 -1 -5 2.46 0.68
2 1 5 1.68 0.38
2 1 5 1.09 0.47
2 1 6 85.21 5.06
-2 -1 -6 82.13 5.68
2 1 6 86.02 5.69
2 1 6 86.62 5.74
-2 -1 -6 81.73 5.62
2 1 6 78.08 5.09
2 1 6 83.38 6.04
2 1 6 82.5 6.04
2 1 6 86.32 5.67
-2 -1 -6 79.74 5.97
2 1 6 93.06 6.19
2 1 6 74.99 5.79
-2 -1 -7 576.7 32.78
2 1 7 567.47 32.77
-2 -1 -7 567.96 32.62
2 1 7 549.35 32.66
2 1 7 561.29 33.29
2 1 7 533.62 32.56
2 1 7 539.63 33.07
-2 -1 -7 543.18 33.12
2 1 7 546.83 33.27
-2 -1 -7 611.03 33.38
2 1 7 605.18 33.35
2 1 7 569.86 32.72
2 1 7 530.97 33.08
-2 -1 -7 593.17 33.22
-2 -1 -8 13.93 1.71
2 1 8 13.42 1.94
2 1 8 14.72 1.73
2 1 8 14.44 1.58
2 1 8 17.06 1.68
-2 -1 -8 14.39 1.53
2 1 8 12.08 1.83
-2 -1 -8 18.13 2.06
2 1 8 14.31 1.88
-2 -1 -8 13.55 1.87
2 1 8 15.76 1.73
-2 -1 -8 13.79 1.98
-2 -1 -8 14 1.96
2 1 8 14.22 1.92
2 1 9 20.64 2.18
2 1 9 20.06 2.49
-2 -1 -9 20.87 2.2
2 1 9 19.98 1.92
2 1 9 21.36 1.94
-2 -1 -9 22.61 2.49
2 1 9 19.28 2.34
-2 -1 -9 19.33 2.4
2 1 9 17.18 2.32
2 1 9 15.23 2.26
2 1 9 21.86 2.18
-2 -1 -9 22.98 2.63
-2 -1 -9 19.63 2.52
2 1 10 3.14 0.86
-2 -1 -10 4.48 0.99
2 1 10 3.2 1.05
2 1 10 3.73 1.08
-2 -1 -10 3.16 1.04
2 1 10 3.07 1.01
-2 -1 -10 3.6 1.08
-2 -1 -10 3.58 1.08
2 1 10 1.89 0.71
-2 -1 -10 3.08 1.07
2 1 11 3.46 1.1
2 1 11 5.25 1.26
-2 -1 -11 4.32 1.16
2 1 11 2.23 0.92
-2 -1 -11 3.08 0.99
-2 -1 -11 3.64 1.2
2 1 12 17.95 2.65
2 1 12 14.49 2.27
2 1 12 20.23 2.7
-2 -1 -12 18.06 2.51
-2 -1 -12 16.27 2.56
-2 -1 -13 393.16 25.04
2 1 13 418.86 25.54
-2 -1 -13 400.41 25.62
2 1 14 74.14 6.87
-2 -1 -14 86.06 7.29
2 1 15 94.2 8.22
-2 -1 -15 106.18 8.62
-2 -1 -15 94.5 8.35
-2 -1 -16 9.06 2.3
-2 -1 -16 12.42 2.55
-2 -1 -17 0.47 0.91
-2 -1 -17 0.45 0.99
2 2 -14 1.78 1.23
2 2 -14 1.48 1.18
2 2 -13 16.05 2.91
2 2 -13 17.35 3.13
2 2 -12 23.43 3.48
2 2 -12 24.7 3.49
2 2 -11 121.58 10.21
2 2 -11 148.28 10.56
2 2 -10 21.77 3.14
2 2 -10 15.64 2.62
2 2 -10 18.94 2.8
2 2 -10 22.36 3
2 2 -9 226.02 14.84
2 2 -9 186.69 14.19
2 2 -9 236.48 14.67
2 2 -9 207.2 14.43
2 2 -8 132.98 9.54
2 2 -8 121.56 9.12
2 2 -8 150.89 9.35
2 2 -8 127.5 9.32
2 2 -8 126.76 9.24
2 2 -7 429.84 26.42
2 2 -7 445.59 25.64
2 2 -7 452.75 26.29
2 2 -7 453.37 26.03
2 2 -6 295.93 19.69
-2 -2 6 315.11 18.73
2 2 -6 308.1 19.76
2 2 -6 336.07 19.81
2 2 -6 305.01 19.47
2 2 -5 437.88 27.15
-2 -2 5 423.63 26.19
-2 -2 5 452.42 26.25
2 2 -5 474.03 26.2
-2 -2 5 487.76 27.06
2 2 -5 487.66 27.06
2 2 -4 19.93 2.44
2 2 -4 21.65 2.17
-2 -2 4 20.38 2.07
2 2 -4 18.53 1.84
-2 -2 4 23.42 2.21
-2 -2 4 14.51 2.07
2 2 -4 20.52 2.51
2 2 -4 23.05 2.46
2 2 -3 177.86 10.62
2 2 -3 163.71 10.06
-2 -2 3 167.57 10
-2 -2 3 171.06 10.08
2 2 -3 168.24 9.69
2 2 -3 129.19 9.26
-2 -2 3 161.85 10.32
2 2 -3 154.46 10.28
2 2 -3 135.44 10.25
2 2 -2 634.24 38.63
2 2 -2 575.64 38.31
-2 -2 2 628.68 38.27
-2 -2 2 627.14 38.3
2 2 -2 661.36 37.95
-2 -2 2 536.24 38.37
2 2 -2 707.7 38.87
2 2 -2 574.87 38.49
2 2 -1 0.16 0.32
-2 -2 1 -0.15 0.33
-2 -2 1 0.41 0.29
-2 -2 1 0.62 0.37
2 2 -1 0.47 0.15
-2 -2 1 0.17 0.41
2 2 -1 0.37 0.4
2 2 -1 0.7 0.45
2 2 0 118.79 8.22
-2 -2 0 123.7 8.18
2 2 0 131.81 7.25
-2 -2 0 118.42 8.19
-2 -2 0 103.01 7.66
2 2 0 123.62 7.76
2 2 0 133.96 8.4
2 2 0 126.75 8.3
-2 -2 0 128.27 8.3
2 2 1 2469.07 149.65
-2 -2 -1 2756.54 148.53
-2 -2 -1 2415.91 149.64
-2 -2 -1 2342.18 149.54
-2 -2 -1 2867.4 148.57
-2 -2 -1 2459.4 149.12
2 2 1 2224.85 149.38
2 2 1 2585.38 149.15
2 2 1 2576.31 149.64
2 2 1 2533.37 149.23
-2 -2 -1 2505.32 149.58
2 2 2 3893.2 219.51
-2 -2 -2 3986.69 219.47
2 2 2 3941.43 218.46
-2 -2 -2 4056.94 219.51
2 2 2 3601.47 219.1
-2 -2 -2 3921.69 219.13
-2 -2 -2 3995.89 219.29
2 2 2 3538.56 219.23
-2 -2 -2 3925.53 218.98
2 2 2 3998.47 219.13
2 2 2 3827.02 218.98
2 2 3 79.69 5.75
-2 -2 -3 76.24 5.64
-2 -2 -3 81.88 4.99
2 2 3 74.71 5.56
2 2 3 84.33 5.2
-2 -2 -3 77.46 5.69
2 2 3 88.96 5.63
2 2 3 85.89 5.37
-2 -2 -3 72.98 5.4
-2 -2 -3 79.57 5.36
-2 -2 -3 71.27 5.44
2 2 3 84.43 5.5
2 2 4 0.51 0.29
-2 -2 -4 0.84 0.33
2 2 4 0.32 0.27
-2 -2 -4 0.31 0.42
2 2 4 1 0.54
-2 -2 -4 0.32 0.34
2 2 4 -0.11 0.18
2 2 4 0.41 0.33
2 2 4 1.07 0.4
-2 -2 -4 0.89 0.39
-2 -2 -4 -0.12 0.27
-2 -2 -4 0.82 0.44
2 2 5 1805.08 105.47
2 2 5 1914.32 105.63
2 2 5 1935.17 106.13
-2 -2 -5 1820.22 105.8
-2 -2 -5 1859.64 106.09
-2 -2 -5 1971.83 106.16
2 2 5 1826.38 106.36
-2 -2 -5 1880.84 106.16
2 2 5 1831.56 106
2 2 5 1766.66 105.88
2 2 5 1862.17 105.22
2 2 5 1912.77 106.06
-2 -2 -5 1873.35 105.78
-2 -2 -5 1920.66 106.07
2 2 6 3020.98 165.02
2 2 6 3005.77 164.99
-2 -2 -6 2976.09 165.57
2 2 6 2948.59 165.55
-2 -2 -6 2805.36 165.51
2 2 6 2943.85 166.01
-2 -2 -6 2857.55 165.54
-2 -2 -6 2829.21 165.72
2 2 6 3086.45 165.92
2 2 6 2867.76 165.55
2 2 6 3054.18 165.63
-2 -2 -6 2978.76 165.16
2 2 6 2718.38 165.59
-2 -2 -6 2732.06 165.59
-2 -2 -7 254.2 15.1
2 2 7 257.1 14.96
2 2 7 250.56 15.09
-2 -2 -7 256.01 15.54
-2 -2 -7 250.01 15.78
-2 -2 -7 265.59 16
2 2 7 257.92 16
-2 -2 -7 255.9 15.59
2 2 7 246.18 15.76
2 2 7 253.16 15.73
2 2 7 242.04 15.85
-2 -2 -7 266.3 15.16
-2 -2 -7 235.34 15.8
2 2 8 168.55 10.42
-2 -2 -8 168.41 10.41
2 2 8 176.67 10.13
-2 -2 -8 181.72 10.78
2 2 8 153.9 10.99
-2 -2 -8 181.71 11.39
2 2 8 163.62 11.24
2 2 8 163.81 11.15
-2 -2 -8 171.52 10.75
2 2 8 158.03 10.28
2 2 8 155.52 11.14
-2 -2 -8 181.38 10.33
2 2 8 158.23 11.16
-2 -2 -8 165.46 11.22
2 2 9 0.97 0.63
-2 -2 -9 0.87 0.42
2 2 9 1.36 0.49
-2 -2 -9 3.13 0.99
2 2 9 2.36 0.89
2 2 9 0.49 0.54
2 2 9 0.73 0.59
-2 -2 -9 2.24 0.87
2 2 10 15.83 2.36
-2 -2 -10 19.5 2.54
2 2 10 19.52 2.52
2 2 10 21.52 2.62
2 2 10 17.59 2.46
-2 -2 -10 21.53 2.67
2 2 11 1.98 0.93
-2 -2 -11 2.99 1.17
2 2 11 4.49 1.26
2 2 11 4.5 1.24
-2 -2 -11 3.07 0.99
2 2 11 2.65 1.05
-2 -2 -11 4.15 1.24
2 2 12 2.12 0.95
-2 -2 -12 1.73 1.08
-2 -2 -12 4.57 1.4
2 2 12 4.52 1.39
2 2 12 3.02 1.15
2 2 12 5.4 1.43
-2 -2 -12 5.11 1.37
-2 -2 -13 215.72 15.12
2 2 13 212.19 14.65
-2 -2 -13 219.27 14.61
2 2 13 208.53 14.55
-2 -2 -13 228.44 15
-2 -2 -14 20.44 3.16
-2 -2 -14 18.02 2.93
-2 -2 -15 66.57 6.3
-2 -2 -15 51.38 5.58
-2 -2 -16 62.35 6.47
-2 -2 -16 60.99 6.15
-2 -2 -17 18.19 3.38
-2 -2 -17 19.09 3.25
2 3 -14 5.54 1.84
2 3 -14 9.87 2.43
2 3 -13 -0.44 0.96
2 3 -13 0.94 1.12
2 3 -13 1.35 1.07
2 3 -12 -0.45 0.88
2 3 -12 0.42 0.82
2 3 -12 0.44 0.74
2 3 -11 0.44 0.74
2 3 -11 -0.4 0.67
2 3 -11 1.26 1
2 3 -10 141.91 10.84
2 3 -10 133.27 10.4
2 3 -9 376.65 22.68
2 3 -9 316.67 21.8
2 3 -8 20.49 3.1
2 3 -8 22.54 3.1
2 3 -8 26.77 3.07
2 3 -7 45.41 4.67
2 3 -7 40.97 4.35
2 3 -7 48.77 4.38
-2 -3 7 41.59 4.11
2 3 -6 152.18 11.14
-2 -3 6 153.93 10.24
-2 -3 6 147.13 10.2
2 3 -6 154.81 11.06
-2 -3 6 163.32 10.83
2 3 -6 173.32 11.04
2 3 -5 133.13 9.15
-2 -3 5 119.91 8.23
-2 -3 5 126.58 8.32
2 3 -5 125.55 8.98
-2 -3 5 127.91 8.71
2 3 -5 132.92 8.89
2 3 -4 0.27 0.52
-2 -3 4 -0.19 0.41
-2 -3 4 -0.19 0.37
-2 -3 4 0.46 0.55
2 3 -4 0.53 0.64
2 3 -4 -0.24 0.41
2 3 -3 78.91 5.92
-2 -3 3 63.75 5.33
2 3 -3 82 4.99
-2 -3 3 70.63 5.47
2 3 -3 64.37 5.71
-2 -3 3 75.92 5.92
-2 -3 3 69.04 5.58
2 3 -3 68.98 5.7
2 3 -2 1.11 0.57
-2 -3 2 0.77 0.5
2 3 -2 0.72 0.34
-2 -3 2 1.26 0.41
2 3 -2 0.78 0.2
-2 -3 2 0.21 0.46
2 3 -2 1.57 0.72
2 3 -2 1.14 0.63
-2 -3 2 0.46 0.5
2 3 -1 29.03 2.91
-2 -3 1 31.07 2.93
2 3 -1 26.7 2.17
2 3 -1 26.9 2.87
-2 -3 1 38.88 2.55
-2 -3 1 27.97 2.88
-2 -3 1 26.19 2.87
2 3 -1 27.01 2.52
2 3 -1 26.5 2.89
2 3 0 217.4 13.25
-2 -3 0 216.92 13.38
-2 -3 0 186.05 12.26
2 3 0 215.09 13.36
2 3 0 258.42 12.96
-2 -3 0 242.94 13.58
-2 -3 0 196.51 13.26
2 3 0 192.08 13.25
2 3 0 203.83 12.83
2 3 1 359.92 22.02
-2 -3 -1 356.83 22.25
-2 -3 -1 377.38 21.21
2 3 1 436.33 22.41
2 3 1 304.01 21.66
-2 -3 -1 353.08 22.11
-2 -3 -1 384.34 22.34
2 3 1 417.36 21.92
2 3 1 390.25 22.33
-2 -3 -1 319.68 21.71
2 3 1 391.78 21.91
2 3 2 11.47 1.42
2 3 2 11.12 1.13
-2 -3 -2 10.78 1.6
2 3 2 8.54 1.32
-2 -3 -2 13.75 1.58
-2 -3 -2 11.77 1.4
2 3 2 11.27 1.39
2 3 2 10.28 1.52
2 3 2 9.19 1.29
-2 -3 -2 10.19 1.51
2 3 3 47.05 4.02
-2 -3 -3 50.2 4.17
2 3 3 52.14 3.6
2 3 3 56.63 4.24
-2 -3 -3 43.12 3.98
-2 -3 -3 49.85 3.88
-2 -3 -3 55.09 3.9
2 3 3 46.41 3.82
2 3 3 47.17 3.8
-2 -3 -3 52 3.89
2 3 4 94.17 6.78
-2 -3 -4 102.33 7.07
2 3 4 94.69 6.47
2 3 4 111.13 7.27
-2 -3 -4 105.97 6.98
-2 -3 -4 107.83 7.01
-2 -3 -4 98.27 6.75
-2 -3 -4 95.43 6.45
2 3 4 92.75 6.64
-2 -3 -4 93.19 6.68
2 3 5 205.55 12.09
2 3 5 211.41 12.83
-2 -3 -5 196.26 13.05
-2 -3 -5 202.18 12.63
-2 -3 -5 218.52 13.16
2 3 5 195.25 13.13
-2 -3 -5 228.82 13.06
-2 -3 -5 214.83 12.96
-2 -3 -5 206.08 12.87
2 3 5 179.03 12.69
2 3 6 0.59 0.35
2 3 6 0.24 0.21
-2 -3 -6 0.65 0.42
-2 -3 -6 0.76 0.56
-2 -3 -6 0.64 0.59
2 3 6 -0.22 0.43
2 3 6 -0.15 0.29
2 3 6 0.18 0.34
-2 -3 -6 0.57 0.49
-2 -3 -6 0.9 0.49
-2 -3 -6 0.49 0.47
2 3 7 285.12 18.45
2 3 7 315.19 17.83
-2 -3 -7 305.64 18.89
-2 -3 -7 326.43 19.01
-2 -3 -7 301.95 19.22
2 3 7 320.76 19.41
-2 -3 -7 321.49 19
2 3 7 276.16 18.53
-2 -3 -7 309.88 18.63
2 3 7 302.53 19.07
-2 -3 -7 333.24 19.05
2 3 8 59.77 4.86
-2 -3 -8 71.07 5.58
-2 -3 -8 70.85 5.35
2 3 8 73.93 5.38
-2 -3 -8 80.39 5.94
2 3 8 73.12 5.81
-2 -3 -8 71.24 5.39
2 3 8 66.5 5.25
-2 -3 -8 79.11 5.24
-2 -3 -8 63.88 5.37
2 3 8 66.17 5.56
2 3 9 2.94 1.01
-2 -3 -9 4.82 1.21
2 3 9 4 0.96
-2 -3 -9 3.32 0.94
2 3 9 4.97 1.31
-2 -3 -9 4.31 1.25
-2 -3 -9 5.56 1.22
2 3 9 4.14 1.2
-2 -3 -10 91.11 7.45
-2 -3 -10 108.73 7.79
2 3 10 91.18 7.5
2 3 10 91.09 7.33
2 3 10 107.59 7.72
-2 -3 -10 98.56 7.47
2 3 11 -0.28 0.55
-2 -3 -11 0.63 0.69
-2 -3 -11 0.6 0.72
2 3 11 -0.31 0.68
2 3 11 0.3 0.58
-2 -3 -11 -0.29 0.56
2 3 12 4.18 1.24
-2 -3 -12 1.38 0.84
2 3 12 4.64 1.49
-2 -3 -12 3.16 1.28
-2 -3 -12 3.75 1.23
-2 -3 -13 114.98 9.77
-2 -3 -13 145.82 10.07
-2 -3 -14 2.43 1.19
-2 -3 -14 1.79 0.99
-2 -3 -15 32.73 4.21
-2 -3 -15 25.75 3.57
-2 -3 -16 4.18 1.72
-2 -3 -16 6.79 1.85
-2 -3 -17 -0.49 0.83
-2 -3 -17 -0.42 0.71
2 4 -13 29.25 4.28
2 4 -13 38.7 4.96
2 4 -13 33.24 4.59
2 4 -12 143.34 11.49
2 4 -12 125.67 10.9
2 4 -12 155.1 11.66
2 4 -11 2.96 1.37
2 4 -11 2.82 1.38
2 4 -11 1.83 1.34
2 4 -10 32.1 4.17
2 4 -10 27.6 3.8
2 4 -10 25.55 3.77
2 4 -9 10.28 2.26
2 4 -9 8.69 1.93
2 4 -9 7.13 1.93
2 4 -8 15.62 2.06
2 4 -8 17.83 2.91
2 4 -7 842.31 49.68
-2 -4 7 825.22 49.34
2 4 -7 818.66 48.07
2 4 -7 828.38 49.46
-2 -4 7 819.96 48.94
2 4 -7 843.83 49.09
2 4 -6 185.98 12.75
-2 -4 6 160.16 12.19
2 4 -6 181.11 11.34
-2 -4 6 151.08 11.56
2 4 -6 183.42 12.53
2 4 -6 185.76 12.28
-2 -4 6 194.11 12.73
-2 -4 6 185.64 12.2
2 4 -5 37.76 4.21
-2 -4 5 40.11 4.17
-2 -4 5 43.41 3.9
2 4 -5 38.96 3.36
2 4 -5 45.84 4
2 4 -5 44.03 4.3
-2 -4 5 42.21 4.31
-2 -4 5 36.11 3.89
2 4 -5 39.74 4.06
-2 -4 4 118.6 9.1
2 4 -4 137.09 9.56
-2 -4 4 112.71 8.71
2 4 -4 125.95 8.22
2 4 -4 113.18 8.75
2 4 -4 141.59 9.47
-2 -4 4 140.58 9.57
2 4 -4 139.8 9.37
-2 -4 4 119.95 9.03
-2 -4 3 79.84 6.42
2 4 -3 85.92 5.81
2 4 -3 85.19 6.55
2 4 -3 94.81 6.96
-2 -4 3 100.31 7.09
2 4 -3 73.24 6.46
-2 -4 3 80.29 6.53
2 4 -2 7.44 1.53
-2 -4 2 8.55 1.55
2 4 -2 8.86 1.16
2 4 -2 7.72 1.52
-2 -4 2 8.68 1.03
2 4 -2 7.69 1.06
-2 -4 2 6.9 1.56
2 4 -2 9.98 1.5
2 4 -2 9.34 1.67
-2 -4 2 10.13 1.75
2 4 -1 351.66 20.71
-2 -4 1 360.54 20.82
2 4 -1 377.2 20.96
2 4 -1 410.72 21.21
-2 -4 1 423.19 21.27
-2 -4 1 392.45 21.04
2 4 -1 365.66 20.3
2 4 0 68.84 5.39
2 4 0 63 5.57
-2 -4 0 69.29 5.62
-2 -4 0 70.06 4.7
2 4 0 73.58 5.74
2 4 0 55.21 4.86
-2 -4 0 77.42 5.75
2 4 0 80.58 5.42
-2 -4 0 77 5.72
-2 -4 -1 1.44 0.78
-2 -4 -1 1.44 0.44
2 4 1 1.22 0.67
2 4 1 1.74 0.76
2 4 1 1.81 0.64
2 4 1 1.09 0.51
-2 -4 -1 0.7 0.6
-2 -4 -1 1.28 0.63
2 4 1 0.17 0.37
2 4 2 68.93 5.15
2 4 2 76.52 5.81
-2 -4 -2 73.71 5.77
2 4 2 70.46 5.82
2 4 2 62.27 5.2
-2 -4 -2 63.89 4.57
-2 -4 -2 78.25 5.43
2 4 2 73.12 5.25
2 4 2 71.8 5.31
-2 -4 -2 84.68 5.71
-2 -4 -2 82.19 5.86
2 4 3 7.72 1.37
2 4 3 2.25 0.63
2 4 3 3.74 0.76
-2 -4 -3 1.91 0.75
2 4 3 3.42 0.99
-2 -4 -3 3.49 0.86
2 4 3 1.77 0.71
-2 -4 -3 2.47 0.55
-2 -4 -3 4.66 0.92
-2 -4 -3 3.91 0.94
2 4 3 2.27 0.71
2 4 3 2.85 0.83
-2 -4 -3 2.89 0.93
2 4 4 711.48 39.81
2 4 4 734.46 40.78
-2 -4 -4 664.29 40.79
2 4 4 668.42 40.1
2 4 4 698.81 40.96
-2 -4 -4 796.33 40.73
2 4 4 615.48 40.47
-2 -4 -4 678.87 39.88
2 4 4 724.1 40.28
-2 -4 -4 802.86 40.62
-2 -4 -4 679.25 40.28
-2 -4 -4 706.37 40.27
-2 -4 -4 678.04 40.64
2 4 4 572.73 40.16
2 4 5 755.01 40.47
2 4 5 569.64 41.2
-2 -4 -5 701.22 41.74
2 4 5 703.86 41.25
2 4 5 752.76 41.95
-2 -4 -5 699.57 41.59
2 4 5 730.54 41.75
-2 -4 -5 752.17 41.19
-2 -4 -5 654.59 40.88
-2 -4 -5 782.82 41.76
-2 -4 -5 696.32 41.22
-2 -4 -5 743.93 41.45
2 4 5 669.1 41.16
2 4 6 484.65 27.42
-2 -4 -6 451.69 27.48
2 4 6 473.63 27.25
2 4 6 493.67 27.73
2 4 6 404.03 26.38
-2 -4 -6 506.24 27.76
2 4 6 517.25 27.9
-2 -4 -6 456.02 27.05
-2 -4 -6 444.92 27.28
-2 -4 -6 420.59 27.04
-2 -4 -6 475.25 27.39
2 4 6 430.67 27.02
2 4 7 55.87 4.97
-2 -4 -7 60.41 5.23
2 4 7 66.74 5.41
-2 -4 -7 64.83 5.16
-2 -4 -7 60.73 5.39
2 4 7 59.69 5.44
-2 -4 -7 67.22 5.2
2 4 7 63.37 4.75
-2 -4 -7 65.79 5.21
2 4 7 82.48 5.44
-2 -4 -7 71.46 5.26
-2 -4 -7 64.25 5.29
2 4 8 32.73 3.1
-2 -4 -8 29.07 3.1
-2 -4 -8 31.93 3.2
2 4 8 27.9 3.11
-2 -4 -8 29.58 3.35
2 4 8 28.06 3.32
-2 -4 -8 34.31 3.3
2 4 8 29.56 2.77
-2 -4 -8 30.02 3.03
-2 -4 -8 34.94 3.41
2 4 8 27.26 3.14
-2 -4 -8 24.93 2.87
-2 -4 -9 31.43 3.64
2 4 9 44.74 3.93
-2 -4 -9 38.64 4.13
2 4 9 36.78 4.13
-2 -4 -9 41.33 3.98
-2 -4 -9 49.72 4.32
-2 -4 -9 36.88 3.71
2 4 9 51.05 4.37
2 4 10 19.63 2.65
-2 -4 -10 20.79 2.75
2 4 10 23.45 3.11
-2 -4 -10 23.8 2.81
2 4 10 16.8 2.63
-2 -4 -11 480.53 28.53
-2 -4 -11 438.64 28.04
2 4 11 465.61 28.23
-2 -4 -12 2.05 1
2 4 12 1.79 0.92
-2 -4 -12 0.89 0.77
-2 -4 -13 -0.37 0.8
-2 -4 -13 0.95 0.81
-2 -4 -14 10.3 2.2
-2 -4 -14 12.19 2.27
-2 -4 -15 20.37 3.35
-2 -4 -16 19.34 3.34
2 5 -12 37.17 4.92
2 5 -11 1.02 0.99
2 5 -11 0.46 0.89
2 5 -10 -0.43 0.95
2 5 -10 -0.49 1.06
2 5 -10 0.47 0.92
2 5 -9 130.71 10.78
2 5 -9 127.82 10.54
2 5 -9 148.64 11.2
2 5 -8 7.41 1.98
2 5 -8 6.06 1.78
2 5 -7 1.64 1.13
2 5 -7 0.72 0.79
2 5 -7 1.65 1.07
2 5 -6 51.74 5.25
2 5 -6 51.67 5.1
2 5 -6 55.93 5.38
-2 -5 6 40.32 4.52
2 5 -5 88.03 7.6
-2 -5 5 87.01 7.44
2 5 -5 97.99 7.72
-2 -5 5 94.53 7.2
2 5 -5 106.43 7.79
-2 -5 5 109.38 7.99
2 5 -4 22.26 3.22
2 5 -4 31.75 3.65
-2 -5 4 33.58 3.65
-2 -5 4 27.35 3.21
2 5 -4 28.79 2.74
2 5 -4 26.65 3.28
2 5 -4 30.16 3.44
-2 -5 4 29.64 3.59
-2 -5 4 25.71 3.22
2 5 -3 8.26 1.73
-2 -5 3 6.67 1.53
2 5 -3 6.76 1.65
-2 -5 3 5.34 1.38
2 5 -3 4.65 1.34
2 5 -3 5.81 1.42
-2 -5 3 7.63 1.67
2 5 -3 6.76 1.34
-2 -5 3 4.4 1.32
2 5 -2 79.44 6.27
-2 -5 2 73.24 5.96
2 5 -2 76.97 6.36
-2 -5 2 65.54 5.89
2 5 -2 71.22 6.06
2 5 -2 77.35 6.08
2 5 -2 77.18 5.69
-2 -5 2 60.54 5.85
-2 -5 2 60.16 5.76
2 5 -1 253.13 15.88
2 5 -1 237.44 16.09
-2 -5 1 225.36 14.77
2 5 -1 247.42 16.07
-2 -5 1 252.07 16.06
-2 -5 1 263.62 16.15
2 5 -1 242.89 15.39
-2 -5 0 20.65 2.05
2 5 0 16.52 2.54
2 5 0 23.02 2.65
2 5 0 19.11 2.72
2 5 0 25.36 2.59
-2 -5 0 21.14 2.69
-2 -5 0 19.44 2.66
2 5 1 48.47 4.15
2 5 1 54.44 4.82
-2 -5 -1 44.16 3.6
2 5 1 47.96 4.66
2 5 1 36.47 3.73
-2 -5 -1 41.07 4.17
2 5 1 51.08 4.03
2 5 1 64.25 4.52
-2 -5 -1 52.27 4.67
2 5 2 60.14 4.76
2 5 2 57.52 5.25
-2 -5 -2 51.16 4.23
2 5 2 60.89 5.4
2 5 2 56.67 4.77
-2 -5 -2 67.6 4.8
-2 -5 -2 67.49 5.22
-2 -5 -2 62.86 5.27
2 5 2 58.38 4.8
-2 -5 -2 65.46 4.98
2 5 2 51.68 4.52
2 5 3 22.27 2.25
2 5 3 25.86 2.94
2 5 3 23.91 2.35
2 5 3 21.71 2.83
-2 -5 -3 21.97 2.42
2 5 3 17.61 2.35
-2 -5 -3 17.92 1.92
-2 -5 -3 22.41 2.5
-2 -5 -3 18.51 2.39
2 5 3 25.14 2.48
2 5 3 20.07 2.4
-2 -5 -3 21.11 2.71
2 5 4 12.83 2.06
2 5 4 12.96 1.73
2 5 4 12.79 2.14
-2 -5 -4 8.48 1.64
2 5 4 15.71 2.12
-2 -5 -4 11.78 1.52
-2 -5 -4 16.55 2.03
-2 -5 -4 13.14 1.88
2 5 4 12.37 1.84
2 5 4 11.74 1.72
-2 -5 -4 11.91 1.98
2 5 5 90.87 7.05
2 5 5 93.82 7.27
2 5 5 95.39 6.66
-2 -5 -5 83.48 6.72
2 5 5 78.29 6.22
2 5 5 89.1 6.98
-2 -5 -5 96.24 6.46
-2 -5 -5 98.86 7.13
-2 -5 -5 90.96 6.77
2 5 5 82.34 6.37
2 5 6 234.3 16.13
-2 -5 -6 227.52 16.15
2 5 6 253.23 15.94
2 5 6 240.71 16.35
-2 -5 -6 293.73 16.51
2 5 6 264.79 16.48
-2 -5 -6 248.94 15.7
-2 -5 -6 238.76 16.1
-2 -5 -6 220.15 15.78
2 5 6 221.17 15.52
2 5 7 21.76 2.84
2 5 7 24.02 2.82
-2 -5 -7 20.88 2.83
2 5 7 22.05 2.92
-2 -5 -7 25.4 3.01
2 5 7 25.1 3.1
-2 -5 -7 22.08 2.63
2 5 7 26.54 2.75
-2 -5 -7 26.12 2.74
-2 -5 -7 24.75 2.87
-2 -5 -7 26.02 2.98
2 5 8 8.79 1.77
2 5 8 14.65 2.19
-2 -5 -8 10.08 1.9
2 5 8 13.28 2.16
-2 -5 -8 11.16 2.09
2 5 8 15.06 2.37
-2 -5 -8 12.67 1.96
-2 -5 -8 14.7 2.02
-2 -5 -8 13.38 2.07
-2 -5 -8 12.41 2.02
2 5 8 13.45 1.94
-2 -5 -9 121.61 9.23
2 5 9 107.81 9.14
-2 -5 -9 114.03 8.85
-2 -5 -9 136.21 9.22
-2 -5 -9 116.89 8.64
2 5 9 138.28 9.3
-2 -5 -10 -0.3 0.58
-2 -5 -10 0.26 0.5
-2 -5 -10 0.31 0.61
-2 -5 -11 0.32 0.63
-2 -5 -11 -0.33 0.56
-2 -5 -11 0.33 0.72
-2 -5 -12 0.69 0.82
-2 -5 -12 0.7 0.84
-2 -5 -13 54.59 5.79
-2 -5 -13 79.03 6.53
-2 -5 -14 41.49 4.54
-2 -5 -14 31.61 4.11
-2 -5 -15 42.81 4.94
-2 -5 -16 61.65 6.33
2 6 -10 1.88 1.3
2 6 -10 3.14 1.53
2 6 -10 0.51 0.85
2 6 -9 77.54 7.97
2 6 -9 93.28 8.16
2 6 -9 91.64 8.33
2 6 -8 33.79 4.59
2 6 -8 38.73 4.78
2 6 -7 57.78 6.19
2 6 -7 56.72 5.88
2 6 -7 68.17 6.46
2 6 -6 407.52 27.28
2 6 -6 392.57 27.18
2 6 -5 32.83 4.01
2 6 -5 35.73 4.25
2 6 -5 34.47 4.17
2 6 -5 29.74 3.94
2 6 -4 162.28 11.97
2 6 -4 162.7 12.02
-2 -6 4 146.88 11.36
2 6 -4 169.56 12.07
2 6 -4 161.44 11.65
2 6 -4 168.62 12.12
2 6 -3 0.38 0.74
2 6 -3 0.35 0.59
-2 -6 3 0.64 0.7
-2 -6 3 0.97 0.84
2 6 -3 0.34 0.47
2 6 -3 1.54 0.9
2 6 -3 0.36 0.7
-2 -6 3 0.33 0.73
2 6 -2 0.37 0.89
-2 -6 2 -0.3 0.71
2 6 -2 0.97 0.77
2 6 -2 0.34 0.66
2 6 -2 0.58 0.69
2 6 -2 -0.34 0.65
-2 -6 2 1.7 0.93
2 6 -2 1.01 0.74
-2 -6 2 -0.33 0.64
2 6 -1 13.31 2.44
2 6 -1 17.93 2.52
-2 -6 1 10.31 1.58
2 6 -1 14.43 2.45
-2 -6 1 14.81 2.22
2 6 -1 12.92 2.1
2 6 -1 12.62 2
2 6 -1 9.99 2.05
-2 -6 1 13.34 2.31
-2 -6 1 12.81 2.28
2 6 0 30.97 3.37
2 6 0 29.17 3.66
-2 -6 0 23.57 2.59
2 6 0 29.73 3.65
-2 -6 0 35.45 3.72
2 6 0 27.34 3.3
2 6 0 33.21 3.11
2 6 0 28.15 3.12
-2 -6 0 33.5 3.75
2 6 1 8.34 1.89
-2 -6 -1 9.29 1.4
2 6 1 8.25 1.88
2 6 1 10.58 1.77
2 6 1 9.97 1.84
2 6 1 7.58 1.43
-2 -6 -1 9.47 1.85
2 6 1 9.19 1.64
-2 -6 -1 9.31 1.97
-2 -6 -2 0.5 0.47
2 6 2 2.79 1.13
2 6 2 1.41 0.91
2 6 2 2.11 0.89
-2 -6 -2 0.56 0.67
2 6 2 1.84 0.77
-2 -6 -2 0.32 0.62
2 6 2 2.93 0.98
2 6 3 61.3 5.86
2 6 3 63.98 5.94
-2 -6 -3 64.13 5.55
-2 -6 -3 66.74 5.84
-2 -6 -3 74 5.65
2 6 3 61.89 5.1
2 6 3 64.48 5.41
2 6 4 39.62 4.42
2 6 4 38.78 4.39
2 6 4 47.01 4.31
2 6 4 39.01 3.96
-2 -6 -4 48.08 4.22
-2 -6 -4 43.22 4.06
-2 -6 -4 43.37 4.39
2 6 4 39.96 4.01
2 6 4 43.29 3.82
2 6 5 747.07 39.79
2 6 5 698.93 39.77
2 6 5 611.97 39.03
-2 -6 -5 700.28 39.43
-2 -6 -5 729.25 39.17
2 6 6 66.66 6.44
2 6 6 88.56 7.05
-2 -6 -6 93.98 6.73
2 6 6 71.64 6.46
-2 -6 -6 68.6 6.36
-2 -6 -6 82.23 6.42
2 6 7 28.85 3.46
2 6 7 22.23 3.15
-2 -6 -7 22.13 3.02
2 6 7 22.83 3.18
-2 -6 -7 27.87 3.16
-2 -6 -7 25.71 3.22
-2 -6 -8 15.5 2.59
2 6 8 16.8 2.78
2 6 8 16.16 2.63
2 6 8 18.68 2.72
-2 -6 -8 16.81 2.46
-2 -6 -8 14.02 2.34
2 6 9 18.3 2.96
-2 -6 -9 21.55 2.89
-2 -6 -10 103.49 8.22
-2 -6 -11 55.51 5.39
-2 -6 -12 113.31 9.02
-2 -6 -13 0.38 0.82
-2 -6 -14 41.93 4.8
2 7 -8 40.65 5.09
2 7 -8 32.8 4.63
2 7 -7 13.12 2.76
2 7 -7 10.97 2.59
2 7 -6 14.27 2.8
2 7 -6 14.38 2.83
2 7 -6 16.01 2.97
2 7 -5 71.3 6.54
2 7 -5 57.82 6.15
2 7 -5 55.41 6.03
2 7 -4 -0.44 0.74
2 7 -4 0.44 0.86
2 7 -4 0.42 0.81
2 7 -4 -0.41 0.81
2 7 -3 16.43 3.1
2 7 -3 22.85 3.51
2 7 -3 20.29 3.17
2 7 -3 25.94 3.49
2 7 -2 4.48 1.66
2 7 -2 5.22 1.72
2 7 -2 5.46 1.57
2 7 -2 5.17 1.51
2 7 -1 5.41 1.83
2 7 -1 2.17 1.22
2 7 0 186.65 12.98
2 7 0 153.14 12.6
2 7 1 36.44 4.48
2 7 1 37.48 4.65
-2 -7 -1 38.15 3.46
2 7 2 81.64 7.12
2 7 2 80.31 6.58
2 7 2 73.89 7.13
-2 -7 -2 66.21 5.5
2 7 3 9.9 2.27
2 7 3 13.34 2.63
-2 -7 -3 9.05 1.51
2 7 3 9.75 1.94
2 7 4 33.58 4.41
2 7 4 35.15 4.26
-2 -7 -4 31.32 3.58
2 7 5 5.04 1.67
2 7 5 1.63 1.13
-2 -7 -5 2.98 1.13
2 7 6 110.51 9.67
2 7 6 103.64 9.28
2 7 7 0.9 0.88
2 7 7 0.41 0.79
-2 -7 -7 0.32 0.62
2 7 8 15.5 2.93
2 7 8 18.55 2.99
-2 -7 -8 18.06 2.7
2 7 9 31.79 4.15
-2 -7 -9 30.64 3.76
-2 -7 -10 29.26 3.69
-2 -7 -11 29.83 3.75
-2 -7 -12 48.73 5.17
2 8 -6 13.49 2.87
2 8 -5 43.17 5.38
2 8 -5 55.41 6.1
2 8 -5 54.55 5.89
2 8 -4 3 1.47
2 8 -4 4.89 1.74
2 8 -3 1.01 1.2
2 8 -3 -0.5 1.37
2 8 -3 0.42 0.92
2 8 -2 36.77 4.88
2 8 -2 32.54 4.45
2 8 -2 41.17 5.14
2 8 -1 1.48 1.18
2 8 -1 2.58 1.26
2 8 -1 1.02 1.12
2 8 0 -0.98 1.06
2 8 0 0.41 0.9
2 8 0 -0.51 1
2 8 1 79.89 7.92
2 8 1 92.57 7.76
2 8 1 82.86 8.15
2 8 2 70.28 6.77
2 8 2 63.55 6.07
2 8 2 53.56 6.31
2 8 3 81.34 7.95
2 8 3 82.72 7.8
2 8 4 47.44 5.85
2 8 4 56.56 5.99
2 8 5 198.97 14.38
2 8 5 168.66 13.61
2 8 6 1.03 1.13
2 8 6 1.42 1.03
-2 -8 -6 0.34 0.65
2 8 7 21.98 3.74
2 8 7 15.9 3.12
2 8 8 8.06 2.23
2 8 8 7.45 2.17
-2 -8 -8 7.43 1.77
2 8 9 94.14 8.44
-2 -8 -9 83.73 7.43
-2 -8 -10 133.54 10.33
2 9 0 63.05 6.58
3 -6 -7 1 1.29
-3 6 6 4.4 1.86
3 -6 -6 1.9 1.14
-3 6 6 3.15 1.7
3 -6 -6 3.06 1.5
-3 6 5 3.26 1.83
-3 6 5 1.06 1.27
3 -6 -5 2.05 1.32
-3 6 4 79.09 7.54
3 -6 -4 68.4 7.1
-3 6 4 56.52 6.78
-3 6 3 197.01 16.03
-3 6 3 227.47 16.59
3 -6 -3 241.71 16.64
-3 6 2 7.83 2.31
-3 6 2 10.4 2.64
3 -6 -2 5.67 1.99
-3 6 1 1.54 1.23
3 -6 -1 1.55 0.91
-3 6 1 3.85 1.69
3 -6 -1 1.55 1.13
-3 6 0 4.07 1.73
3 -6 0 4.34 1.33
3 -6 0 3.1 1.6
-3 6 0 3.3 1.62
-3 6 -1 5.56 1.91
3 -6 1 1.23 1.01
3 -6 1 4.64 1.82
-3 6 -2 150.37 11.86
3 -6 2 142.64 10.48
-3 6 -2 154.83 12.27
3 -6 2 132.58 11.57
-3 6 -3 148 12.06
-3 6 -3 161.28 12.64
3 -6 3 147.9 10.91
3 -6 3 152.28 12.29
-3 6 -4 3.41 1.58
-3 6 -4 1.58 1.02
3 -6 4 2.25 1.13
-3 6 -4 2.73 1.41
3 -6 4 1.02 1.23
-3 6 -5 6.62 2.14
-3 6 -5 10.85 2.68
3 -6 5 8.66 2.37
-3 6 -6 14.42 2.71
-3 6 -6 8.1 2.41
3 -6 6 8.07 2.31
-3 6 -7 4.6 1.69
-3 5 9 16.49 3.25
3 -5 -9 19.6 3.52
-3 5 8 4.62 1.83
3 -5 -8 6.12 2.01
-3 5 7 18.91 3.39
3 -5 -7 22.44 3.64
-3 5 6 85.86 8.06
3 -5 -6 82.19 7.73
-3 5 6 74.94 7.55
3 -5 -6 86.42 7.79
-3 5 5 92.14 8.34
3 -5 -5 90.64 8.02
-3 5 5 77.35 7.76
-3 5 4 22.84 3.61
3 -5 -4 22.38 3.35
-3 5 4 22.78 3.62
-3 5 3 35.73 4.84
3 -5 -3 48.3 5.04
-3 5 3 49.77 5.53
-3 5 2 0.47 0.79
-3 5 2 0.48 0.81
-3 5 1 57.45 6.01
-3 5 1 51.57 5.88
-3 5 0 30.66 4.13
3 -5 0 31.24 3.34
-3 5 0 21.26 3.61
-3 5 -1 3.55 1.44
-3 5 -1 2.25 1.05
3 -5 1 2.74 1.08
-3 5 -1 2.42 1.25
-3 5 -2 7.42 1.97
-3 5 -2 4.99 1.44
3 -5 2 5.19 1.39
-3 5 -2 5.31 1.78
-3 5 -3 25.81 3.73
-3 5 -3 21.16 3.08
3 -5 3 26.18 3.09
-3 5 -3 29.4 4.11
-3 5 -4 26.21 3.64
-3 5 -4 18.88 2.99
3 -5 4 22.48 2.89
-3 5 -4 24.61 3.73
-3 5 -5 3.81 1.45
3 -5 5 4.07 1.25
-3 5 -5 1.93 1.25
-3 5 -6 9.69 2.32
-3 5 -6 9.61 2.4
-3 5 -7 43.52 5.03
3 -5 7 41.63 4.94
-3 5 -8 26.03 3.89
-3 5 -9 2.35 1.3
-3 5 -10 0.98 1.07
3 -5 11 26.11 3.99
3 -4 -11 20.42 3.73
-3 4 10 53.92 6.14
3 -4 -10 62.77 6.73
-3 4 9 38.15 4.98
3 -4 -9 45.92 5.41
-3 4 8 15.79 3.02
3 -4 -8 14.55 2.96
-3 4 7 5.52 1.76
3 -4 -7 5.55 1.82
-3 4 7 4.1 1.57
-3 4 6 1.37 1.09
3 -4 -6 4.84 1.66
-3 4 6 2.89 1.4
-3 4 5 94.46 8.87
3 -4 -5 129.06 9.46
3 -4 -5 103.31 8.29
-3 4 5 111.93 9.09
-3 4 4 12.2 2.61
3 -4 -4 13.23 2.53
3 -4 -4 17.06 2.49
-3 4 4 13.99 2.57
-3 4 4 17.86 2.95
-3 4 3 70.99 6.86
3 -4 -3 80.86 6.82
3 -4 -3 81.96 6.5
-3 4 3 70.09 6.58
-3 4 3 66.49 6.68
3 -4 -3 74.06 6.58
-3 4 2 0.41 0.7
3 -4 -2 2.38 1.1
3 -4 -2 0.92 0.73
-3 4 2 2.22 1.2
-3 4 2 2 1.04
3 -4 -2 1.05 0.76
-3 4 2 1.25 0.91
-3 4 1 102.9 8.24
3 -4 -1 91.52 7.64
3 -4 -1 95.11 7.61
3 -4 -1 99.84 7.56
-3 4 1 82.14 7.56
-3 4 1 84.06 7.82
3 -4 -1 91.72 7.67
-3 4 0 10.64 2.3
3 -4 0 16.53 2.5
3 -4 0 11.28 1.93
-3 4 0 11.47 1.94
-3 4 0 11.48 2.26
3 -4 0 12.2 1.85
3 -4 0 10.5 2.1
-3 4 0 12.92 2.49
3 -4 0 13.2 2.19
3 -4 0 11.05 2.06
-3 4 -1 194.8 13.68
-3 4 -1 222.28 14.7
3 -4 1 226.96 14.27
3 -4 1 193.3 13.56
-3 4 -1 201.14 14.34
-3 4 -1 202.15 14.6
3 -4 1 217.92 13.48
3 -4 1 206.72 14.27
3 -4 1 197.81 13.87
3 -4 1 196.83 13.62
3 -4 1 226.37 13.48
3 -4 1 176.44 13.37
-3 4 -2 137.08 10.48
-3 4 -2 122.94 10.71
3 -4 2 165.52 10.98
3 -4 2 129.21 10.31
-3 4 -2 137.44 10.99
-3 4 -2 149.22 11.4
3 -4 2 154.08 10.26
3 -4 2 151.79 11.07
3 -4 2 149.52 10.78
3 -4 2 184 10.49
3 -4 2 155.05 10.64
-3 4 -3 184.54 13.1
-3 4 -3 176.93 12.66
3 -4 3 164.81 12.48
3 -4 3 206.02 12.87
-3 4 -3 167.8 12.96
-3 4 -3 185.09 13.48
3 -4 3 171.21 12.09
3 -4 3 184.51 13.02
3 -4 3 196.07 12.2
3 -4 3 198.33 12.8
3 -4 4 109.31 8.77
-3 4 -4 106.82 8.79
-3 4 -4 108.85 9.01
3 -4 4 143.51 9.21
-3 4 -4 127.16 9.47
-3 4 -4 116.58 9.51
3 -4 4 118.79 8.44
3 -4 4 113.08 9.05
3 -4 4 101.77 8.09
3 -4 4 131.07 9.08
-3 4 -5 77.23 6.9
-3 4 -5 90.62 7.24
3 -4 5 78.59 6.96
-3 4 -5 84.96 7.26
3 -4 5 80.09 6.42
-3 4 -5 78.23 7.31
-3 4 -6 118.66 9.57
3 -4 6 127.36 9.57
-3 4 -6 137.46 10.05
3 -4 6 120.86 9.54
-3 4 -6 125.08 10.11
-3 4 -7 11.2 2.27
3 -4 7 9.04 2.01
-3 4 -7 12.07 2.43
-3 4 -8 0.41 0.69
3 -4 8 0.39 0.66
-3 4 -9 35.23 4.33
3 -4 9 29.07 4.02
-3 4 -10 -0.45 1.07
3 -4 10 0.9 1.07
-3 4 -11 1.41 1.12
3 -4 11 0.95 0.93
-3 4 -12 17.54 3.22
-3 4 -12 18.13 2.83
3 -4 12 15.99 3.11
-3 4 -13 68.67 6.3
3 -3 -12 2.28 1.41
3 -3 -12 1.33 1.06
3 -3 -11 2.02 1.39
3 -3 -11 0.87 0.95
3 -3 -11 0.85 0.92
-3 3 10 5 1.73
3 -3 -10 4.88 1.8
-3 3 9 8.35 2.14
3 -3 -9 7.52 2.04
-3 3 8 9.77 2.22
3 -3 -8 4.95 1.68
-3 3 7 220.33 14.65
3 -3 -7 198.97 14.4
-3 3 7 181.86 13.74
-3 3 6 85.66 7.67
3 -3 -6 91.83 7.51
3 -3 -6 89.99 7.79
-3 3 6 76.94 7.26
-3 3 6 100.49 7.55
-3 3 5 402.46 24.25
3 -3 -5 436.82 24.13
3 -3 -5 412.08 24.24
-3 3 5 358.16 23.69
-3 3 5 312.11 22.94
3 -3 -5 369.04 23.34
-3 3 5 351.64 23.41
-3 3 4 3.49 1.31
3 -3 -4 1.64 0.96
3 -3 -4 2.9 1.12
-3 3 4 1.3 0.9
3 -3 -4 0.92 0.68
-3 3 4 2.24 0.95
-3 3 4 2.52 1.22
-3 3 3 0.38 0.74
3 -3 -3 0.96 0.88
3 -3 -3 0.35 0.48
3 -3 -3 0.62 0.74
-3 3 3 0.32 0.55
-3 3 3 0.78 0.62
-3 3 3 0.36 0.61
3 -3 -2 30.63 3.68
-3 3 2 38.24 4.18
3 -3 -2 36.83 3.42
3 -3 -2 37.43 4.02
3 -3 -2 40.57 3.89
-3 3 2 34.01 3.87
3 -3 -2 29.98 3.65
-3 3 2 30.49 3.35
-3 3 2 32.6 3.92
3 -3 -1 1.36 0.7
-3 3 1 1.06 0.77
3 -3 -1 3.04 1.07
3 -3 -1 1.56 0.92
3 -3 -1 1.37 0.76
-3 3 1 0.97 0.9
-3 3 1 1.43 0.92
-3 3 1 2.61 0.93
3 -3 -1 3.71 1.17
-3 3 0 23.14 3.13
3 -3 0 21.27 2.89
3 -3 0 28 2.96
3 -3 0 26.2 3.03
-3 3 0 23.23 3.1
-3 3 0 24.22 3.25
3 -3 0 21.91 2.97
-3 3 -1 122.48 8.54
-3 3 -1 95.29 8.54
3 -3 1 128.45 8.85
3 -3 1 111 8.31
3 -3 1 135.87 8.85
-3 3 -1 112.4 8.79
-3 3 -1 111.67 9.03
3 -3 1 112.19 7.97
3 -3 1 115.69 8.84
-3 3 -2 1.59 0.99
3 -3 2 2.05 0.84
3 -3 2 2.5 0.98
-3 3 -2 2.7 0.99
3 -3 2 1.35 0.8
3 -3 2 2.57 0.83
3 -3 2 1.95 0.77
-3 3 -2 2.58 1.09
-3 3 -2 2.49 1.1
3 -3 2 3.34 0.93
3 -3 2 3.7 1.24
-3 3 -3 2.16 0.96
3 -3 3 2.66 0.95
3 -3 3 2.95 1.02
-3 3 -3 2.25 0.96
-3 3 -3 1.61 0.9
-3 3 -3 1.78 0.99
3 -3 3 4.15 1.01
3 -3 3 2.77 1.09
3 -3 3 2.03 0.71
3 -3 3 2.43 0.96
3 -3 3 4.8 1.09
-3 3 -4 2.38 0.92
3 -3 4 2.03 0.86
3 -3 4 1.95 0.94
-3 3 -4 2.35 1
3 -3 4 2.14 0.9
-3 3 -4 1.29 0.84
3 -3 4 2.29 0.79
-3 3 -4 1.78 0.99
3 -3 4 1.41 0.63
3 -3 4 1.83 0.82
3 -3 4 1.6 0.87
3 -3 4 2.19 0.93
-3 3 -5 292.39 17.33
-3 3 -5 234.86 16.66
3 -3 5 241.37 16.49
3 -3 5 269.31 16.98
-3 3 -5 244.37 17.02
3 -3 5 264.92 16.38
-3 3 -5 257.7 17.36
3 -3 5 264.83 17.1
3 -3 5 280.8 16.43
-3 3 -5 274.23 16.67
3 -3 5 232.63 16.63
3 -3 6 332.84 21.01
-3 3 -6 362.24 20.96
-3 3 -6 314.33 20.98
-3 3 -6 330.4 21.14
-3 3 -6 332.68 21.39
3 -3 6 313.68 20.86
-3 3 -6 298.85 20.51
3 -3 6 358.73 21.14
3 -3 7 12.8 2.24
-3 3 -7 14.8 2.4
3 -3 7 14.31 2.24
-3 3 -7 9.96 2.13
-3 3 -7 11.72 1.78
-3 3 -7 13.44 2.19
3 -3 7 10.27 2.04
-3 3 -8 36.06 4.26
-3 3 -8 43.34 4.33
-3 3 -8 38.83 3.99
-3 3 -9 51.92 5.27
-3 3 -9 50.87 4.71
3 -3 9 44.27 5.03
-3 3 -9 50.84 4.88
-3 3 -10 15.82 2.76
-3 3 -10 19.27 2.79
-3 3 -10 14.41 2.29
3 -3 10 12.91 2.61
-3 3 -11 1.27 1.09
-3 3 -11 1.84 1.01
-3 3 -11 1.54 0.95
3 -3 11 -0.44 0.75
-3 3 -12 3.1 1.45
-3 3 -12 3.97 1.47
-3 3 -12 6.48 1.63
3 -3 12 4.75 1.68
-3 3 -13 0.46 0.9
-3 3 -13 0.34 0.74
3 -3 13 1 1.09
-3 3 -14 2.36 1.46
-3 3 -14 2.82 1.25
3 -2 -13 0.49 1.07
3 -2 -13 0.46 0.77
3 -2 -13 0.9 0.76
3 -2 -12 10.47 2.33
3 -2 -12 8.62 2.32
3 -2 -12 14.46 2.72
3 -2 -11 36.28 4.89
3 -2 -11 45.3 5.03
-3 2 10 73.1 6.9
3 -2 -10 84.56 7.34
3 -2 -10 58.73 6.31
3 -2 -10 80.07 6.88
3 -2 -9 103.76 8.68
3 -2 -9 83.78 7.86
-3 2 8 34.46 4.22
3 -2 -8 40.34 4.18
3 -2 -8 30.55 4.05
3 -2 -8 32.19 3.85
-3 2 7 135.67 12.29
3 -2 -7 159.27 12.28
3 -2 -7 211.87 13.33
-3 2 7 177.27 12.29
3 -2 -7 197.11 12.63
-3 2 7 196.2 12.59
-3 2 6 323.62 19.67
3 -2 -6 271.11 18.83
3 -2 -6 292.08 19.48
-3 2 6 296.83 18.99
-3 2 6 287.05 18.73
-3 2 5 32.09 3.72
3 -2 -5 20.97 3.05
3 -2 -5 27.51 3.6
-3 2 5 35.27 3.69
-3 2 5 27.96 3.2
3 -2 -5 31.78 3.36
-3 2 4 6.14 1.66
3 -2 -4 6.28 1.59
3 -2 -4 8.11 1.46
3 -2 -4 9.94 1.95
-3 2 4 11.69 1.84
-3 2 4 9.94 1.88
3 -2 -4 10.49 1.8
-3 2 3 9.19 1.9
3 -2 -3 13.03 2.08
3 -2 -3 16.93 1.96
-3 2 3 12 1.82
-3 2 3 11.15 2.02
3 -2 -3 9.2 1.81
-3 2 2 68.9 6.37
3 -2 -2 81.91 5.92
3 -2 -2 79.64 6.36
-3 2 2 73.68 6.4
-3 2 2 78.8 5.9
3 -2 -2 73.48 6.19
-3 2 1 88.89 7.28
3 -2 -1 92.53 6.71
3 -2 -1 95.83 7.23
3 -2 -1 92.65 6.32
-3 2 1 90.14 7.32
-3 2 1 87.08 6.58
3 -2 -1 90.23 7.13
-3 2 1 95.62 7.28
-3 2 0 2.35 0.91
3 -2 0 1.3 0.73
3 -2 0 3.35 0.9
-3 2 0 2.53 0.99
3 -2 0 3.8 1.1
-3 2 0 1.53 0.8
3 -2 0 2.42 0.7
-3 2 -1 656.29 41
-3 2 -1 753.11 41.74
3 -2 1 732.38 41.09
3 -2 1 671.56 41.25
-3 2 -1 676.74 41.59
3 -2 1 640.58 41.29
-3 2 -1 633.48 41.31
3 -2 1 731.56 41.29
3 -2 1 751.56 40.78
3 -2 1 628.85 40.71
-3 2 -1 724.34 39.66
-3 2 -2 762.7 44.75
-3 2 -2 681.67 44.7
3 -2 2 704.25 44.64
3 -2 2 711.95 44.55
-3 2 -2 748.75 45.28
3 -2 2 768.48 44.97
3 -2 2 721.66 44.01
-3 2 -2 780.22 45.15
3 -2 2 756.22 44.76
3 -2 2 745.83 44.16
3 -2 2 842.38 44.41
3 -2 2 709.23 44.31
-3 2 -2 856.15 43.55
-3 2 -3 120.41 8.4
-3 2 -3 111.08 8.32
3 -2 3 104.8 8.09
3 -2 3 122.75 8.38
-3 2 -3 124.75 8.86
3 -2 3 112.84 7.7
3 -2 3 120.09 8.6
-3 2 -3 121.22 8.66
3 -2 3 112.53 7.88
3 -2 3 105.11 7.74
3 -2 3 123.13 8.38
3 -2 3 139.58 8.47
-3 2 -3 115.33 6.96
-3 2 -3 103.97 7.3
-3 2 -4 6.28 1.35
3 -2 4 10.07 1.67
3 -2 4 6.04 1.25
3 -2 4 6.83 1.13
-3 2 -4 7.76 1.5
3 -2 4 5.99 1.14
3 -2 4 7.76 1.59
-3 2 -4 8.5 1.72
3 -2 4 4.83 1.21
3 -2 4 8.55 1.42
3 -2 4 7.85 1.29
-3 2 -4 7.36 0.92
-3 2 -4 7.9 1.14
3 -2 5 80.98 5.73
-3 2 -5 74.73 6.01
-3 2 -5 90.22 6.56
3 -2 5 82.66 5.98
3 -2 5 75.36 6.19
-3 2 -5 76.29 6.48
3 -2 5 76.01 6.26
3 -2 5 78.53 6.07
3 -2 5 78.83 5.81
-3 2 -5 83.81 6.18
-3 2 -5 73.63 5.65
-3 2 -5 73.08 5.27
3 -2 6 86.99 6.35
-3 2 -6 84.96 6.46
-3 2 -6 95.75 7.12
3 -2 6 93.41 6.42
3 -2 6 83.01 6.77
-3 2 -6 78.71 6.85
-3 2 -6 80.81 6.1
3 -2 6 88.34 6.81
3 -2 6 90.33 6.62
-3 2 -6 85 6.67
3 -2 6 85.02 6.74
-3 2 -6 85.46 6
3 -2 7 296.8 17.73
-3 2 -7 277.14 18.19
3 -2 7 305.74 18.23
-3 2 -7 272.52 18.16
-3 2 -7 290.86 17.37
3 -2 7 287.76 17.97
-3 2 -7 256.16 17.57
-3 2 -7 252.89 17.78
3 -2 7 295.23 18.13
-3 2 -7 282.33 17.28
3 -2 8 7.13 1.61
3 -2 8 5.16 1.31
-3 2 -8 7.35 1.69
-3 2 -8 7.77 1.67
-3 2 -8 6.7 1.31
3 -2 8 7.39 1.5
-3 2 -8 9.54 1.65
-3 2 -8 9.19 1.75
3 -2 8 6.92 1.56
-3 2 -9 24.01 3.23
3 -2 9 24.44 2.98
3 -2 9 28.6 3.41
-3 2 -9 25.01 2.72
-3 2 -9 26.72 3.03
-3 2 -9 33.15 3.55
3 -2 9 25.39 3.2
3 -2 10 57.06 5.14
-3 2 -10 50.39 5.18
-3 2 -10 54.17 4.89
-3 2 -11 45.5 4.85
-3 2 -11 45.86 4.43
3 -2 11 41.54 4.88
-3 2 -12 85.43 8.11
3 -2 12 96.93 8.57
-3 2 -13 196.52 14.32
-3 2 -13 206.33 13.79
3 -2 13 189.9 14.58
-3 2 -14 13.61 2.6
-3 2 -14 10.81 2.15
3 -2 14 10.39 2.54
-3 2 -15 57.07 5.86
-3 2 -15 55.14 5.36
3 -2 15 45.82 5.8
3 -1 -14 0.45 0.87
3 -1 -14 1.84 1.27
3 -1 -13 28.16 3.98
3 -1 -13 26.25 3.8
3 -1 -13 28.11 3.94
3 -1 -12 6.58 1.87
3 -1 -12 7.05 1.9
3 -1 -12 5.82 1.8
3 -1 -11 4.24 1.55
3 -1 -11 3.12 1.27
3 -1 -11 2.35 1.16
3 -1 -10 1.82 1
3 -1 -10 -0.41 0.56
3 -1 -10 1.1 0.94
-3 1 9 -0.38 0.53
3 -1 -9 0.68 0.66
3 -1 -9 0.38 0.75
3 -1 -9 -0.34 0.66
3 -1 -8 20.24 2.83
3 -1 -8 19.24 2.74
3 -1 -8 20.39 2.96
3 -1 -8 15.35 2.3
-3 1 7 84.07 7.87
3 -1 -7 122.73 8.35
3 -1 -7 112.3 8.02
3 -1 -7 117.34 8.54
3 -1 -7 86.8 7.18
-3 1 6 -0.35 0.48
3 -1 -6 0.3 0.71
3 -1 -6 0.46 0.55
3 -1 -6 -0.26 0.5
3 -1 -6 -0.26 0.44
3 -1 -6 -0.34 0.57
3 -1 -6 0.39 0.46
-3 1 5 335.51 22
3 -1 -5 338.73 22.18
-3 1 5 361.76 22.26
3 -1 -5 358.49 22.08
3 -1 -5 349.69 22.04
-3 1 5 298.33 22.43
3 -1 -5 378.96 22.61
3 -1 -5 426.01 21.75
3 -1 -4 3.81 1.06
3 -1 -4 2.98 0.9
3 -1 -4 3.68 1.08
-3 1 4 2.35 0.9
-3 1 4 3.47 0.94
-3 1 4 5.44 1.37
3 -1 -4 4.14 1.22
3 -1 -4 4.45 0.85
3 -1 -3 2.89 0.92
3 -1 -3 3.97 1.07
-3 1 3 1.31 0.78
-3 1 3 2.37 0.76
-3 1 3 2.4 0.97
3 -1 -3 1.06 0.69
3 -1 -3 3.11 0.62
3 -1 -2 0.27 0.26
-3 1 2 0.26 0.36
-3 1 2 -0.17 0.29
3 -1 -2 -0.24 0.47
-3 1 2 0.28 0.55
3 -1 -2 -0.25 0.49
3 -1 -2 0.19 0.37
3 -1 -2 0.07 0.16
3 -1 -2 0.29 0.21
3 -1 -1 4.51 1.18
-3 1 1 4.73 1.23
-3 1 1 3.76 0.87
3 -1 -1 6.03 1.29
-3 1 1 4.49 1.2
3 -1 -1 5.53 1.26
3 -1 -1 5.45 1.14
3 -1 -1 3.91 0.57
-3 1 0 238.56 13.98
3 -1 0 235.27 13.49
3 -1 0 201.7 13.58
3 -1 0 214.47 13.97
-3 1 0 231.12 14.09
3 -1 0 230.6 13.91
3 -1 0 218.29 13.43
3 -1 0 185.27 12.32
-3 1 -1 174.49 12.88
3 -1 1 213.95 12.87
3 -1 1 222.66 13.17
3 -1 1 198.65 13.3
-3 1 -1 187.93 13.22
3 -1 1 201.55 13.15
3 -1 1 187.27 12.63
-3 1 -1 205.38 11.85
-3 1 -2 262.75 16.98
-3 1 -2 235.76 16.94
3 -1 2 285.23 17.03
3 -1 2 278.84 17.08
3 -1 2 281.22 17.37
3 -1 2 274.94 17.5
-3 1 -2 262.76 17.42
3 -1 2 252.51 16.26
3 -1 2 294.11 16.66
3 -1 2 258.39 16.74
3 -1 2 271.49 16.89
3 -1 2 305.12 16.37
-3 1 -2 279.93 16.14
-3 1 -3 416.85 30.13
-3 1 -3 499.78 30.26
3 -1 3 509.67 30.25
3 -1 3 561.88 30.44
3 -1 3 513.1 30.8
-3 1 -3 496.59 30.71
3 -1 3 500.97 30.57
3 -1 3 503.04 29.62
3 -1 3 528.73 29.89
3 -1 3 519.16 30.1
3 -1 3 504.88 30.31
3 -1 3 490.26 29.66
-3 1 -3 558.71 29.62
-3 1 -4 1.36 0.6
3 -1 4 0.43 0.42
3 -1 4 1.62 0.66
3 -1 4 0.9 0.53
-3 1 -4 2.03 0.76
3 -1 4 1.3 0.67
-3 1 -4 1.56 0.76
3 -1 4 1.66 0.73
3 -1 4 1.13 0.62
-3 1 -4 0.98 0.53
3 -1 4 1.54 0.65
3 -1 4 0.16 0.39
-3 1 -4 1.42 0.54
-3 1 -4 0.54 0.27
-3 1 -5 2.9 0.86
3 -1 5 3.59 1
3 -1 5 5.48 1.04
3 -1 5 4.29 0.97
-3 1 -5 3.77 1.05
3 -1 5 6.33 1.29
3 -1 5 3.09 1
-3 1 -5 5.96 1.33
-3 1 -5 6.63 0.99
3 -1 5 5.61 1.3
-3 1 -5 4.07 0.91
-3 1 -5 4.94 1
3 -1 5 4.54 1
-3 1 -5 3.67 0.89
-3 1 -5 2.71 0.64
3 -1 6 42.09 3.72
-3 1 -6 46.05 4.12
-3 1 -6 41.04 3.52
3 -1 6 40.1 3.41
3 -1 6 44.34 3.99
3 -1 6 45.86 4.17
-3 1 -6 40.65 3.97
-3 1 -6 44.4 3.45
3 -1 6 43.99 3.95
-3 1 -6 42.72 3.78
-3 1 -6 40.49 3.48
3 -1 6 42.7 3.69
-3 1 -6 40.53 3.66
-3 1 -6 38.94 3.28
3 -1 7 10.16 1.72
3 -1 7 11.57 1.74
-3 1 -7 9.16 1.68
3 -1 7 10.54 1.72
-3 1 -7 10.72 1.77
3 -1 7 10.26 1.7
-3 1 -7 9.52 1.38
-3 1 -7 10.62 1.44
-3 1 -7 12.23 1.71
3 -1 7 7.07 1.3
-3 1 -7 7 1.5
-3 1 -7 9.37 1.38
-3 1 -7 8.83 1.55
3 -1 8 4.11 1.12
3 -1 8 5.73 1.33
-3 1 -8 4.99 1.3
3 -1 8 6.8 1.36
-3 1 -8 6.89 1.2
3 -1 8 5.16 1.24
3 -1 8 7.81 1.43
3 -1 8 4.6 1.1
-3 1 -8 7.53 1.36
-3 1 -8 10.21 1.76
3 -1 8 4.78 1.24
-3 1 -8 4.13 1.02
3 -1 9 -0.27 0.58
3 -1 9 0.28 0.66
-3 1 -9 0.29 0.49
3 -1 9 -0.45 0.62
-3 1 -9 0.55 0.47
3 -1 9 1.02 0.69
-3 1 -9 -0.24 0.51
-3 1 -9 -0.57 0.62
3 -1 9 0.53 0.63
-3 1 -9 0.45 0.49
3 -1 10 134.3 10.21
3 -1 10 142.78 10.3
-3 1 -10 141.92 10.38
-3 1 -10 133.5 9.55
-3 1 -10 147.35 10.46
3 -1 10 122.17 9.96
-3 1 -10 149.15 10.1
-3 1 -11 5.87 1.59
3 -1 11 6.21 1.55
3 -1 11 9.28 1.84
-3 1 -11 6.78 1.37
-3 1 -11 5.15 1.37
3 -1 11 9.13 1.8
-3 1 -11 4.55 1.29
-3 1 -12 126.58 9.61
-3 1 -12 126.74 9.25
-3 1 -12 122.52 9.34
-3 1 -13 96.6 7.83
-3 1 -13 76.37 7.08
3 -1 13 103.69 8.44
-3 1 -13 103.08 7.86
-3 1 -14 0.32 0.63
3 -1 14 0.46 0.77
-3 1 -14 -0.37 0.72
-3 1 -15 29.4 3.67
3 -1 15 38.23 4.7
-3 1 -15 26 3.77
-3 1 -16 2.51 1.32
3 -1 16 4.1 1.74
3 0 -14 10.28 2.47
3 0 -13 4.43 1.68
3 0 -13 2.95 1.37
3 0 -12 13.35 2.63
3 0 -12 16.48 2.73
3 0 -12 13.38 2.52
3 0 -11 239.14 17.26
3 0 -11 279.77 17.63
3 0 -11 220.11 16.91
3 0 -11 295.72 17.67
3 0 -10 193.17 12.94
3 0 -10 185.97 12.86
3 0 -10 166.23 12.43
3 0 -10 166.49 12.4
3 0 -9 53.26 5.03
3 0 -9 52.85 5.13
3 0 -9 58.02 5.33
3 0 -9 54.84 5.11
3 0 -9 59.2 5.51
3 0 -9 42.27 4.66
3 0 -8 200.36 12.88
3 0 -8 214.46 13.36
3 0 -8 194.14 13.21
3 0 -8 209.86 13.38
3 0 -8 190.43 13.31
3 0 -8 179.91 12.92
3 0 -8 163.84 12.68
3 0 -7 2.92 1.11
3 0 -7 3.19 0.92
3 0 -7 2.21 0.94
3 0 -7 1.72 0.85
3 0 -7 1.6 0.94
3 0 -7 3 1.01
3 0 -6 10.54 1.78
3 0 -6 13.63 1.99
3 0 -6 12.4 1.79
3 0 -6 17.12 2.37
3 0 -6 13.43 1.87
3 0 -5 21.7 2.54
3 0 -5 22.56 2.51
3 0 -5 22.29 2.48
3 0 -5 23.48 2.58
3 0 -5 18.54 2.56
3 0 -5 18.01 2.19
3 0 -4 99.66 7.69
3 0 -4 100.39 7.38
3 0 -4 115.72 7.72
3 0 -4 104.38 7.65
-3 0 4 101.94 8.08
3 0 -4 123.16 8.18
3 0 -3 636.94 38.55
3 0 -3 652.82 38.1
-3 0 3 680.95 38.22
3 0 -3 662.36 38.51
3 0 -3 661.2 38.75
-3 0 3 640.34 39.04
3 0 -3 633.6 38.71
3 0 -2 81.29 6.2
-3 0 2 77.17 5.66
3 0 -2 80.6 6.15
-3 0 2 97.83 6.8
3 0 -2 78.36 6.19
-3 0 1 0.49 0.48
3 0 -1 -0.22 0.42
3 0 -1 0.42 0.35
-3 0 1 1.11 0.43
3 0 -1 0.22 0.43
3 0 -1 1.51 0.58
3 0 -1 0.47 0.3
-3 0 0 81.35 5.84
3 0 0 56.73 5.2
3 0 0 76.29 5.67
3 0 0 68.75 5.45
-3 0 0 74.25 4.82
3 0 0 63.41 5.2
3 0 0 70.12 4.23
3 0 0 71.43 4.68
3 0 1 2164.12 131.04
-3 0 -1 2549.88 131.74
3 0 1 2087.82 131.2
3 0 1 2244.18 131.44
3 0 1 2265.63 131.37
3 0 1 2250.58 131.11
-3 0 -1 2379.51 130.55
3 0 1 2450.67 130.57
-3 0 -2 201.67 12.28
3 0 2 201.6 12.03
3 0 2 169.06 11.88
3 0 2 203.2 12.41
3 0 2 200.18 12.3
3 0 2 185.14 11.21
3 0 2 197.33 11.59
3 0 2 211.16 12.06
-3 0 -2 205.08 12.01
-3 0 -2 199.01 10.82
-3 0 -2 221.14 11.52
3 0 2 150.13 10.8
3 0 2 200.01 11.54
-3 0 -3 98.49 6.72
3 0 3 89.8 6.5
3 0 3 87.53 6.52
3 0 3 91.47 6.82
3 0 3 97.87 6.01
3 0 3 83.94 6.67
3 0 3 98.93 6.31
-3 0 -3 101.08 6.59
3 0 3 102.65 6.36
3 0 3 76.01 5.64
-3 0 -3 96.46 6.22
-3 0 -3 102.67 5.7
-3 0 -4 78.76 6.26
-3 0 -4 95.68 6.3
3 0 4 93.6 6.17
3 0 4 90.13 6.31
3 0 4 83.16 6.44
3 0 4 82.53 6.37
-3 0 -4 86.29 5.62
-3 0 -4 85.67 6.01
-3 0 -4 91.79 6.2
3 0 4 88.53 6.45
-3 0 -4 78.58 5.91
3 0 4 88.58 5.61
-3 0 -5 2.91 0.76
3 0 5 2.29 0.76
3 0 5 3.32 0.79
3 0 5 3.2 0.86
-3 0 -5 3.24 0.98
3 0 5 3.29 0.89
3 0 5 2.76 0.87
-3 0 -5 2.74 0.61
3 0 5 2.9 0.91
-3 0 -5 2.92 0.77
-3 0 -5 2.81 0.73
-3 0 -5 3.87 0.87
-3 0 -6 88.74 5.88
-3 0 -6 86.02 6.41
3 0 6 79.21 5.66
3 0 6 82.76 6.26
3 0 6 81.91 6.31
3 0 6 89.95 6.4
-3 0 -6 79.78 5.65
3 0 6 82.53 6.44
-3 0 -6 91.61 6.15
-3 0 -6 98.61 6.24
3 0 6 80.65 5.87
3 0 6 79.46 6.46
3 0 6 81.13 6.22
-3 0 -6 89.89 5.92
-3 0 -6 86.66 6.25
3 0 7 4.76 0.76
3 0 7 3.84 1
3 0 7 3.94 1.03
-3 0 -7 3.8 1.02
3 0 7 3.82 1.03
3 0 7 3.33 0.94
-3 0 -7 4.2 0.83
3 0 7 3.67 0.98
3 0 7 3.71 1.09
3 0 7 4.48 0.86
3 0 7 4.82 1.13
-3 0 -7 5.13 1.05
3 0 7 4.72 0.76
-3 0 -7 2.39 0.88
-3 0 -7 4.26 0.94
-3 0 -8 301.35 18.99
3 0 8 309.83 18.96
3 0 8 298.18 18.89
3 0 8 317.07 18.83
3 0 8 305.27 18.75
3 0 8 301.94 18.88
-3 0 -8 294.5 18.66
-3 0 -8 311.21 19.19
3 0 8 302.66 19.04
-3 0 -8 298.79 19.04
-3 0 -8 302.55 18.72
3 0 9 39.93 3.96
-3 0 -9 41.91 3.94
3 0 9 37.41 3.77
3 0 9 37.99 3.56
3 0 9 39.07 3.69
3 0 9 40.15 3.82
-3 0 -9 42.22 3.78
-3 0 -9 49.04 4.26
3 0 9 42.05 3.88
-3 0 -9 35.61 3.83
-3 0 -9 44.21 3.9
3 0 10 4.24 1.28
3 0 10 3.57 1.07
-3 0 -10 3.97 1.14
3 0 10 4.53 1.22
-3 0 -10 2.28 0.94
3 0 10 3.13 0.96
-3 0 -10 4.7 1.26
-3 0 -10 4.08 1.13
3 0 11 -0.3 0.66
3 0 11 -0.27 0.46
-3 0 -11 0.56 0.72
-3 0 -11 0.6 0.66
3 0 11 0.26 0.5
-3 0 -11 -0.32 0.82
-3 0 -11 -0.28 0.67
-3 0 -12 69.09 5.66
-3 0 -12 55.7 5.59
-3 0 -12 61.88 5.6
-3 0 -13 67.51 6.47
-3 0 -13 78.43 6.55
3 0 14 34.89 4.28
-3 0 -14 24.85 3.65
-3 0 -14 32.95 3.93
3 0 15 38.77 4.73
-3 0 -15 35.99 4.48
-3 0 -15 38.21 4.47
3 0 16 3.32 1.46
-3 0 -16 1.33 1.06
-3 0 -16 0.42 0.82
3 0 17 21.09 3.56
-3 0 -17 18.22 3.19
3 1 -14 51.79 5.71
3 1 -14 45.94 5.53
3 1 -13 5.24 1.67
3 1 -13 5.84 1.88
3 1 -12 6.98 1.9
3 1 -12 4.96 1.56
3 1 -12 5.93 1.78
3 1 -11 22.93 3.42
3 1 -11 27.88 3.51
3 1 -11 28.18 3.67
3 1 -10 40.82 4.57
3 1 -10 48.98 5.02
3 1 -10 42.05 4.68
3 1 -10 46.69 4.65
3 1 -10 54.19 5.25
3 1 -10 53.19 5.18
3 1 -9 1.06 0.84
3 1 -9 1.53 0.89
3 1 -9 -0.32 0.63
3 1 -9 0.61 0.6
3 1 -9 0.56 0.55
3 1 -9 0.58 0.69
3 1 -9 0.35 0.67
3 1 -9 0.74 0.81
3 1 -8 6.28 1.52
3 1 -8 4.19 1.23
3 1 -8 6.98 1.62
3 1 -8 6.47 1.5
3 1 -8 5.37 1.43
3 1 -8 4.84 1.27
3 1 -8 9.62 1.7
3 1 -8 5.68 1.49
3 1 -8 8.2 1.9
3 1 -7 204.41 13.48
3 1 -7 209.71 13.42
3 1 -7 182.55 12.9
3 1 -7 186.45 12.8
3 1 -7 196.01 13.46
3 1 -6 136.06 10.28
3 1 -6 155.03 10.57
3 1 -6 151.91 10.12
3 1 -6 149.97 9.82
3 1 -6 126.96 9.73
3 1 -6 170.77 10.89
3 1 -5 79.45 5.93
3 1 -5 56.6 4.98
3 1 -5 67.13 5.16
3 1 -5 73.15 5.31
3 1 -5 65.39 5.07
3 1 -5 56.36 5.44
3 1 -4 275.38 18.6
3 1 -4 301.21 18.31
3 1 -4 300.68 18.08
3 1 -4 310.08 18.31
3 1 -4 281.65 18.07
3 1 -4 301.09 18.87
3 1 -3 28.67 3.27
3 1 -3 32.33 3.15
3 1 -3 38.32 2.99
3 1 -3 33.53 3.17
-3 -1 3 35.21 3.09
3 1 -3 29.75 2.98
3 1 -3 30.89 3.04
3 1 -3 30.59 3.38
3 1 -2 23.16 2.65
3 1 -2 21.66 2.4
-3 -1 2 22.54 2.34
3 1 -2 22.97 1.99
3 1 -2 19.1 2.21
3 1 -2 16.13 2.35
3 1 -1 258.98 15.03
3 1 -1 237.26 13.69
3 1 -1 226.75 14.62
-3 -1 1 245.01 14.57
3 1 -1 198.8 14.26
3 1 -1 225.15 14.8
3 1 0 3.77 0.94
-3 -1 0 2.21 0.71
-3 -1 0 2.96 0.49
3 1 0 2.59 0.81
3 1 0 1.72 0.62
-3 -1 0 3.43 0.81
3 1 0 1.52 0.65
3 1 0 2 0.56
3 1 0 3.28 0.52
3 1 1 19.3 2.1
-3 -1 -1 14.02 1.8
-3 -1 -1 12.73 1.09
3 1 1 13 1.01
3 1 1 9.75 1.61
-3 -1 -1 13.87 1.68
3 1 1 12.95 1.3
3 1 1 16.56 1.83
3 1 1 11.9 1.73
3 1 1 13.86 1.23
3 1 1 12.86 1.44
3 1 2 405.72 24.51
3 1 2 384.53 24.59
-3 -1 -2 394.03 24.45
3 1 2 436.68 23.82
-3 -1 -2 400.92 24.29
-3 -1 -2 404.45 23.99
3 1 2 410.55 23.61
-3 -1 -2 418.53 23.58
3 1 2 394.94 24
3 1 2 411.66 24.5
3 1 3 3.31 0.84
3 1 3 4.42 0.9
-3 -1 -3 4.06 0.97
-3 -1 -3 5.13 0.55
3 1 3 2.78 0.83
-3 -1 -3 3.63 0.84
-3 -1 -3 4.48 0.75
3 1 3 4.53 0.87
3 1 3 3.4 0.82
-3 -1 -3 3.34 0.58
-3 -1 -3 3.34 0.72
3 1 4 0.6 0.41
3 1 4 1.26 0.53
-3 -1 -4 0.92 0.51
-3 -1 -4 0.67 0.27
3 1 4 0.4 0.39
-3 -1 -4 0.12 0.28
3 1 4 0.46 0.33
-3 -1 -4 1.19 0.4
-3 -1 -4 0.15 0.25
3 1 4 0.93 0.45
3 1 4 0.67 0.36
3 1 5 0.51 0.35
3 1 5 0.81 0.47
-3 -1 -5 0.37 0.44
3 1 5 -0.2 0.43
3 1 5 0.55 0.47
-3 -1 -5 1.05 0.46
3 1 5 0.62 0.45
3 1 5 0.8 0.41
3 1 5 1.04 0.51
-3 -1 -5 0.33 0.36
3 1 5 0.81 0.42
-3 -1 -6 29.87 2.77
3 1 6 23.22 2.2
3 1 6 23.28 2.48
3 1 6 26.74 2.76
3 1 6 28 2.79
-3 -1 -6 31.79 2.85
3 1 6 29.88 2.9
-3 -1 -6 26.01 2.48
3 1 6 25.61 2.83
3 1 6 28.75 2.75
3 1 6 28.21 2.33
-3 -1 -6 25.05 2.66
3 1 6 26.07 2.53
-3 -1 -7 298.82 18.22
3 1 7 323.25 17.45
3 1 7 296.06 18.12
3 1 7 308.79 18.36
3 1 7 299.02 18.3
3 1 7 306.15 18.54
3 1 7 288.4 18.12
3 1 7 282.29 17.48
3 1 7 281.59 18.59
3 1 7 293.02 18.46
3 1 7 290.03 17.41
3 1 7 282.24 18.1
-3 -1 -7 296.08 18.47
-3 -1 -8 73.99 5.81
3 1 8 78.04 5.78
3 1 8 82.23 5.91
3 1 8 78.93 5.82
3 1 8 75.32 6.08
3 1 8 77.47 5.14
3 1 8 76.75 5.7
3 1 8 73.6 6.21
3 1 8 83 6.23
3 1 8 76.01 5.89
-3 -1 -8 79.82 6.19
-3 -1 -9 78.76 5.87
3 1 9 80.85 5.86
3 1 9 76.7 5.73
3 1 9 70.74 5.63
3 1 9 79.15 6.23
3 1 9 74.88 5.57
-3 -1 -9 76.55 6.23
3 1 9 78.68 6.2
3 1 9 71.8 5.93
3 1 10 100.86 7.26
-3 -1 -10 105.05 7.39
3 1 10 103.69 7.5
-3 -1 -10 97.95 7.73
3 1 10 101.06 7.21
-3 -1 -10 103.15 7.6
3 1 10 87.56 7.47
3 1 11 2.7 1.07
-3 -1 -11 5.12 1.21
3 1 11 4.53 1.28
3 1 11 3.86 1.11
-3 -1 -11 3.43 1.19
-3 -1 -11 2.89 1.03
-3 -1 -12 2.97 1.09
-3 -1 -12 3.35 1.19
-3 -1 -12 2.52 1.08
-3 -1 -13 0.36 0.61
-3 -1 -13 1.03 0.82
-3 -1 -14 92.57 8.18
-3 -1 -14 106.91 8.38
3 1 15 79.79 7.23
-3 -1 -15 72.22 6.95
-3 -1 -15 80.18 7.11
3 1 16 25.16 3.78
-3 -1 -16 28.18 4
-3 -1 -16 31.96 4.07
3 1 17 1.4 1.21
-3 -1 -17 2.67 1.37
3 2 -14 -0.44 0.86
3 2 -13 11.85 2.53
3 2 -13 13.45 2.81
3 2 -12 103.67 9.04
3 2 -12 116.64 9.53
3 2 -12 103.87 8.95
3 2 -12 122.47 9.73
3 2 -11 105.14 8.59
3 2 -11 86.76 7.81
3 2 -10 101.53 8.77
3 2 -10 99.9 8.43
3 2 -10 120.24 9.11
3 2 -9 11.45 2.18
3 2 -9 10.57 2.26
3 2 -9 17.48 2.57
3 2 -9 18.43 2.83
3 2 -8 0.95 0.82
3 2 -8 0.92 0.79
3 2 -8 1.62 0.9
3 2 -8 0.37 0.63
3 2 -7 10.13 1.91
3 2 -7 5.56 1.57
3 2 -7 8.81 1.45
3 2 -7 6.53 1.62
3 2 -7 8.81 1.81
3 2 -7 7.56 1.77
3 2 -6 6.19 1.57
3 2 -6 10.39 1.89
-3 -2 6 7.07 1.26
3 2 -6 7.69 1.34
3 2 -6 7.08 1.27
3 2 -6 5.99 1.25
3 2 -6 7.25 1.63
3 2 -6 7.64 1.74
3 2 -5 1.53 0.94
3 2 -5 1.14 0.79
-3 -2 5 1.68 0.68
3 2 -5 1.06 0.62
3 2 -5 1.51 0.71
3 2 -5 0.98 0.53
3 2 -5 1.74 0.9
3 2 -5 0.33 0.55
3 2 -4 343.98 21.51
3 2 -4 355.24 21.05
-3 -2 4 313.7 20.68
3 2 -4 343.02 20.83
3 2 -4 328.05 20.28
3 2 -4 352.92 20.76
3 2 -4 359.94 21.85
3 2 -4 364.77 21.61
3 2 -3 3.89 1.01
-3 -2 3 5.03 1.09
3 2 -3 3.48 0.86
3 2 -3 2.93 0.86
3 2 -3 6.33 1.37
3 2 -2 118.56 8.62
-3 -2 2 130.55 8.6
3 2 -2 139.88 8.71
3 2 -2 119.52 8.28
3 2 -2 115.79 8.79
3 2 -1 21.19 1.68
3 2 -1 17.01 2.24
-3 -2 1 20.4 2.3
3 2 -1 19.28 2.11
3 2 -1 24.32 2.46
-3 -2 1 22.7 2.21
-3 -2 1 15.89 2.23
3 2 -1 23.89 2.64
3 2 0 1340.83 77.32
3 2 0 1264.75 75.83
-3 -2 0 1379.41 77.22
3 2 0 1403.81 77.24
3 2 0 1455.48 76.07
-3 -2 0 1469.7 76.97
3 2 0 1310.78 76.7
3 2 0 1325.42 76.41
3 2 0 1364.19 77.41
-3 -2 0 1297.05 77.37
-3 -2 -1 819.24 46.62
3 2 1 850.22 46.82
3 2 1 741.66 45.34
-3 -2 -1 834.83 46.25
3 2 1 803.32 46.55
3 2 1 786.93 46.09
3 2 1 841.94 46.73
3 2 1 808.82 45.8
-3 -2 -1 856.83 46.68
3 2 2 204.5 12.48
-3 -2 -2 199.49 12.36
3 2 2 188.62 12.34
-3 -2 -2 172.85 11.86
-3 -2 -2 185.74 11.58
3 2 2 201.89 11.67
-3 -2 -2 195.27 12.34
3 2 2 178 11.83
3 2 2 198.61 12.27
3 2 3 14.7 1.94
-3 -2 -3 13.5 1.83
3 2 3 12.46 1.75
-3 -2 -3 12.66 1.28
-3 -2 -3 14.1 1.77
3 2 3 13.93 1.52
3 2 3 16.11 1.75
-3 -2 -3 12.32 1.57
-3 -2 -3 14.86 1.51
3 2 3 11.88 1.69
3 2 4 120.61 7.52
3 2 4 116.4 8.02
-3 -2 -4 114.78 7.91
-3 -2 -4 110.48 6.86
3 2 4 121.27 7.93
-3 -2 -4 115.25 7.12
3 2 4 113.47 7.64
-3 -2 -4 109.03 7.29
-3 -2 -4 102 7.5
-3 -2 -4 106.74 7.6
3 2 4 112.01 7.6
3 2 5 22.09 2.09
-3 -2 -5 23.45 2.45
3 2 5 18.87 2.31
3 2 5 19.32 2.35
3 2 5 20.2 2.3
-3 -2 -5 22.56 2.33
3 2 5 18.63 2.17
3 2 5 21.24 2.13
-3 -2 -5 18.99 2.01
-3 -2 -5 20.71 2.14
3 2 6 413.82 24.51
3 2 6 411.94 25.12
-3 -2 -6 434.23 25.1
3 2 6 396.74 25.19
3 2 6 424.73 24.96
3 2 6 413.06 25.03
3 2 6 414.81 24.98
3 2 6 437.1 24.55
-3 -2 -6 387.76 24.88
-3 -2 -6 407.94 24.7
-3 -2 -6 425.21 24.59
3 2 6 410.43 24.81
3 2 7 25.88 2.27
-3 -2 -7 22.82 2.44
3 2 7 19.58 2.34
3 2 7 26.43 2.87
3 2 7 18.42 2.23
3 2 7 20.1 2.46
3 2 7 19.25 1.92
-3 -2 -7 23.16 2.12
-3 -2 -7 21.49 2.45
3 2 7 19.33 2.32
3 2 8 69.74 5.3
3 2 8 81.05 4.95
3 2 8 77.7 5.75
-3 -2 -8 75.87 5.65
3 2 8 76.48 6.2
3 2 8 69.07 5.65
3 2 8 76.65 5.99
-3 -2 -8 64.44 5.72
3 2 8 72.79 5.8
3 2 9 11.86 1.99
3 2 9 17.14 1.86
-3 -2 -9 14.57 1.81
3 2 9 9.95 1.66
3 2 9 18.43 2.26
3 2 9 14.81 2.14
3 2 9 16.66 2.39
3 2 9 11.79 1.96
3 2 9 12.88 1.98
-3 -2 -9 15.31 2.2
3 2 10 14.62 2.27
3 2 10 15.35 2.25
3 2 10 14.68 2.17
3 2 10 14.7 2.22
-3 -2 -10 17.66 2.48
3 2 11 2.99 1.1
3 2 11 4.29 1.26
3 2 11 2.25 0.96
3 2 11 3.49 1.25
-3 -2 -11 3.75 1.23
3 2 12 32.4 3.69
3 2 12 35.15 3.78
3 2 12 32.36 3.71
-3 -2 -12 31.74 3.75
3 2 13 135.06 9.52
-3 -2 -13 112.21 9.35
-3 -2 -14 17.75 2.83
-3 -2 -15 89.36 7.79
-3 -2 -16 115.3 9.42
-3 -2 -16 101.92 8.95
-3 -2 -17 308.77 19.91
-3 -2 -17 261.14 19.15
3 3 -13 7.1 2.1
3 3 -13 2.2 1.3
3 3 -12 -0.49 1.07
3 3 -12 0.42 0.82
3 3 -11 3.36 1.55
3 3 -11 1.59 1.03
3 3 -10 5.95 1.87
3 3 -10 5.98 1.67
3 3 -10 8.41 2.04
3 3 -9 68.09 6.81
3 3 -9 78.99 6.96
3 3 -8 4.91 1.64
3 3 -8 7.84 2.02
3 3 -8 10.81 2.07
3 3 -7 3.84 1.37
3 3 -7 5.33 1.5
3 3 -7 4.13 1.39
3 3 -7 4.27 1.38
3 3 -6 204.53 15.38
3 3 -6 256.88 15.88
3 3 -6 223.99 15.23
3 3 -5 0.68 0.66
-3 -3 5 2.12 0.83
-3 -3 5 1.35 0.66
-3 -3 5 0.58 0.64
3 3 -5 0.69 0.47
3 3 -5 0.92 0.73
3 3 -4 20.77 2.74
-3 -3 4 19.33 2.33
-3 -3 4 15.78 2.19
3 3 -4 20.41 2.07
-3 -3 4 22.45 2.76
3 3 -4 17.52 2.63
3 3 -4 18.92 2.6
3 3 -3 24.09 2.97
3 3 -3 22.34 2.71
-3 -3 3 19.14 2.47
-3 -3 3 25.99 2.78
-3 -3 3 25.67 3
3 3 -3 24.1 3.02
3 3 -3 25.85 3.02
3 3 -2 128.5 8.82
-3 -3 2 107.05 8.19
3 3 -2 124.89 8.59
3 3 -2 114.74 7.26
-3 -3 2 128.03 8.58
-3 -3 2 101.21 7.64
-3 -3 2 129.36 8.77
3 3 -2 144.64 9.16
3 3 -2 119.17 8.7
3 3 -1 9.12 0.9
3 3 -1 7.87 1.54
-3 -3 1 8.27 1.5
-3 -3 1 10.72 1.38
-3 -3 1 7.8 1.47
-3 -3 1 9.71 1.7
3 3 -1 9.6 1.31
3 3 -1 9.1 1.66
3 3 -1 8.19 1.56
3 3 0 314.26 20.53
-3 -3 0 348.11 20.56
-3 -3 0 313.96 20.49
-3 -3 0 376.86 20.06
3 3 0 319.12 20.49
3 3 0 321.3 20.6
3 3 0 335.18 19.81
-3 -3 0 307.17 20.45
3 3 1 19.38 2.46
-3 -3 -1 19.37 2.37
-3 -3 -1 21.42 2.52
-3 -3 -1 19.52 2.41
3 3 1 19.2 2.09
3 3 1 16.28 2.22
3 3 1 23.65 2.13
3 3 1 21.82 2.53
3 3 2 164.63 11.07
-3 -3 -2 151.66 10.82
3 3 2 164.07 9.46
-3 -3 -2 151.31 9.34
-3 -3 -2 144.11 10.82
-3 -3 -2 193.38 9.55
3 3 2 166.02 9.62
3 3 2 137.03 10.53
3 3 2 171.89 11.04
3 3 2 166.96 10.52
-3 -3 -2 161.82 10.27
3 3 2 153.45 10.27
-3 -3 -2 163.76 10.88
3 3 3 123.11 9.12
-3 -3 -3 132.58 9.12
3 3 3 132.56 8.94
3 3 3 136.33 8.05
-3 -3 -3 116.58 9.01
-3 -3 -3 136.67 8.82
3 3 3 141.23 8.9
3 3 3 123.78 8.65
3 3 3 131.68 9.02
3 3 3 125.44 8.51
-3 -3 -3 127.47 8.93
-3 -3 -3 132.76 8.55
3 3 4 1298.54 74.2
-3 -3 -4 1243.56 74.03
-3 -3 -4 1306.91 74.18
3 3 4 1254.59 73.92
3 3 4 1433.29 73.18
3 3 4 1367.94 73.93
3 3 4 1288.97 73.51
-3 -3 -4 1148.29 73.53
-3 -3 -4 1196.35 73.43
-3 -3 -4 1231.21 73.79
3 3 4 1329.07 73.69
3 3 5 1863.52 106.75
-3 -3 -5 1848.89 105.56
-3 -3 -5 1900.73 106.66
3 3 5 1765.92 106.67
-3 -3 -5 1903.42 106.77
3 3 5 1985.27 105.95
3 3 5 1883.01 106.31
3 3 5 1879.77 105.89
-3 -3 -5 1825.55 106.32
-3 -3 -5 1907.83 106.35
-3 -3 -5 1776.99 106.08
3 3 5 1825.97 106.29
3 3 6 308.37 17.32
3 3 6 280.56 18.16
-3 -3 -6 282.9 18.07
-3 -3 -6 258.79 17.25
3 3 6 300.86 17.16
3 3 6 283.82 18.38
-3 -3 -6 289.78 18.21
3 3 6 294.3 17.63
3 3 6 289.5 17.68
-3 -3 -6 306.23 17.83
-3 -3 -6 270.78 17.85
-3 -3 -6 303.66 17.82
3 3 6 285.94 17.93
3 3 7 76.88 5.15
3 3 7 67.91 5.28
-3 -3 -7 76.77 5.89
-3 -3 -7 78.02 5.5
3 3 7 74.53 6.2
-3 -3 -7 78.65 6.01
3 3 7 78.64 5.67
3 3 7 67.11 5.63
3 3 7 69.86 5.72
-3 -3 -7 74.46 5.75
-3 -3 -7 76.64 5.87
-3 -3 -7 75.51 5.51
3 3 7 79.5 5.9
3 3 8 186.86 12.15
-3 -3 -8 194.19 12.66
-3 -3 -8 206.87 12.97
-3 -3 -8 206.76 13.09
3 3 8 210.44 13.37
3 3 8 185.68 12.72
3 3 8 201.09 12.94
-3 -3 -8 208.63 13.03
-3 -3 -8 190.18 12.93
3 3 8 195.62 12.99
-3 -3 -9 118.96 8.11
3 3 9 111.63 8.4
-3 -3 -9 111.81 8.12
3 3 9 105.57 8.03
3 3 9 110.56 8.16
-3 -3 -9 118.3 8.36
3 3 9 109.42 8.24
3 3 10 11.62 1.95
-3 -3 -10 8.38 1.65
3 3 10 12.6 1.96
3 3 10 13.92 2.21
3 3 10 11.39 1.92
-3 -3 -10 12.09 1.98
3 3 10 9.82 1.9
3 3 11 3.6 1.19
-3 -3 -11 3.99 1.2
-3 -3 -11 4.19 1.29
3 3 11 4.08 1.28
3 3 11 3.36 1.11
3 3 11 4.8 1.36
-3 -3 -11 4.27 1.28
-3 -3 -12 67.68 5.81
3 3 12 59.68 5.56
-3 -3 -12 64.3 5.8
-3 -3 -13 0.35 0.58
-3 -3 -13 -0.35 0.68
-3 -3 -14 45.67 4.83
-3 -3 -14 39.64 4.55
-3 -3 -15 177.79 13.47
-3 -3 -15 194.75 13.62
-3 -3 -16 30.09 4.16
-3 -3 -16 32.52 4.13
-3 -3 -17 4.29 1.69
3 4 -12 109.82 9.72
3 4 -12 104.24 9.08
3 4 -11 47.53 5.59
3 4 -11 42.77 5
3 4 -10 113.85 9.39
3 4 -10 93.31 8.4
3 4 -9 1.42 1.13
3 4 -8 109.29 9.27
3 4 -7 329.35 21.93
-3 -4 7 345.52 21.43
3 4 -7 318.55 21.38
3 4 -6 292.43 19.88
3 4 -6 298.21 19.72
-3 -4 6 316.19 19.55
3 4 -6 289.46 19.51
3 4 -5 9.67 2.12
-3 -4 5 10.17 1.79
-3 -4 5 10.33 1.83
-3 -4 5 11.59 2.07
3 4 -5 6.98 1.8
3 4 -5 10.46 1.99
3 4 -4 12.87 2.26
-3 -4 4 11.6 1.88
-3 -4 4 12.11 1.96
3 4 -4 9.37 1.99
-3 -4 4 11.86 2.11
3 4 -4 10.82 2.07
3 4 -3 41.07 4.21
-3 -4 3 43.17 3.94
3 4 -3 43.74 4.29
-3 -4 3 38.98 3.86
-3 -4 3 36.5 3.91
3 4 -3 26.09 3.57
3 4 -2 2.7 1.07
-3 -4 2 5.95 1.37
-3 -4 2 3.84 0.84
-3 -4 2 3.3 1.06
-3 -4 2 4.55 1.29
3 4 -2 4.59 1.31
3 4 -2 3.98 0.98
3 4 -2 3.07 1.1
3 4 -1 130.23 9.39
-3 -4 1 122.21 9.15
-3 -4 1 122.35 9.23
3 4 -1 148.58 9.71
-3 -4 1 135.97 8.47
3 4 -1 120.88 8.58
-3 -4 1 108.36 9.04
3 4 -1 153.9 9.82
3 4 0 545.45 33.8
-3 -4 0 572.7 33.95
3 4 0 604.06 33.31
-3 -4 0 530.77 33.84
3 4 0 672.03 34.27
-3 -4 0 506.57 32.87
3 4 0 530.53 33.98
-3 -4 0 525.35 33.77
3 4 0 632.56 33.39
3 4 1 132.8 9.33
-3 -4 -1 144.44 9.69
3 4 1 129.86 8.95
3 4 1 133.09 9.39
-3 -4 -1 132.66 9.66
3 4 1 128.84 8.9
3 4 1 151.14 9.82
-3 -4 -1 136.8 9.55
3 4 1 124.56 8.82
3 4 2 108.96 7.85
-3 -4 -2 116.64 8.31
3 4 2 108 6.96
-3 -4 -2 115.66 6.81
3 4 2 110.29 7.97
3 4 2 120.08 7.96
-3 -4 -2 107.82 6.45
-3 -4 -2 108.14 8.25
3 4 2 96.69 7.99
3 4 2 116.38 7.77
-3 -4 -2 118.28 7.76
-3 -4 -2 119.32 8.27
3 4 2 115.09 7.68
-3 -4 -3 446.86 27.14
3 4 3 428.43 25.83
3 4 3 361.65 26.47
-3 -4 -3 462.76 27.32
-3 -4 -3 429.2 26.47
3 4 3 486.13 27.25
-3 -4 -3 475.54 27.15
3 4 3 444.9 26.57
3 4 3 517.51 26.71
-3 -4 -4 363.04 22.62
3 4 4 369.92 21.48
3 4 4 385.63 22.65
-3 -4 -4 389.26 22.79
3 4 4 356.46 22.41
3 4 4 374.14 22.15
-3 -4 -4 343.35 22.34
-3 -4 -4 339.42 21.96
3 4 4 364.7 22.12
3 4 5 228.16 13.63
-3 -4 -5 194.2 13.56
3 4 5 217.4 13.89
-3 -4 -5 208.37 13.8
-3 -4 -5 195.37 13.23
-3 -4 -5 216.28 13.59
-3 -4 -5 200.81 13.19
3 4 5 198.53 13.22
3 4 6 687.08 38
-3 -4 -6 637.55 38.2
3 4 6 656.24 38.27
-3 -4 -6 645.08 38.34
-3 -4 -6 621.43 37.87
-3 -4 -6 600.48 37.75
3 4 6 620.33 37.81
-3 -4 -6 677.72 38.08
3 4 7 11.7 1.67
-3 -4 -7 11.33 1.53
-3 -4 -7 9.51 1.74
-3 -4 -7 9.06 1.7
3 4 7 9.37 1.77
3 4 7 11.85 1.84
-3 -4 -7 6.8 1.45
-3 -4 -7 8.99 1.59
-3 -4 -7 16.26 2.03
3 4 8 99.73 7.47
-3 -4 -8 107.64 8
-3 -4 -8 99.62 7.51
3 4 8 97.86 8.07
-3 -4 -8 120.5 8.29
-3 -4 -8 108.04 8.14
3 4 8 107.43 7.69
3 4 8 115.85 8.02
-3 -4 -8 106.62 7.92
-3 -4 -8 108.34 7.94
3 4 8 123.63 8.27
-3 -4 -9 1.57 0.69
3 4 9 1.35 0.7
-3 -4 -9 0.55 0.66
-3 -4 -9 2.62 1.17
3 4 9 0.92 0.67
-3 -4 -9 1.06 0.73
-3 -4 -9 1.36 0.8
3 4 9 1.11 0.72
-3 -4 -10 45.91 4.37
3 4 10 39.01 4.51
-3 -4 -10 53.36 4.91
-3 -4 -10 55.11 4.79
-3 -4 -10 51.67 4.76
3 4 10 52.04 4.82
-3 -4 -11 332.55 19.72
3 4 11 305.3 19.72
-3 -4 -11 295.45 19.69
-3 -4 -11 295.32 19.6
-3 -4 -12 18.17 2.6
-3 -4 -12 13.11 2.34
-3 -4 -13 42.35 4.55
-3 -4 -13 43.27 4.55
-3 -4 -14 3.58 1.41
-3 -4 -15 9.77 2.14
-3 -4 -16 87.72 7.71
3 5 -11 6.43 2.12
3 5 -11 6.83 1.92
3 5 -11 7.95 2.39
3 5 -10 10.99 2.62
3 5 -9 24.14 3.84
3 5 -8 16.84 3.18
3 5 -7 57.28 6.15
3 5 -7 63.29 5.94
3 5 -6 3.05 1.31
-3 -5 6 10.06 2.08
3 5 -6 7.38 1.82
3 5 -5 4.92 1.6
-3 -5 5 3.38 1.21
-3 -5 5 4.07 1.37
3 5 -5 2.17 1.07
3 5 -4 17.24 2.88
-3 -5 4 14.28 2.33
3 5 -4 18.92 2.64
-3 -5 4 17.19 2.58
3 5 -4 20.96 2.94
-3 -5 4 12.89 2.36
3 5 -4 22.38 3.03
3 5 -3 41.34 4.38
-3 -5 3 32.57 3.75
3 5 -3 34.38 3.87
-3 -5 3 37.7 4.02
-3 -5 3 31.84 3.85
3 5 -3 36.87 4.16
3 5 -3 44.39 3.82
3 5 -2 2.64 1.12
-3 -5 2 1.5 0.84
3 5 -2 3.69 1.24
-3 -5 2 4.49 1.33
-3 -5 2 3.45 1.19
-3 -5 2 2.35 1.04
3 5 -2 1.78 0.79
3 5 -2 3.4 1.25
-3 -5 1 116.96 9.17
3 5 -1 130.74 9.41
3 5 -1 126.45 9.31
3 5 -1 104.53 9.07
-3 -5 1 128.57 9.5
3 5 -1 129.15 8.72
-3 -5 1 136.6 9.54
3 5 0 15.32 2.26
-3 -5 0 13.71 2.24
3 5 0 16.9 2.03
-3 -5 0 15.13 2.34
3 5 0 12.08 1.85
3 5 0 18.52 2.57
-3 -5 0 10.28 2.02
3 5 1 7.62 1.54
3 5 1 6.45 1.61
-3 -5 -1 8.98 1.11
-3 -5 -1 8.24 1.75
3 5 1 12.22 1.74
3 5 1 8.18 1.46
-3 -5 -1 10.8 1.94
3 5 1 9.73 1.55
-3 -5 -1 7.12 1.63
3 5 2 141.97 9.46
3 5 2 153.98 10.24
-3 -5 -2 130.05 9.89
-3 -5 -2 136 8.48
-3 -5 -2 154.79 9.93
3 5 2 143.25 9.34
-3 -5 -2 148.47 10.04
3 5 2 159.69 9.55
-3 -5 -3 10.62 1.98
-3 -5 -3 9.96 1.21
3 5 3 10.64 1.64
3 5 3 11.63 2
-3 -5 -3 11.76 1.85
3 5 3 9.04 1.58
-3 -5 -3 10.07 1.65
3 5 3 14.32 1.93
-3 -5 -3 10.95 1.95
3 5 4 4.68 1.04
3 5 4 4.65 1.29
-3 -5 -4 4.52 1.3
3 5 4 4.31 1.18
-3 -5 -4 5.84 1.28
-3 -5 -4 4.12 1.05
3 5 4 3.9 1.06
3 5 4 2.99 0.98
-3 -5 -4 5.12 1.35
3 5 5 6.4 1.44
-3 -5 -5 2.99 1.14
3 5 5 7.04 1.63
3 5 5 5.63 1.37
-3 -5 -5 7.34 1.42
3 5 5 6.41 1.29
-3 -5 -5 6.76 1.53
3 5 6 -0.27 0.64
-3 -5 -6 -0.3 0.65
3 5 6 -0.3 0.66
3 5 6 1.14 0.83
3 5 6 0.23 0.59
-3 -5 -6 0.24 0.53
-3 -5 -6 -0.25 0.48
-3 -5 -6 -0.28 0.61
3 5 7 1.04 0.72
-3 -5 -7 0.3 0.58
3 5 7 0.91 0.78
-3 -5 -7 0.32 0.54
-3 -5 -7 3.02 1.03
3 5 7 0.9 0.72
3 5 7 0.48 0.57
-3 -5 -7 1 0.69
-3 -5 -7 1.82 0.84
-3 -5 -7 1.1 0.76
3 5 8 4.86 1.21
-3 -5 -8 3.53 1.2
3 5 8 4.8 1.32
-3 -5 -8 3.17 1.13
-3 -5 -8 5.28 1.41
3 5 8 3.82 1.33
3 5 8 2.5 0.96
-3 -5 -8 4.93 1.29
-3 -5 -8 2.61 1.01
3 5 9 78.79 6.28
-3 -5 -9 76.86 6.33
3 5 9 64.85 5.73
-3 -5 -9 66.61 5.85
-3 -5 -9 72.53 6.07
-3 -5 -10 2.86 1.09
-3 -5 -10 1.86 0.92
-3 -5 -11 12.97 2.23
-3 -5 -11 13.86 2.33
-3 -5 -12 158.82 12.01
-3 -5 -12 190.68 12.63
-3 -5 -13 0.34 0.8
-3 -5 -13 0.75 0.89
-3 -5 -14 2.11 1.14
-3 -5 -14 1.96 1.15
-3 -5 -15 19.65 3.15
3 6 -9 34.58 4.88
3 6 -9 42.39 5.31
3 6 -8 0.51 0.98
3 6 -8 -1.01 1.1
3 6 -7 41.31 5.16
3 6 -7 46.69 5.22
3 6 -6 49.53 5.65
3 6 -6 54.77 5.69
3 6 -5 1.75 1.13
3 6 -5 1.28 1.1
-3 -6 5 1.05 0.77
3 6 -4 22.72 3.34
3 6 -4 23.14 3.45
-3 -6 3 2.34 1.13
3 6 -3 1.41 0.91
3 6 -3 0.39 0.85
3 6 -3 3.72 1.39
-3 -6 2 15.94 2.61
3 6 -2 15.9 2.64
3 6 -2 20.4 2.95
3 6 -2 17.09 2.85
-3 -6 1 155.89 11.8
3 6 -1 165.16 12.03
3 6 -1 182.27 12.13
3 6 -1 176.52 12.44
-3 -6 1 150.51 11.85
-3 -6 0 216.88 14.98
3 6 0 242.82 15.37
3 6 0 224.5 14.79
3 6 0 222.96 15.27
3 6 0 210.2 14.08
-3 -6 0 241.31 15.29
-3 -6 0 193.9 14.66
3 6 0 210.17 14.25
-3 -6 -1 36.85 4.19
3 6 1 44.71 4.56
3 6 1 37.42 3.9
3 6 1 39.62 4.42
3 6 1 34.24 3.6
-3 -6 -1 41.9 4.33
3 6 1 39.71 3.79
-3 -6 -1 33.8 4.03
-3 -6 -2 54.31 5.27
3 6 2 51.45 5.21
3 6 2 47.55 5.06
3 6 2 57.34 4.68
-3 -6 -2 48.46 5.01
3 6 2 47.25 4.54
-3 -6 -2 61.46 5.27
-3 -6 -3 17.37 2.74
3 6 3 18.09 2.81
3 6 3 25.25 3.17
3 6 3 16.11 2.24
3 6 3 21.11 2.56
-3 -6 -3 17.48 2.72
3 6 4 97.08 7.95
-3 -6 -4 95.65 7.93
3 6 4 106.98 8.22
3 6 4 110.56 7.76
-3 -6 -4 96.58 7.46
-3 -6 -4 97.3 7.89
3 6 4 96.1 7.42
3 6 4 87.99 7.12
3 6 5 97.25 7.73
-3 -6 -5 85.67 7.55
3 6 5 94.76 7.82
3 6 5 89.74 7.37
-3 -6 -5 116.02 7.64
3 6 5 98.53 7.17
-3 -6 -5 78.33 7.32
3 6 6 101.19 7.99
-3 -6 -6 90.78 7.86
3 6 6 109.87 8.33
3 6 6 77.07 7.43
-3 -6 -6 107.06 8.12
-3 -6 -6 124.91 8.1
3 6 6 95.63 7.35
3 6 7 5.51 1.47
-3 -6 -7 6.76 1.73
3 6 7 8.39 1.85
-3 -6 -7 6.69 1.61
3 6 7 8.24 1.87
3 6 7 9.13 1.66
-3 -6 -7 10.52 1.85
-3 -6 -7 8.36 1.82
-3 -6 -8 57.71 5.51
3 6 8 61.28 5.69
3 6 8 61.75 5.53
3 6 8 50.4 4.92
-3 -6 -8 60.75 5.24
-3 -6 -8 62.79 5.43
-3 -6 -9 4.55 1.37
-3 -6 -9 8.56 1.78
-3 -6 -10 2.66 1.09
-3 -6 -10 4.62 1.37
-3 -6 -11 30.94 3.76
-3 -6 -12 6.19 1.73
-3 -6 -13 3.44 1.3
-3 -6 -14 32.3 4.1
3 7 -7 2.55 1.41
3 7 -7 2.04 1.32
3 7 -6 -0.47 0.91
3 7 -6 0.48 0.94
3 7 -6 1.47 1.26
3 7 -5 2.33 1.37
3 7 -5 3.22 1.62
3 7 -5 3.75 1.59
3 7 -4 9.96 2.26
3 7 -4 9.62 2.38
3 7 -4 10.31 2.37
3 7 -3 28.52 3.82
3 7 -3 28.93 4.01
3 7 -3 27.58 3.87
3 7 -2 31.88 4.09
3 7 -2 39.26 4.71
3 7 -2 34.02 4.26
3 7 -1 0.36 0.78
3 7 -1 -0.44 0.85
3 7 -1 1.5 0.97
3 7 0 67.25 6.51
3 7 1 59.6 6
3 7 2 12.91 2.57
3 7 3 2.05 1.2
3 7 4 9.69 2.15
3 7 5 5.98 1.77
-3 -7 -5 6.45 1.53
3 7 6 34.07 3.98
-3 -7 -6 24.77 3.27
3 7 7 63.78 6.03
-3 -7 -7 58.07 5.52
3 7 8 42.67 4.76
-3 -7 -8 45.84 4.64
-3 -7 -9 1.73 0.96
-3 -7 -10 3.95 1.41
-3 -7 -11 10.36 2.24
-3 -7 -12 30.99 4.01
3 8 -5 78.68 7.63
3 8 -5 77.8 7.69
3 8 -5 74.13 7.51
3 8 -4 65.41 7.12
3 8 -4 79.59 7.39
3 8 -3 0.51 0.86
3 8 -3 0.5 0.97
3 8 -3 -0.45 0.97
3 8 -2 6.73 2.12
3 8 -2 9.93 2.5
3 8 -1 85.85 8.31
3 8 -1 88.6 8.26
3 8 0 46.69 5.51
3 8 1 5.31 1.84
3 8 2 49.32 5.65
3 8 3 11.77 2.67
3 8 4 168.23 12.93
3 8 5 87.27 8.03
3 8 6 24.97 4
3 8 6 23.94 3.7
-3 -8 -6 25.34 3.34
3 8 7 33.53 4.77
3 8 7 36.31 4.63
-3 -8 -7 40.99 4.41
3 8 8 6.12 2.09
-3 -8 -8 9.06 2.04
3 8 9 -0.5 0.98
-3 -8 -9 0.37 0.81
3 9 0 2.72 1.4
-4 6 -1 1.1 1.19
-4 6 -2 7.58 2.28
-4 6 -3 1.6 1.17
4 -5 -7 48.16 5.89
-4 5 6 35.4 4.9
4 -5 -6 28.55 4.35
-4 5 6 31.67 4.53
-4 5 5 6 1.93
4 -5 -5 3.98 1.76
-4 5 5 4.2 1.79
-4 5 4 -0.54 0.91
4 -5 -4 -0.47 0.92
-4 5 4 1.06 1.15
-4 5 3 18.59 3.47
-4 5 3 18.7 3.45
-4 5 2 6.26 2.05
-4 5 2 4.3 1.76
-4 5 1 1.02 1
-4 5 1 0.54 0.91
4 -5 -1 1.19 1.01
-4 5 0 8.56 2.35
-4 5 0 13.54 2.88
4 -5 0 7.12 1.75
-4 5 -1 16.31 3.04
-4 5 -1 8.68 2.39
4 -5 1 12.39 2.21
-4 5 -2 2.42 1.35
-4 5 -2 6.1 1.75
-4 5 -2 5.42 1.99
4 -5 2 3.81 1.36
-4 5 -3 2.38 1.41
-4 5 -3 3.51 1.43
-4 5 -3 4.88 1.76
4 -5 3 5.04 1.37
-4 5 -4 25.21 3.72
-4 5 -4 20.33 3.3
-4 5 -4 18.93 3.57
4 -5 4 28 3.27
-4 5 -5 21.32 3.44
-4 5 -5 21.06 3.8
4 -5 5 22.61 3.02
-4 5 -6 6.8 2.1
-4 5 -6 6.45 2.12
-4 5 -7 7.96 2.2
-4 5 -8 16.16 3.05
-4 4 9 4.99 1.96
-4 4 8 -0.54 0.91
4 -4 -8 0.54 0.91
-4 4 7 46.03 5.64
4 -4 -7 46.09 5.62
-4 4 6 0.51 0.87
4 -4 -6 -0.5 0.68
-4 4 6 0.47 1.02
-4 4 5 44.8 5.38
4 -4 -5 36.81 4.95
-4 4 5 47.42 5.36
-4 4 4 554.45 36.49
4 -4 -4 589.85 36.36
-4 4 4 597.67 36.65
-4 4 3 784.25 46.49
4 -4 -3 678.42 45.51
-4 4 3 817.96 46.54
-4 4 2 164.51 13
4 -4 -2 185.48 12.9
-4 4 2 159.96 12.91
-4 4 1 83.1 8.19
-4 4 1 88.77 8.49
-4 4 0 94.07 8.19
4 -4 0 89.62 7.54
4 -4 0 84.43 7.21
-4 4 0 80.69 7.97
4 -4 0 89.7 6.88
-4 4 -1 0.88 0.86
4 -4 1 1.18 0.71
-4 4 -1 1.92 1.15
4 -4 1 1.29 0.75
-4 4 -2 -0.43 0.84
-4 4 -2 -0.36 0.77
-4 4 -2 0.96 0.93
4 -4 2 2.55 0.96
-4 4 -3 40.16 4.63
-4 4 -3 40.64 4.42
-4 4 -3 35.53 4.69
4 -4 3 34.38 3.64
-4 4 -4 -0.41 0.97
-4 4 -4 -0.37 0.72
-4 4 -4 0.48 0.93
4 -4 4 0.53 0.68
-4 4 -5 28.15 3.77
-4 4 -5 31.18 4.31
4 -4 5 29 3.29
-4 4 -6 46.83 4.95
-4 4 -6 35.91 4.79
-4 4 -7 161.56 12.21
-4 4 -7 164.47 12.7
-4 4 -8 107.22 9.07
-4 4 -9 264.32 17.91
4 -4 9 243.99 17.52
-4 4 -10 -0.93 1.11
4 -4 10 0.91 1
4 -4 11 8.69 2.3
-4 3 10 10.98 2.7
4 -3 -10 8.53 2.38
-4 3 9 -0.52 1.13
4 -3 -9 -0.52 0.71
-4 3 8 25.77 4.02
4 -3 -8 25.5 3.94
-4 3 7 -0.5 1.08
4 -3 -7 1.44 1.05
-4 3 6 24.65 3.77
4 -3 -6 19.42 3.34
-4 3 6 25.28 3.54
-4 3 5 42.26 5.08
4 -3 -5 39.45 4.91
-4 3 5 47.99 5.18
-4 3 4 0.45 0.62
4 -3 -4 1.31 1.13
-4 3 4 0.43 0.83
-4 3 3 4.83 1.72
4 -3 -3 2.96 1.31
-4 3 3 2.99 1.39
-4 3 3 2.58 1.02
-4 3 2 64.47 6.15
4 -3 -2 54.46 5.75
-4 3 2 54.96 5.8
-4 3 2 52.02 4.92
-4 3 1 52.35 5.69
4 -3 -1 68.35 5.38
-4 3 1 54.85 5.79
-4 3 1 51.98 4.89
-4 3 0 9.67 2.26
4 -3 0 13.83 2.19
4 -3 0 17.45 2.64
4 -3 0 13.37 2.24
4 -3 0 18.26 2.64
-4 3 0 15.7 2.73
4 -3 0 15.81 2.58
-4 3 -1 82.71 7.39
4 -3 1 81.57 7.04
4 -3 1 88.21 6.93
4 -3 1 96.7 6.65
4 -3 1 93.08 7.25
4 -3 1 90.47 6.86
-4 3 -1 73.24 7.31
4 -3 1 76.21 6.25
4 -3 1 78.56 7.12
-4 3 -2 88.7 7.81
-4 3 -2 89.62 8.11
4 -3 2 120.45 8.41
4 -3 2 105.58 7.98
4 -3 2 115.36 7.6
4 -3 2 89.93 7.76
4 -3 2 101.57 7.63
-4 3 -2 98.17 8.59
4 -3 2 100.03 7.34
4 -3 2 104.83 8.38
-4 3 -3 45.53 4.45
-4 3 -3 44.5 4.59
4 -3 3 42.88 4.25
4 -3 3 38 4.08
4 -3 3 37.33 3.68
4 -3 3 41.04 4.19
-4 3 -3 28.31 4.11
4 -3 3 33.44 3.43
4 -3 3 38.54 4.31
-4 3 -4 1.41 0.97
4 -3 4 0.3 0.66
-4 3 -4 1.37 0.94
4 -3 4 2.05 0.83
-4 3 -4 2.54 1.24
4 -3 4 2.23 0.82
4 -3 4 1.42 0.92
-4 3 -5 342.45 21.76
-4 3 -5 329.67 21.62
-4 3 -5 340.9 22.37
4 -3 5 336.03 20.84
-4 3 -6 91.3 7.42
-4 3 -6 76.81 7.38
-4 3 -7 15.34 2.69
-4 3 -7 18.09 3.01
-4 3 -8 128.56 10.61
-4 3 -8 155.43 11.26
-4 3 -9 13.43 2.62
-4 3 -10 20.86 3.34
-4 3 -11 2.21 1.3
4 -3 11 1.37 1.18
-4 3 -12 0.92 1.1
-4 3 -12 0.35 0.77
4 -3 12 1.93 1.15
4 -2 -12 2.17 1.34
4 -2 -11 3.5 1.42
4 -2 -11 4.03 1.71
4 -2 -11 2.91 1.29
-4 2 10 -0.49 0.96
4 -2 -10 1.47 1.17
4 -2 -10 -0.8 0.95
-4 2 9 24.34 3.85
4 -2 -9 23.27 3.68
-4 2 8 29.17 4.05
4 -2 -8 21.55 3.5
-4 2 7 0.47 0.79
4 -2 -7 0.45 0.75
-4 2 6 57.91 6.09
4 -2 -6 57.25 6.09
-4 2 6 53.76 5.48
-4 2 6 59.21 5.38
-4 2 5 428.17 27.88
4 -2 -5 472.36 28.13
-4 2 5 416.27 27.36
-4 2 5 436.83 26.84
4 -2 -5 421.76 26.98
-4 2 4 1871.69 106.06
4 -2 -4 2065.44 105.72
-4 2 4 1755.03 105.46
-4 2 4 1687.18 104.55
4 -2 -4 1811.15 105.09
-4 2 3 109.74 8.58
4 -2 -3 98.76 7.34
4 -2 -3 92.78 7.85
-4 2 3 93.25 8.07
-4 2 3 103.31 7.51
4 -2 -3 87.92 7.65
-4 2 2 58.6 5.75
4 -2 -2 53.26 4.86
4 -2 -2 59.8 5.51
-4 2 2 51.57 5.47
-4 2 2 60.62 4.99
4 -2 -2 59.52 5.44
-4 2 1 6.35 1.72
4 -2 -1 5.19 1.43
4 -2 -1 3.57 1.14
4 -2 -1 2.63 1.13
-4 2 1 5.67 1.58
-4 2 1 4.72 1.16
-4 2 0 15.02 2.58
4 -2 0 16.66 2.58
4 -2 0 16.93 2.36
4 -2 0 20.35 2.59
4 -2 0 18.48 2.24
4 -2 0 23.01 3.1
4 -2 0 19.7 2.77
-4 2 0 19.98 2.98
-4 2 0 13.58 2.01
-4 2 -1 98.92 7.98
4 -2 1 106.36 7.69
4 -2 1 86.61 7.54
4 -2 1 103.73 7.55
4 -2 1 114.01 7.5
4 -2 1 94.02 8.09
-4 2 -1 81.91 7.81
4 -2 1 102.4 8
4 -2 1 97.32 6.89
-4 2 -2 85.28 6.95
4 -2 2 79.01 6.6
4 -2 2 81.22 6.5
4 -2 2 68.13 6.33
4 -2 2 75.55 5.96
4 -2 2 90.19 6.49
4 -2 2 87.94 6.46
4 -2 2 84.75 7.2
-4 2 -2 86.18 7.21
4 -2 2 85.04 6.94
4 -2 2 75.25 5.79
-4 2 -3 1.26 0.76
4 -2 3 1.69 0.87
4 -2 3 0.85 0.83
-4 2 -3 1.23 0.85
4 -2 3 1.59 0.93
4 -2 3 1.84 0.75
4 -2 3 1.41 0.83
4 -2 3 1.62 0.74
4 -2 3 2.28 1
-4 2 -3 1.12 0.82
4 -2 3 1.59 0.67
-4 2 -4 9.64 1.83
4 -2 4 7.21 1.61
4 -2 4 9.39 1.74
-4 2 -4 8.45 1.76
4 -2 4 10.15 1.63
4 -2 4 11.6 1.95
4 -2 4 8.54 1.5
4 -2 4 9.13 1.71
4 -2 4 7.44 1.74
-4 2 -4 7.09 1.81
4 -2 4 8.35 1.39
-4 2 -5 24.42 3.03
4 -2 5 21.06 2.97
4 -2 5 23.66 2.9
-4 2 -5 30.69 3.45
4 -2 5 26.27 2.82
4 -2 5 26.89 3.07
-4 2 -5 26.83 3.49
4 -2 5 26.68 3.32
-4 2 -6 144.67 10.52
4 -2 6 144.98 10.41
4 -2 6 140.93 10.13
-4 2 -6 151.66 10.97
4 -2 6 137.23 10.42
-4 2 -7 651.44 41.01
4 -2 7 694.93 40.98
4 -2 7 721.91 40.62
-4 2 -7 657.95 41.24
4 -2 7 669.89 40.88
-4 2 -8 72.3 6.61
-4 2 -8 75.29 5.7
-4 2 -8 72.4 6.5
-4 2 -9 38.16 4.37
-4 2 -9 37.27 3.96
-4 2 -9 41.6 4.05
-4 2 -10 21 3.24
-4 2 -10 21.54 2.93
-4 2 -10 30.43 3.36
-4 2 -11 1.99 1.03
-4 2 -11 0.64 0.82
-4 2 -11 0.66 0.72
-4 2 -12 9.98 2.22
-4 2 -12 11.33 2.13
-4 2 -12 9.69 2.12
-4 2 -13 11.19 2.42
-4 2 -13 13.24 2.39
4 -2 13 11.51 2.51
-4 2 -13 10 2.18
-4 2 -14 245.83 18.28
-4 2 -14 285.57 18.11
4 -2 14 264.17 18.92
-4 2 -14 273.07 18.39
-4 2 -15 16.03 2.91
4 -1 -12 10.4 2.47
4 -1 -12 6.02 1.87
4 -1 -11 65.49 6.78
4 -1 -11 71 6.68
4 -1 -11 72.56 6.66
4 -1 -10 8.03 2.12
4 -1 -10 6.23 1.79
4 -1 -10 8.66 1.95
4 -1 -9 3.01 1.41
4 -1 -9 5.33 1.56
-4 1 8 0.45 0.76
4 -1 -8 0.43 0.59
4 -1 -8 1.66 0.91
-4 1 7 5.28 1.79
4 -1 -7 3.77 1.44
4 -1 -7 6.82 1.56
4 -1 -6 4.63 1.49
-4 1 6 7.28 1.83
4 -1 -6 2.06 1.29
4 -1 -6 3.98 1.27
-4 1 5 264.54 17.99
4 -1 -5 251.86 17.38
4 -1 -5 255.8 17.36
4 -1 -5 266.05 17.17
4 -1 -5 269.02 17.22
-4 1 5 263.41 16.93
-4 1 4 410.06 24.18
4 -1 -4 329.23 23.09
4 -1 -4 376.23 23.47
-4 1 4 360.38 22.65
4 -1 -4 377.64 23.19
4 -1 -4 367.08 23.15
-4 1 3 64.31 5.97
4 -1 -3 62.96 5.62
4 -1 -3 60.72 5.62
-4 1 3 59.26 5.63
-4 1 3 55.56 4.9
4 -1 -3 60.55 5.48
4 -1 -3 59.15 5.41
-4 1 2 2.97 1.16
4 -1 -2 3.76 1.23
4 -1 -2 4.85 1.19
4 -1 -2 2.74 1.04
4 -1 -2 4.11 1.3
-4 1 2 2.7 1.1
-4 1 2 2.71 0.83
4 -1 -2 4.56 1.34
-4 1 1 34.24 3.75
4 -1 -1 27.99 3.28
4 -1 -1 23.75 2.79
4 -1 -1 25.18 2.98
4 -1 -1 28.09 3.42
-4 1 1 22.87 3.14
-4 1 1 23.02 2.51
4 -1 -1 20.98 2.9
-4 1 0 63.16 5.67
4 -1 0 59.26 5.05
4 -1 0 62.19 5.42
4 -1 0 61.24 5.18
4 -1 0 62.56 5.69
-4 1 0 52.67 5.39
-4 1 0 58.1 4.62
4 -1 0 60.26 5.46
-4 1 -1 58.51 5.29
4 -1 1 57.42 4.84
4 -1 1 52.22 4.9
4 -1 1 59.62 5.43
-4 1 -1 57.64 5.33
4 -1 1 45.53 4.86
4 -1 1 56.38 4.81
-4 1 -2 14.05 2.24
4 -1 2 15.44 2.23
4 -1 2 17.17 2.27
4 -1 2 15.96 2.51
-4 1 -2 13.37 2.3
4 -1 2 12.62 1.54
4 -1 2 13.01 2.23
4 -1 2 14.68 2.04
4 -1 2 13.15 1.74
4 -1 2 12.12 1.91
-4 1 -2 15.04 1.52
-4 1 -3 123.73 9.15
4 -1 3 124.74 8.97
4 -1 3 128.83 9.02
4 -1 3 119.3 9.43
-4 1 -3 114.62 9.32
4 -1 3 137.68 9.48
4 -1 3 129.67 8.17
4 -1 3 131.33 8.5
4 -1 3 132.64 8.88
4 -1 3 125.33 8.95
-4 1 -3 112.04 7.93
-4 1 -4 1.07 0.64
4 -1 4 0.52 0.57
4 -1 4 0.48 0.58
-4 1 -4 1.42 0.78
4 -1 4 0.34 0.46
-4 1 -4 1.33 0.79
4 -1 4 1.05 0.51
4 -1 4 0.3 0.58
4 -1 4 1.08 0.7
4 -1 4 0.19 0.41
-4 1 -4 1.79 0.6
-4 1 -5 73.91 6.21
-4 1 -5 73.7 5.99
4 -1 5 64.9 5.68
4 -1 5 82.17 6.28
4 -1 5 78.09 6.61
-4 1 -5 68.59 6.31
4 -1 5 75.5 6.29
4 -1 5 63.43 6.02
4 -1 5 69.54 5.56
4 -1 5 81.76 6.06
4 -1 5 72.65 6.21
-4 1 -5 88.96 5.71
-4 1 -6 9.27 1.65
4 -1 6 9.64 1.79
4 -1 6 12.16 1.73
4 -1 6 9.76 1.57
-4 1 -6 6.55 1.59
4 -1 6 9.12 1.79
4 -1 6 8.72 1.78
4 -1 6 8.27 1.81
4 -1 6 7.71 1.72
-4 1 -6 11.08 1.66
4 -1 6 8.17 1.54
-4 1 -6 9.35 1.5
-4 1 -7 72.49 5.9
4 -1 7 61.8 5.55
4 -1 7 66.49 5.93
4 -1 7 69.16 5.77
4 -1 7 59.53 5.57
-4 1 -7 66.55 4.92
-4 1 -7 74.98 5.56
-4 1 -7 60.2 5.08
4 -1 7 58.7 5.19
4 -1 7 68.64 5.95
-4 1 -7 67.96 5.31
4 -1 7 58.75 5.16
4 -1 8 42.03 3.81
-4 1 -8 32.86 3.82
4 -1 8 35.13 3.77
4 -1 8 30.68 3.74
4 -1 8 35.53 3.8
4 -1 8 34.42 3.77
-4 1 -8 35.94 3.23
4 -1 8 36.08 3.47
-4 1 -8 30.48 3.42
-4 1 -8 41.11 3.75
4 -1 9 7.06 1.5
4 -1 9 5.44 1.5
-4 1 -9 5.9 1.53
4 -1 9 7.7 1.66
4 -1 9 6.01 1.51
-4 1 -9 5.77 1.21
-4 1 -9 5.07 1.28
4 -1 9 6.12 1.5
-4 1 -9 3.29 1.14
4 -1 10 -0.29 0.49
-4 1 -10 0.68 0.74
-4 1 -10 0.99 0.64
-4 1 -10 0.56 0.67
-4 1 -10 0.6 0.65
-4 1 -11 83.88 7.25
-4 1 -11 81.93 6.85
-4 1 -11 87.41 7.15
-4 1 -12 0.37 0.62
-4 1 -12 0.63 0.68
-4 1 -12 0.7 0.9
-4 1 -13 -0.38 0.83
-4 1 -13 0.99 1.02
-4 1 -13 1.12 0.96
-4 1 -14 -0.39 0.86
-4 1 -14 0.69 0.89
-4 1 -14 0.4 0.67
-4 1 -15 8.31 1.91
4 -1 15 8.44 2.31
-4 1 -15 7.59 2.06
4 0 -11 7.11 1.91
4 0 -10 14.86 2.63
4 0 -10 20.57 3.14
4 0 -9 9.48 2.01
4 0 -9 11.53 2.33
4 0 -9 9.14 1.92
4 0 -9 11.97 2.47
4 0 -8 61.99 5.81
4 0 -8 64.19 5.68
4 0 -8 59.14 5.97
4 0 -8 63.05 6.3
4 0 -7 72.44 6.55
4 0 -7 69.83 6.73
4 0 -7 79.78 6.35
4 0 -6 69.1 6.23
4 0 -6 67.32 5.67
4 0 -5 1653.75 94.11
4 0 -5 1789.45 93.65
4 0 -5 1689.98 93.93
4 0 -5 1654.68 93.84
4 0 -4 317.59 21.41
4 0 -4 347.71 21.57
4 0 -4 341.6 20.71
4 0 -4 335.35 21.27
4 0 -4 341.23 21.25
-4 0 3 99.19 7.65
4 0 -3 69.9 6.71
4 0 -3 99.76 7.09
4 0 -3 87.81 7.14
4 0 -3 88.18 6.96
-4 0 3 83.54 6.3
4 0 -3 85.04 6.86
4 0 -2 21.86 2.9
-4 0 2 23.74 3.22
4 0 -2 20.89 2.75
4 0 -2 25.63 3.15
-4 0 2 23.25 2.41
4 0 -2 20.88 2.79
4 0 -2 25.07 2.88
4 0 -1 1.7 0.83
-4 0 1 1.32 0.85
4 0 -1 1.41 0.73
4 0 -1 1.9 0.87
-4 0 1 1.26 0.6
4 0 -1 0.86 0.63
4 0 -1 0.51 0.43
4 0 -1 1.2 0.47
4 0 0 84.41 6.55
4 0 0 89.7 6.96
-4 0 0 91.68 7.25
4 0 0 89.44 7.01
4 0 0 90.2 6.96
-4 0 0 79.03 5.86
4 0 0 83.05 7.05
4 0 0 91.99 6.73
4 0 0 88.88 5.85
-4 0 -1 277 17.36
4 0 1 288.54 16.9
4 0 1 252.22 16.87
4 0 1 260.43 17.16
-4 0 -1 273.34 15.93
4 0 1 263.73 17.12
4 0 1 250.06 17.33
4 0 1 242.25 15.98
4 0 1 244.58 16.66
4 0 1 286.67 15.99
-4 0 -2 508.67 31.04
4 0 2 590.68 30.97
4 0 2 591.32 31.2
4 0 2 545.47 31.36
4 0 2 468.35 30.95
4 0 2 517.29 29.63
4 0 2 498.53 30.04
4 0 2 537.62 30.83
-4 0 -2 527.63 29.95
4 0 2 434.02 29.81
-4 0 -3 -0.26 0.36
4 0 3 0.46 0.5
4 0 3 0.23 0.39
4 0 3 -0.28 0.54
4 0 3 -0.31 0.43
4 0 3 -0.28 0.62
4 0 3 0.73 0.38
-4 0 -3 0.21 0.41
4 0 3 -0.16 0.38
-4 0 -3 -0.14 0.31
4 0 3 0.15 0.34
-4 0 -3 -0.04 0.12
-4 0 -4 73.57 6.05
4 0 4 75.03 5.92
4 0 4 84.56 6.19
4 0 4 74.92 6.32
4 0 4 76.39 6.31
4 0 4 67.52 6.32
4 0 4 82.78 5.7
4 0 4 76.54 6.16
-4 0 -4 79.61 5.96
-4 0 -4 76.17 4.82
-4 0 -4 81.2 5.63
4 0 5 0.24 0.57
4 0 5 -0.41 0.49
-4 0 -5 0.23 0.45
4 0 5 0.56 0.54
4 0 5 0.31 0.6
4 0 5 -0.28 0.55
-4 0 -5 0.42 0.46
4 0 5 -0.27 0.37
-4 0 -5 0.09 0.24
-4 0 -5 0.36 0.35
4 0 6 5.65 1.32
4 0 6 7.87 1.35
4 0 6 6.38 1.28
-4 0 -6 4.04 1.18
-4 0 -6 5.34 1.21
4 0 6 6.14 1.42
4 0 6 4.92 1.4
4 0 6 3.9 1.19
-4 0 -6 5.47 0.93
4 0 6 4.94 1.33
-4 0 -6 4.65 1.13
4 0 6 6.65 1.28
-4 0 -6 4.83 1.13
-4 0 -6 5.43 1.16
-4 0 -7 158.28 10.66
4 0 7 150.44 10.43
4 0 7 149.78 10.76
4 0 7 154.56 10.6
4 0 7 152.86 10.62
-4 0 -7 142.67 9.45
-4 0 -7 149.11 10.07
4 0 7 142.85 9.88
-4 0 -7 152.37 10.13
4 0 7 143.35 10.69
4 0 7 147.66 10.26
-4 0 -7 157.8 10.3
-4 0 -8 115.05 8.77
4 0 8 116.92 8.63
4 0 8 110.02 8.81
4 0 8 132.24 8.95
4 0 8 121.01 8.81
-4 0 -8 124.44 7.94
-4 0 -8 120.49 8.45
-4 0 -8 123.81 8.45
4 0 8 107.01 8.91
4 0 8 114.47 8.59
-4 0 -8 120.84 8.65
4 0 9 18.92 2.64
4 0 9 22.64 2.85
-4 0 -9 22.76 2.91
4 0 9 21.64 2.86
-4 0 -9 23 2.34
4 0 9 23.15 2.86
4 0 9 18.84 2.63
-4 0 -9 30.7 3.04
-4 0 -9 26.07 2.75
-4 0 -9 22.39 2.83
4 0 10 18.27 2.63
4 0 10 22.38 2.77
-4 0 -10 23.23 2.94
-4 0 -10 20.13 2.27
-4 0 -10 21.29 2.63
4 0 10 16.03 2.51
4 0 10 16.84 2.48
-4 0 -10 21.87 2.82
4 0 11 6.96 1.56
-4 0 -11 5.31 1.44
-4 0 -11 6.81 1.3
4 0 11 4.7 1.39
-4 0 -11 7.76 1.57
4 0 11 7.21 1.59
-4 0 -11 6.13 1.58
-4 0 -12 97.08 7.73
-4 0 -12 99.72 7.64
-4 0 -12 90.65 7.76
-4 0 -13 214.88 14.74
-4 0 -13 223.79 15.26
-4 0 -14 50.98 5.02
-4 0 -14 48.91 5.2
-4 0 -15 1.39 0.9
-4 0 -15 -0.41 0.57
4 0 16 68.44 7.11
-4 0 -16 76.61 7.13
4 1 -10 4.45 1.58
4 1 -9 10.04 2.14
4 1 -9 5.82 1.65
4 1 -9 11.82 2.44
4 1 -8 41.23 4.76
4 1 -8 51.6 5.09
4 1 -8 45.28 4.88
4 1 -8 59.52 5.65
4 1 -7 1.03 0.82
4 1 -7 1.08 0.85
4 1 -7 0.27 0.52
4 1 -7 -0.4 0.77
4 1 -6 0.25 0.48
4 1 -6 0.33 0.65
4 1 -6 0.38 0.84
4 1 -5 62.7 5.58
4 1 -5 59.97 5.17
4 1 -5 63.32 4.93
4 1 -5 62.5 5.24
4 1 -5 57.72 5.13
4 1 -5 43.29 5.19
4 1 -4 54.43 4.92
4 1 -4 45.67 4.39
4 1 -4 45.39 3.93
4 1 -4 46.53 4.4
4 1 -4 43.32 4.2
4 1 -4 49.66 4.46
4 1 -4 48.39 4.92
4 1 -3 2.75 1.12
4 1 -3 2.15 0.91
4 1 -3 1.6 0.59
4 1 -3 1.62 0.84
4 1 -3 2.3 0.87
4 1 -3 2.38 1.05
4 1 -2 159.24 11.37
4 1 -2 174.8 11.43
4 1 -2 167.06 11.34
4 1 -2 159.64 11.08
4 1 -2 156.12 11.58
4 1 -1 25.17 3.08
4 1 -1 22.06 2.9
4 1 -1 25.84 3.05
4 1 -1 27.34 2.95
4 1 -1 30.11 2.63
4 1 -1 30.69 3.46
4 1 -1 27.67 2.19
4 1 0 81.25 6.23
4 1 0 66.05 5.91
-4 -1 0 75.03 4.93
4 1 0 72.58 6.01
4 1 0 68.35 5.74
4 1 0 77.12 5.31
4 1 0 71.49 4.77
4 1 0 76.71 6.25
4 1 1 14.29 2.13
4 1 1 13.68 2.14
-4 -1 -1 15.44 1.42
4 1 1 15.27 1.25
4 1 1 14.77 2.18
-4 -1 -1 15.07 2.02
4 1 1 16.58 1.66
4 1 1 15.6 2.12
4 1 1 14.66 2.22
4 1 1 14.2 1.35
4 1 1 15.81 1.75
4 1 2 21.92 2.56
4 1 2 18.43 2.25
4 1 2 16.06 2.35
-4 -1 -2 16.31 1.52
4 1 2 20.45 1.51
4 1 2 20.66 2.55
-4 -1 -2 21.65 2.38
4 1 2 18.18 1.86
4 1 2 19.29 2.48
4 1 2 18.82 2.01
4 1 3 328.11 20.08
4 1 3 281.06 19.9
4 1 3 321.12 20.49
4 1 3 357.36 20.68
4 1 3 348.95 19.53
-4 -1 -3 322.24 20.04
-4 -1 -3 300.36 19.51
4 1 3 297.31 20.14
4 1 3 329.71 19.69
-4 -1 -3 349.4 19.04
4 1 4 78.68 6.12
4 1 4 78.18 6.12
4 1 4 81.96 6.57
4 1 4 81.88 6.55
-4 -1 -4 88.64 6.29
-4 -1 -4 75.88 5.85
-4 -1 -4 84.87 5.39
4 1 4 82.07 6.29
4 1 4 87.5 5.57
4 1 4 78.8 5.95
4 1 5 297.19 18.26
4 1 5 289.01 18.39
4 1 5 302.61 18.88
4 1 5 317.89 18.92
-4 -1 -5 284.53 17.36
-4 -1 -5 307.62 18.07
-4 -1 -5 315.81 18.52
4 1 5 267.71 18.15
-4 -1 -5 298.54 18.26
4 1 5 312.34 18.44
4 1 5 297.08 17.79
-4 -1 -5 297.78 17.61
4 1 6 15 1.87
4 1 6 15.72 2.1
4 1 6 16.95 2.34
-4 -1 -6 15.29 1.51
4 1 6 16.23 2.27
-4 -1 -6 15.39 2.06
-4 -1 -6 15.5 1.89
4 1 6 14.88 2.26
4 1 6 18.85 2.11
-4 -1 -6 17.66 1.8
-4 -1 -6 18.21 2.16
4 1 6 14.82 1.77
4 1 7 73.55 5.73
4 1 7 75.92 6.03
4 1 7 72.26 5.96
-4 -1 -7 74.81 5.01
4 1 7 68.6 5.74
-4 -1 -7 71.45 5.48
4 1 7 66.08 5.97
4 1 7 76.95 5.4
-4 -1 -7 71.28 5.71
4 1 7 72.69 5.41
-4 -1 -8 88.7 6.76
4 1 8 84.44 6.53
4 1 8 85.93 6.79
4 1 8 87.36 6.82
-4 -1 -8 85.57 5.89
4 1 8 92.87 6.97
4 1 8 89 6.67
-4 -1 -8 87.72 6.44
4 1 8 87.37 7.11
4 1 8 91.88 6.91
-4 -1 -8 80.58 6.63
4 1 8 82.99 6.33
4 1 9 0.24 0.46
4 1 9 0.28 0.48
-4 -1 -9 0.52 0.51
4 1 9 1.04 0.67
4 1 9 -0.26 0.57
4 1 9 -0.33 0.71
4 1 9 0.58 0.74
4 1 9 0.47 0.56
-4 -1 -9 0.67 0.65
-4 -1 -9 -0.28 0.47
-4 -1 -10 135.92 9.68
4 1 10 132.85 9.45
4 1 10 136.7 9.88
-4 -1 -10 134.89 9.44
4 1 10 134.06 10.16
4 1 10 131.97 9.83
-4 -1 -10 138.1 9.91
-4 -1 -11 0.28 0.66
4 1 11 0.32 0.63
-4 -1 -11 -0.26 0.67
-4 -1 -11 0.97 0.77
-4 -1 -12 6.59 1.69
-4 -1 -13 9.57 2.1
-4 -1 -14 3.89 1.48
-4 -1 -15 11.49 2.38
-4 -1 -16 0.43 0.84
4 2 -11 0.46 0.77
4 2 -10 0.44 1.05
4 2 -10 0.36 0.71
4 2 -10 0.45 0.88
4 2 -9 10.09 2.24
4 2 -9 7.17 2.08
4 2 -8 126.66 10.41
4 2 -8 137.89 10.43
4 2 -8 128.67 10.7
4 2 -8 149.6 10.79
4 2 -7 146.1 11.33
4 2 -7 159.09 11.47
4 2 -7 147.61 11.68
4 2 -7 162.25 11.67
4 2 -6 78.87 6.67
4 2 -6 74.29 6.55
4 2 -6 66.83 5.8
4 2 -6 80.5 6.98
4 2 -6 66.68 6.44
4 2 -5 626.85 35.15
4 2 -5 584.96 34.35
-4 -2 5 541.65 33.9
4 2 -5 572.29 34.16
4 2 -5 541.35 34.9
4 2 -4 945.29 53.31
4 2 -4 911.28 52.73
-4 -2 4 878.4 52.35
4 2 -4 934.19 52.55
4 2 -4 808.41 52.24
4 2 -4 949.19 53.48
4 2 -3 33.79 4.05
4 2 -3 40.28 4.05
-4 -2 3 43.53 3.99
4 2 -3 38.84 3.89
4 2 -3 52.33 4.23
4 2 -3 42.08 4.39
4 2 -2 336.64 21.3
4 2 -2 320.62 20.96
-4 -2 2 322.05 20.71
4 2 -2 350.82 20.92
4 2 -2 332.47 20.66
4 2 -2 346.75 21.47
4 2 -1 754.04 47.47
4 2 -1 768.62 47.33
-4 -2 1 796.81 47.16
4 2 -1 852.15 47.33
4 2 -1 799.34 47
4 2 -1 778.56 46.6
4 2 -1 813.55 46.12
4 2 -1 869.21 47.79
4 2 0 318.25 19.12
4 2 0 276.83 18.75
-4 -2 0 311.13 18.77
4 2 0 285.94 18.61
4 2 0 304.27 17.42
-4 -2 0 323.53 18.5
4 2 0 292.06 18.07
4 2 0 283.67 17.58
4 2 0 274.37 18.83
4 2 1 104.88 7.9
4 2 1 100.01 7.86
-4 -2 -1 106.64 7.77
4 2 1 104.03 7.74
4 2 1 114.27 6.75
-4 -2 -1 101.43 7.45
4 2 1 102.56 7.22
4 2 1 98.55 6.78
4 2 1 112.72 8.08
4 2 2 502.08 30.8
4 2 2 498.57 30.95
-4 -2 -2 500.67 30.77
4 2 2 479.69 30.69
4 2 2 547.42 29.62
-4 -2 -2 545.29 30.49
4 2 2 485.52 30.1
4 2 2 504.6 29.68
4 2 2 504.33 30.86
4 2 3 8.83 1.6
-4 -2 -3 9.73 1.68
4 2 3 9.07 1.72
-4 -2 -3 8.42 1.43
4 2 3 6.67 1.45
4 2 3 11.12 1.75
-4 -2 -3 8.94 1.39
-4 -2 -3 9.94 1.19
4 2 3 8.23 1.14
4 2 3 7.72 1.32
4 2 4 89.41 6.32
4 2 4 82.6 6.02
4 2 4 81.98 6.5
-4 -2 -4 77.84 6.25
4 2 4 80.71 6.3
-4 -2 -4 76.26 5.43
-4 -2 -4 87.89 6.17
-4 -2 -4 83.31 6.01
-4 -2 -4 73.61 5.41
4 2 4 82.79 6.19
4 2 4 73.43 5.82
4 2 5 35.52 3.52
4 2 5 36.56 3.47
4 2 5 45.13 4.14
-4 -2 -5 47.26 4.09
-4 -2 -5 38.17 2.66
4 2 5 41.06 3.87
-4 -2 -5 39.49 3.21
-4 -2 -5 40.33 3.64
4 2 5 40.07 3.64
-4 -2 -5 40.42 3.25
4 2 5 40.42 3.65
4 2 6 187.99 11.71
4 2 6 174.18 11.6
4 2 6 177.39 12.19
-4 -2 -6 196.32 12.21
4 2 6 181.64 12.04
-4 -2 -6 179.98 11.34
4 2 6 174.15 11.8
4 2 6 176.27 11.61
-4 -2 -6 171.7 11.78
-4 -2 -6 178.79 11.35
4 2 6 178 11.52
4 2 7 33.86 2.89
4 2 7 26.18 2.79
-4 -2 -7 31.67 3.25
4 2 7 27.24 3.13
4 2 7 30.79 3.34
4 2 7 27.36 3.04
-4 -2 -7 27.93 2.68
4 2 7 28.94 3.25
4 2 7 24.42 2.92
4 2 7 26.52 2.67
-4 -2 -7 31.04 2.85
-4 -2 -7 23.77 2.86
4 2 7 28.81 2.87
4 2 8 1.4 0.65
-4 -2 -8 1.46 0.79
4 2 8 1.33 0.82
4 2 8 2.63 0.9
4 2 8 2.66 1.04
4 2 8 -0.29 0.64
-4 -2 -8 0.77 0.56
4 2 8 0.88 0.64
4 2 9 218.02 14.25
4 2 9 221.22 14.71
4 2 9 243.87 15.29
4 2 9 226.88 14.58
4 2 9 227.94 15.1
-4 -2 -9 224.59 14.83
4 2 9 219.94 14.56
4 2 9 222.96 14.93
4 2 10 14 2.37
4 2 10 17.83 2.36
4 2 10 18.32 2.62
4 2 10 15.12 2.48
4 2 10 15.98 2.28
-4 -2 -10 14.02 2.29
4 2 11 4.86 1.35
4 2 11 1.72 1.08
4 2 11 5.32 1.52
4 2 11 3.31 1.16
4 2 11 4.58 1.29
-4 -2 -11 4.83 1.42
4 2 12 156.7 10.82
-4 -2 -12 154.22 11.02
4 2 12 134.39 10.5
-4 -2 -13 146.52 11.04
-4 -2 -14 95.12 8.09
-4 -2 -15 30.13 3.95
-4 -2 -16 76.98 7.17
4 3 -12 88.14 8.31
4 3 -12 83.27 7.69
4 3 -11 0.41 0.69
4 3 -11 1 1.09
4 3 -11 0.48 1.04
4 3 -10 0.48 0.94
4 3 -10 3.29 1.58
4 3 -9 10.55 2.44
4 3 -9 11.09 2.54
4 3 -8 12.73 2.56
4 3 -8 11.68 2.51
4 3 -8 8.42 2.08
4 3 -7 10.03 2.15
4 3 -7 8.54 2.05
4 3 -7 4.29 1.52
4 3 -7 8.34 2.09
4 3 -6 13.91 2.59
4 3 -6 16.67 2.75
4 3 -6 17.78 2.77
4 3 -6 13.55 2.58
4 3 -5 -0.29 0.57
4 3 -5 0.38 0.64
4 3 -5 1.47 0.94
4 3 -5 -0.41 0.79
4 3 -4 25.96 3.51
4 3 -4 33.01 3.59
-4 -3 4 32.09 3.35
4 3 -4 32.27 3.2
4 3 -4 31.86 3.81
4 3 -4 29.22 3.79
4 3 -3 122.06 9.39
-4 -3 3 129.56 9.25
4 3 -3 139.8 10
4 3 -3 123.29 9.87
4 3 -3 132.15 9.84
4 3 -2 276.88 17.68
-4 -3 2 266.14 17.33
4 3 -2 276.76 18.06
4 3 -2 291 18.07
-4 -3 2 251.26 17.59
4 3 -1 4.48 1.29
-4 -3 1 5.25 1.28
-4 -3 1 6.23 1.22
4 3 -1 5.7 1.47
-4 -3 1 3.04 1.13
4 3 -1 3.61 1.22
4 3 -1 4.47 0.95
4 3 0 37.89 3.88
-4 -3 0 33.52 3.57
4 3 0 38.47 3.74
-4 -3 0 29.73 3.14
4 3 0 32.65 3.19
4 3 0 34.3 2.99
4 3 0 36.11 3.84
-4 -3 0 40.55 3.95
4 3 1 83.72 6.84
-4 -3 -1 90.96 6.8
4 3 1 77.38 6.48
-4 -3 -1 77.97 6.13
4 3 1 82.66 5.85
4 3 1 84.37 6.18
4 3 1 93.52 7.01
-4 -3 -1 86.59 6.8
4 3 2 88.39 7.27
-4 -3 -2 88.51 7.12
4 3 2 94.02 7.13
-4 -3 -2 99.49 6.84
4 3 2 96.78 7.34
4 3 2 93.91 6.71
4 3 2 85.38 6.3
-4 -3 -2 99.47 7.32
4 3 3 38.9 3.86
-4 -3 -3 28.23 3.33
4 3 3 33.12 3.48
-4 -3 -3 31.61 3.16
4 3 3 34.15 3.52
-4 -3 -3 34.35 2.98
4 3 3 32.94 2.94
4 3 3 31.26 3.1
-4 -3 -3 37.87 3.63
4 3 4 1059.7 62.78
-4 -3 -4 1119.32 62.66
-4 -3 -4 1072.6 61.11
-4 -3 -4 1051.07 62
4 3 4 1007.95 62.29
-4 -3 -4 1113.66 61.67
-4 -3 -4 1065.42 62.4
4 3 4 1086.34 62.07
4 3 5 359.55 20.55
4 3 5 331.47 21.22
-4 -3 -5 331.08 21.08
4 3 5 356.32 21.27
-4 -3 -5 321.78 19.85
-4 -3 -5 346.43 20.8
4 3 5 335.67 20.86
-4 -3 -5 312.56 20.26
-4 -3 -5 358.86 20.99
4 3 5 341.03 20.73
4 3 6 29.18 2.86
4 3 6 34.85 3.65
-4 -3 -6 29.39 3.32
4 3 6 32.01 3.51
-4 -3 -6 32.29 2.71
4 3 6 31.1 3.13
-4 -3 -6 28.69 3.11
-4 -3 -6 29.69 2.92
-4 -3 -6 34.35 3.27
4 3 6 30.67 3.19
4 3 7 49.63 4.21
4 3 7 57.15 5.05
-4 -3 -7 61.33 5.01
4 3 7 58.06 5.18
4 3 7 50.96 4.33
4 3 7 54.47 4.7
4 3 7 54.05 4.45
-4 -3 -7 46.63 4.59
-4 -3 -7 54.77 4.48
4 3 8 38.95 3.97
-4 -3 -8 39.53 3.89
4 3 8 44.84 4.36
4 3 8 38.62 3.59
4 3 8 35.85 3.82
4 3 8 32.92 3.66
4 3 8 41.03 3.46
-4 -3 -8 41.03 3.74
-4 -3 -8 36.03 3.79
4 3 8 35.57 3.62
4 3 9 149.67 11.1
4 3 9 169.22 11.77
4 3 9 154.09 10.82
4 3 9 161.45 11.29
-4 -3 -9 171.38 11.11
-4 -3 -9 157.95 11.22
4 3 9 164.33 11.12
4 3 10 0.28 0.66
4 3 10 0.31 0.6
4 3 10 0.37 0.71
4 3 10 0.63 0.61
4 3 10 0.26 0.5
-4 -3 -10 0.27 0.58
-4 -3 -10 0.3 0.59
4 3 10 0.28 0.61
4 3 11 0.65 0.77
4 3 11 0.32 0.55
4 3 11 0.28 0.67
4 3 11 0.3 0.58
-4 -3 -11 0.32 0.63
-4 -3 -12 32.2 3.82
-4 -3 -13 10.5 2.16
-4 -3 -14 0.38 0.64
-4 -3 -15 51.41 5.45
-4 -3 -16 102.08 8.7
4 4 -11 0.54 1.05
4 4 -11 2.17 1.27
4 4 -10 9.9 2.59
4 4 -9 1 1.09
4 4 -9 0.48 0.94
4 4 -8 0.48 0.81
4 4 -8 0.94 0.92
4 4 -8 1.67 1.15
4 4 -7 12.73 2.65
4 4 -7 10.9 2.42
4 4 -7 10.25 2.34
4 4 -6 685.52 46.69
4 4 -6 837.57 47.21
4 4 -6 799.41 46.77
4 4 -5 190.23 13.91
4 4 -5 229.66 14.48
-4 -4 5 203.94 13.72
4 4 -4 3.12 1.26
-4 -4 4 1.12 0.72
-4 -4 4 1.53 0.84
-4 -4 4 1.41 0.91
4 4 -4 2.01 1.11
4 4 -4 0.38 0.74
4 4 -3 31.74 3.83
-4 -4 3 29.32 3.44
-4 -4 3 31.3 3.6
-4 -4 3 30.82 3.76
4 4 -3 37.34 4.2
4 4 -3 38.32 4.18
4 4 -2 24.1 3.3
-4 -4 2 27.72 3.22
-4 -4 2 24.73 3.19
-4 -4 2 23.32 3.29
4 4 -2 30.03 3.65
4 4 -2 27.57 2.79
4 4 -2 36.13 3.91
4 4 -1 105.57 8.51
4 4 -1 115.17 8.71
-4 -4 1 101.11 8.24
-4 -4 1 115.13 8.61
-4 -4 1 91.01 7.48
4 4 -1 118.06 8.9
4 4 -1 121.46 8.91
4 4 -1 134.21 7.97
-4 -4 1 107.51 8.55
4 4 0 426.01 28.07
-4 -4 0 461.7 27.99
-4 -4 0 455.88 28.17
-4 -4 0 488.1 27.27
4 4 0 459.44 27.34
4 4 0 398.54 27.85
4 4 0 481.82 28.46
4 4 0 457.58 27.06
-4 -4 0 445.4 28.04
4 4 1 328.77 20.77
-4 -4 -1 321.61 20.44
-4 -4 -1 313.88 20.63
-4 -4 -1 308.22 19.63
4 4 1 300.69 20.35
4 4 1 327.56 19.86
4 4 1 393.99 21.13
4 4 1 316.31 19.55
-4 -4 -1 307.28 20.44
4 4 2 9.55 1.84
-4 -4 -2 11.75 1.97
-4 -4 -2 9.59 1.9
-4 -4 -2 5.89 1.51
4 4 2 5.27 1.4
4 4 2 10.46 1.62
4 4 2 7.7 1.3
4 4 2 12.09 2.03
4 4 3 49.28 5.03
-4 -4 -3 51.97 4.94
4 4 3 43.12 4.5
-4 -4 -3 53.67 5.12
4 4 3 57.38 4.84
4 4 3 60.93 5.2
-4 -4 -3 51.57 4.35
4 4 3 55.21 4.6
4 4 3 60.94 4.55
-4 -4 -3 52.08 4.87
4 4 4 248.67 17.2
-4 -4 -4 265.23 17.12
4 4 4 289.73 17.16
-4 -4 -4 258.15 17.24
4 4 4 279.66 16.74
4 4 4 253.57 16.94
-4 -4 -4 276.28 16.44
-4 -4 -4 251.3 16.88
4 4 4 241.25 16.28
4 4 4 261.45 16.56
4 4 5 51.53 4.99
-4 -4 -5 48.66 4.72
4 4 5 51.79 4.82
4 4 5 54.32 4.39
-4 -4 -5 52.96 5
-4 -4 -5 48.58 4.49
4 4 5 48.61 4.59
-4 -4 -5 49.17 4.28
-4 -4 -5 58.68 4.88
4 4 5 49.38 4.42
-4 -4 -6 32.8 3.6
4 4 6 29.57 3.52
-4 -4 -6 30.89 3.61
4 4 6 28.8 2.89
4 4 6 37.25 3.54
-4 -4 -6 36.26 3.5
-4 -4 -6 28.95 3.08
-4 -4 -6 35.15 3.49
4 4 6 28.33 3.19
-4 -4 -7 31.26 3.6
4 4 7 36.39 3.94
-4 -4 -7 30.49 3.66
-4 -4 -7 35.78 3.58
-4 -4 -7 30.15 3.24
4 4 7 37.17 3.63
-4 -4 -8 -0.29 0.63
4 4 8 1.42 0.91
-4 -4 -8 0.32 0.54
-4 -4 -8 1.11 0.71
4 4 8 0.81 0.69
-4 -4 -8 0.74 0.59
4 4 9 143.58 11.01
-4 -4 -9 167.08 11.31
4 4 9 158.54 10.91
4 4 9 140.02 10.73
-4 -4 -9 161.56 11.02
-4 -4 -9 151.37 10.74
4 4 9 166.08 11.07
4 4 10 28.05 3.37
-4 -4 -10 35.72 3.77
-4 -4 -10 31.26 3.49
4 4 10 33.43 3.68
4 4 11 103.03 7.87
-4 -4 -11 99.46 7.81
-4 -4 -11 93.8 7.82
-4 -4 -12 80.29 6.51
-4 -4 -12 62.74 6.15
-4 -4 -13 187.09 12.64
-4 -4 -13 161.41 12.39
-4 -4 -14 67.13 6.33
-4 -4 -15 17.44 2.9
-4 -4 -16 8.64 2.1
4 5 -9 32.38 4.78
4 5 -8 78.69 7.72
4 5 -7 89.5 8.7
4 5 -7 100.39 8.49
4 5 -6 9.41 2.31
4 5 -6 9.75 2.25
4 5 -5 135.92 11.07
4 5 -5 147.97 11.15
4 5 -4 98.64 9
4 5 -4 119.2 9.5
-4 -5 4 106.81 8.71
4 5 -4 127.87 9.54
4 5 -3 1.2 1.03
-4 -5 3 3.81 1.28
-4 -5 3 1.05 0.91
4 5 -3 2.02 1.05
4 5 -3 1.44 0.78
4 5 -3 3.18 1.29
4 5 -2 8.26 1.91
-4 -5 2 5.47 1.49
-4 -5 2 8.5 1.9
-4 -5 2 8.56 1.88
4 5 -2 8.82 2.02
4 5 -2 8.05 1.52
4 5 -2 5.01 1.6
4 5 -1 6 1.76
-4 -5 1 8.11 1.83
-4 -5 1 11.44 2.18
-4 -5 1 6.94 1.73
4 5 -1 9.79 2.03
4 5 -1 4.42 1.14
4 5 -1 7.89 1.87
4 5 0 -0.33 0.72
-4 -5 0 0.33 0.55
-4 -5 0 -0.36 0.78
4 5 0 -0.23 0.55
-4 -5 0 -0.34 0.74
4 5 0 0.23 0.56
4 5 0 -0.34 0.66
4 5 0 0.22 0.56
4 5 0 0.36 0.79
4 5 1 4.01 1.3
-4 -5 -1 5.23 1.51
-4 -5 -1 2.52 1.08
4 5 1 4.66 1.22
-4 -5 -1 4.03 1.03
-4 -5 -1 5.96 1.56
4 5 1 6.23 1.31
4 5 1 3.51 1.23
4 5 1 4.72 1.15
4 5 1 6.69 1.63
4 5 2 77.63 6.42
-4 -5 -2 80.42 6.74
4 5 2 75.76 6.27
-4 -5 -2 83.81 7.03
4 5 2 76.26 6.46
4 5 2 70.57 6.57
4 5 2 79.44 6.14
4 5 2 81.35 6.1
-4 -5 -2 81.15 6.74
4 5 3 52.1 4.64
-4 -5 -3 52.47 5
4 5 3 62.48 5.02
-4 -5 -3 57.05 5.33
4 5 3 48.14 4.89
4 5 3 49.48 4.4
-4 -5 -3 49.79 4.89
4 5 3 38.23 4.06
4 5 4 7.44 1.48
-4 -5 -4 2.92 1.14
4 5 4 6.03 1.53
-4 -5 -4 6.07 1.62
-4 -5 -4 3.7 1.24
-4 -5 -4 7.02 1.38
4 5 4 6.78 1.41
4 5 4 6.35 1.37
4 5 4 5.35 1.4
4 5 5 16.42 2.48
-4 -5 -5 14.84 2.46
4 5 5 15.16 2.46
-4 -5 -5 14.6 2.54
-4 -5 -5 18.67 2.61
-4 -5 -5 13.99 2.1
4 5 5 20.95 2.51
4 5 6 329.4 20.16
-4 -5 -6 291.3 20.1
4 5 6 268.01 20.05
-4 -5 -6 305.05 20.47
-4 -5 -6 327.06 19.81
-4 -5 -6 328.86 20.19
4 5 6 350.27 20.02
4 5 7 156.75 11.04
-4 -5 -7 152.39 11.28
4 5 7 153.67 11.28
-4 -5 -7 167.21 11.73
-4 -5 -7 147.44 10.94
-4 -5 -7 169.67 11.06
4 5 7 162.22 11.07
-4 -5 -8 43.82 4.52
-4 -5 -8 41.36 4.57
-4 -5 -8 41.92 4.28
-4 -5 -8 47.1 4.35
4 5 8 45.81 4.36
-4 -5 -9 9.53 2
-4 -5 -9 6.97 1.61
-4 -5 -9 9.82 1.84
-4 -5 -10 66.9 6.2
-4 -5 -10 80.46 6.46
-4 -5 -11 27.75 3.38
-4 -5 -11 22.27 3.05
-4 -5 -12 0.35 0.67
-4 -5 -12 0.69 0.67
-4 -5 -13 12.33 2.33
-4 -5 -13 8.42 2
-4 -5 -14 106.19 8.48
-4 -5 -14 92.08 8.09
-4 -5 -15 27.2 3.79
-4 -5 -15 30.08 3.96
4 6 -8 6.59 2.1
4 6 -7 21.75 3.81
4 6 -6 657.87 39.23
4 6 -6 591.54 38.44
4 6 -5 36.15 4.76
4 6 -5 40.92 4.81
4 6 -4 -0.46 0.99
-4 -6 4 0.38 0.75
4 6 -4 -0.43 0.84
4 6 -3 0.43 0.84
-4 -6 3 2.73 1.26
4 6 -3 0.43 0.93
4 6 -2 58.18 5.84
-4 -6 2 52.99 5.61
4 6 -2 62.4 6.08
4 6 -1 150.92 10.98
-4 -6 1 143.25 11.01
4 6 -1 135.3 10.93
4 6 0 223.64 15.24
-4 -6 0 208.29 15.39
4 6 0 232.79 15.63
4 6 1 231.25 16.02
-4 -6 -1 221.89 16.42
4 6 1 273.8 16.87
4 6 2 25.57 3.2
4 6 2 31.88 3.85
-4 -6 -2 26.75 3.68
4 6 2 27.22 3.07
4 6 3 4.57 1.46
4 6 3 5.54 1.52
-4 -6 -3 3.24 1.33
4 6 3 5.29 1.28
4 6 4 34.82 4.1
-4 -6 -4 37.41 4.36
-4 -6 -4 28.8 3.78
-4 -6 -4 32.93 3.56
4 6 4 38.81 3.73
4 6 5 14.09 2.39
4 6 5 13.54 2.32
-4 -6 -5 11.99 2.42
-4 -6 -5 13.82 2.16
4 6 5 13.31 2.11
-4 -6 -5 12.33 2.31
4 6 6 16.2 2.58
-4 -6 -6 17.09 2.89
4 6 6 12.87 2.35
-4 -6 -6 13.97 2.22
-4 -6 -6 16.52 2.62
4 6 7 8.74 1.84
-4 -6 -7 7.11 1.86
-4 -6 -7 9.46 1.77
-4 -6 -8 34.19 4.17
-4 -6 -8 28.64 3.51
-4 -6 -8 36.47 3.82
-4 -6 -9 -0.39 0.76
-4 -6 -9 0.32 0.53
-4 -6 -9 -0.32 0.62
-4 -6 -10 3.6 1.24
-4 -6 -10 2 0.98
-4 -6 -11 89.11 7.98
-4 -6 -11 117.77 8.51
-4 -6 -12 384.59 22.83
-4 -6 -12 321.65 22.47
-4 -6 -13 3.62 1.39
-4 -6 -13 5.7 1.67
-4 -6 -14 0.8 0.95
4 7 -7 10.25 2.61
4 7 -6 1.58 1.26
4 7 -6 2.54 1.4
4 7 -5 7.57 2.25
4 7 -5 9.56 2.44
4 7 -4 1.93 1.34
4 7 -4 3.47 1.68
4 7 -3 42.66 5.14
4 7 -3 41.06 5.16
-4 -7 3 45.71 5.13
4 7 -2 3.03 1.53
4 7 -2 2.88 1.49
-4 -7 2 3.5 1.55
4 7 -1 8.91 2.16
4 7 -1 5.21 1.88
-4 -7 1 6.65 1.97
4 7 0 24.83 3.77
-4 -7 0 25.58 3.72
4 7 1 35.09 4.43
-4 -7 -1 30.3 4.16
4 7 2 13.96 2.64
-4 -7 -2 11.35 2.52
4 7 3 -0.42 0.82
-4 -7 -3 0.45 0.88
4 7 4 34.81 4.28
-4 -7 -4 32.12 4.32
4 7 5 4.79 1.61
-4 -7 -5 3.6 1.47
-4 -7 -5 3.76 1.24
4 7 6 0.39 0.85
-4 -7 -6 -0.45 0.97
-4 -7 -6 -0.32 0.62
4 7 7 107.8 8.22
-4 -7 -7 88.96 8.11
-4 -7 -7 81.88 7.3
-4 -7 -8 11 2.44
-4 -7 -8 12.83 2.28
-4 -7 -9 1.31 1.05
-4 -7 -9 3.14 1.27
-4 -7 -10 1.08 0.99
-4 -7 -11 19.09 3.02
-4 -7 -12 1.54 1.07
4 8 -4 62.03 6.6
4 8 -4 63.44 6.78
4 8 -3 -0.52 0.87
-4 -8 3 0.47 0.91
4 8 -3 1.45 1.33
4 8 -2 201.95 14.58
-4 -8 2 174.58 13.92
4 8 -1 123.87 10.76
-4 -8 1 136.24 10.94
4 8 0 42.67 5.21
-4 -8 0 36.01 4.84
4 8 1 47.6 5.36
-4 -8 -1 35.42 4.86
4 8 2 0.48 0.93
4 8 3 3.3 1.53
4 8 4 52.36 5.8
4 8 5 -0.45 0.88
4 8 6 3.15 1.45
-4 -8 -6 0.5 1.19
-4 -8 -6 2.83 1.29
4 8 7 73.42 7.17
-4 -8 -7 84.48 7.78
-4 -8 -7 73.3 6.65
-4 -8 -8 13.22 2.79
-4 -8 -8 8.43 1.97
-4 -8 -9 32.05 4.51
-4 -8 -9 35.44 4.16
5 -5 -2 57.16 5.48
5 -5 -1 8.67 1.99
5 -5 0 -1.58 1.24
-5 5 -1 10.24 2.55
5 -5 1 6.56 1.8
-5 5 -2 11.11 2.65
5 -5 2 11.78 2.21
-5 5 -3 1.04 1.13
5 -5 3 0.93 1.09
5 -5 4 69.63 6.16
-5 4 5 0.57 1.12
5 -4 -5 2.64 1.45
-5 4 5 2.1 1.45
-5 4 4 549.13 35.41
5 -4 -4 593.45 35.33
-5 4 4 510.08 34.95
-5 4 3 101.43 9.23
5 -4 -3 108.74 9.2
-5 4 3 86.43 8.79
-5 4 2 16.93 3.27
5 -4 -2 17.58 3.17
5 -4 -2 17.07 2.93
-5 4 2 14.48 3.05
-5 4 1 15.45 3.14
5 -4 -1 23.99 3.39
-5 4 1 15.58 3.17
5 -4 -1 18.92 2.63
-5 4 0 103.09 9.29
5 -4 0 119.79 8.97
-5 4 0 95.26 9.3
5 -4 0 103.2 8.01
-5 4 -1 18.16 3.24
-5 4 -1 15.08 3.11
5 -4 1 17.55 2.49
-5 4 -2 10.05 2.49
-5 4 -2 11.32 2.74
5 -4 2 10.38 1.84
-5 4 -3 -0.47 1.11
-5 4 -3 0.54 0.91
5 -4 3 0.55 0.71
-5 4 -4 -0.54 1.05
5 -4 4 -0.28 0.85
-5 4 -5 0.43 0.73
-5 4 -5 0.54 1.05
5 -4 5 1.4 0.98
-5 4 -6 4.36 1.82
-5 4 -6 3.74 1.66
-5 4 -7 103.36 9.02
-5 4 -7 106.15 9.58
-5 4 -8 407.16 26.58
-5 3 8 13.97 3.2
-5 3 7 -0.58 1.26
5 -3 -7 -0.54 0.91
-5 3 6 17.2 3.51
5 -3 -6 21.12 3.68
-5 3 5 43.72 5.41
5 -3 -5 29.44 4.44
-5 3 5 34.21 4.6
-5 3 4 65.26 6.87
5 -3 -4 62.93 6.66
-5 3 4 57.28 6.38
-5 3 3 150.78 11.5
5 -3 -3 127.07 10.82
-5 3 3 120.43 10.64
-5 3 2 12.44 2.75
5 -3 -2 19 3.01
-5 3 2 16.13 3.06
-5 3 1 -0.48 0.66
5 -3 -1 3.03 1.28
-5 3 1 2.93 1.5
-5 3 0 5.1 1.83
5 -3 0 5.38 1.51
-5 3 0 3.9 1.53
5 -3 0 6.34 1.41
-5 3 -1 0.9 0.87
5 -3 1 0.67 0.65
-5 3 -1 -0.49 0.82
5 -3 1 0.72 0.7
-5 3 -2 -0.43 0.84
5 -3 2 0.63 0.75
-5 3 -2 -0.49 0.82
5 -3 2 1.64 0.79
-5 3 -3 18.82 3.06
5 -3 3 16.75 2.49
-5 3 -3 13.59 2.84
5 -3 3 19.8 2.44
-5 3 -4 -0.81 0.79
5 -3 4 -0.24 0.57
-5 3 -5 23.9 3.6
-5 3 -5 26.6 3.97
5 -3 5 28.58 3.07
-5 3 -6 9.03 2.32
-5 3 -6 9.67 2.36
-5 3 -7 3.34 1.48
-5 3 -7 3.85 1.63
-5 3 -8 8.55 2.13
-5 3 -8 7.64 2.18
-5 3 -9 42.57 4.95
-5 3 -10 21.68 3.53
-5 2 9 13.41 3
5 -2 -9 11.12 2.76
-5 2 8 18.26 3.43
5 -2 -8 13.99 2.99
-5 2 7 3.82 1.84
5 -2 -7 1.03 1.01
-5 2 6 9.63 2.54
5 -2 -6 16.39 3.19
-5 2 5 202.19 15.19
5 -2 -5 191.75 14.84
5 -2 -5 202.65 14.36
-5 2 4 329.73 23.5
-5 2 4 355.58 23.29
5 -2 -4 361.52 23.02
-5 2 3 691.01 41.72
5 -2 -3 658.83 40.75
-5 2 3 656.42 41.16
-5 2 2 5.74 1.76
5 -2 -2 4.1 1.43
-5 2 2 5.8 1.76
-5 2 1 41.19 5.07
5 -2 -1 52.85 5.03
-5 2 1 41.91 5.07
-5 2 0 80.3 7.39
5 -2 0 75.55 6.65
5 -2 0 81.38 7.42
-5 2 0 75.05 7.22
-5 2 -1 8.4 2.02
5 -2 1 5.4 1.48
5 -2 1 3.59 1.41
-5 2 -1 5.31 1.64
5 -2 1 4.56 1.04
-5 2 -2 74.78 6.6
5 -2 2 59.93 5.82
5 -2 2 55.19 5.42
5 -2 2 74.71 6.78
-5 2 -2 63.15 6.38
5 -2 2 64.9 5.05
-5 2 -3 1.54 0.99
5 -2 3 0.67 0.8
5 -2 3 0.94 0.75
5 -2 3 1.14 0.73
5 -2 3 0.45 0.61
-5 2 -3 0.88 0.86
5 -2 3 0.77 0.6
-5 2 -4 0.74 0.88
5 -2 4 -0.32 0.62
5 -2 4 -0.66 0.64
5 -2 4 0.28 0.46
5 -2 4 0.89 0.75
-5 2 -4 0.44 0.43
5 -2 4 0.4 0.51
5 -2 5 20.8 2.97
-5 2 -5 14.5 2.81
-5 2 -6 17.7 2.89
-5 2 -6 11.87 2.51
-5 2 -7 293.27 18.64
-5 2 -7 263.95 18.75
5 -2 7 263.96 18.44
-5 2 -8 1793.29 103.24
5 -2 8 1761.07 103.24
-5 2 -9 100.34 8.55
-5 2 -10 51.26 5.55
-5 2 -11 5.57 1.8
-5 2 -12 13.2 2.65
-5 2 -12 10.87 2.24
-5 2 -13 0.45 0.98
5 -1 -10 17.39 3.21
5 -1 -9 6.42 2.07
5 -1 -8 4.95 1.76
5 -1 -7 11.83 2.62
-5 1 6 23.82 4.02
-5 1 5 79.2 7.47
5 -1 -5 66.33 6.62
5 -1 -5 75.54 6.7
5 -1 -4 38.59 4.03
-5 1 4 36.66 4.78
5 -1 -4 33.89 4.24
5 -1 -4 38.8 4.42
5 -1 -4 42.6 4.75
5 -1 -4 39.2 4.36
-5 1 3 579.4 33.64
5 -1 -3 558.11 31.85
5 -1 -3 538.02 32.27
5 -1 -3 459.7 32.25
5 -1 -3 496.08 32.05
5 -1 -3 502.4 32.23
-5 1 2 32.91 4.21
5 -1 -2 20.84 2.92
5 -1 -2 28.01 3.46
5 -1 -2 26.05 3.45
5 -1 -2 24.97 3.43
5 -1 -2 29.26 3.86
-5 1 1 0.87 0.94
5 -1 -1 0.36 0.6
5 -1 -1 0.29 0.79
5 -1 -1 1.01 0.8
5 -1 -1 -0.38 0.74
5 -1 -1 0.84 0.82
5 -1 -1 -0.36 0.5
-5 1 0 0.84 0.91
5 -1 0 0.35 0.58
5 -1 0 0.58 0.69
5 -1 0 -0.32 0.54
5 -1 0 0.38 0.52
5 -1 0 0.84 0.82
5 -1 0 0.73 0.79
-5 1 -1 14.1 2.6
5 -1 1 16.42 2.54
5 -1 1 14.89 2.34
5 -1 1 16.39 2.38
5 -1 1 11.71 1.79
5 -1 1 17.24 2.72
5 -1 1 12.98 2.5
5 -1 1 12.69 2.42
-5 1 -2 1.16 0.84
5 -1 2 -0.32 0.7
5 -1 2 0.6 0.65
5 -1 2 0.29 0.56
5 -1 2 0.8 0.65
5 -1 2 0.58 0.63
5 -1 2 0.37 0.63
5 -1 2 -0.42 0.7
5 -1 2 -0.36 0.61
-5 1 -3 87.01 7.5
5 -1 3 86.85 7.14
5 -1 3 87.09 7.1
5 -1 3 81.38 6.35
5 -1 3 90.87 6.99
5 -1 3 96.05 7.27
5 -1 3 83.15 7.61
5 -1 3 86.8 7.43
5 -1 3 87.24 7.46
-5 1 -4 50.17 4.93
5 -1 4 38.74 4.29
5 -1 4 50.22 4.77
5 -1 4 47.83 4.12
5 -1 4 55.83 4.94
5 -1 4 41.32 4.86
5 -1 4 45.86 4.87
5 -1 4 45.56 4.91
-5 1 -5 2.02 1.04
5 -1 5 4.41 1.34
5 -1 5 2.71 1.15
5 -1 5 1.75 0.91
5 -1 5 1.09 0.68
5 -1 5 2.61 1.15
5 -1 5 4.11 1.39
5 -1 5 2.49 1.16
5 -1 6 5.39 1.5
5 -1 6 3.13 1.13
5 -1 6 3.18 1.26
5 -1 6 6.34 1.68
5 -1 6 3.26 1.39
-5 1 -7 306.56 20.02
5 -1 7 297.55 19.32
5 -1 7 291.28 19.98
5 -1 7 309.28 20.41
5 -1 7 311.53 20
5 -1 7 313.86 20.18
5 -1 8 163.19 12.13
5 -1 8 149.64 11.6
5 -1 8 165.7 12
-5 1 -8 171.43 12.04
5 -1 9 202.9 14.83
5 -1 9 218.37 14.85
-5 1 -9 210.59 14.76
-5 1 -10 141.85 11.17
-5 1 -10 160.73 10.93
-5 1 -10 145.76 10.66
-5 1 -11 5.88 1.72
-5 1 -11 11.64 2.11
-5 1 -11 8.06 1.83
-5 1 -12 85.11 7.54
-5 1 -12 88.81 7.23
-5 1 -12 79.56 7.09
-5 1 -13 2.05 1.13
-5 1 -13 0.35 0.77
-5 1 -13 1.86 1.09
-5 1 -14 13.43 2.62
-5 1 -14 8.67 2.11
5 0 -11 5.11 1.78
5 0 -10 49.45 5.61
5 0 -9 18.08 3.32
5 0 -9 26.8 4.01
5 0 -8 7.88 2.14
5 0 -8 4.57 1.67
5 0 -7 2.98 1.46
5 0 -6 156.82 11.65
5 0 -5 284.9 18.42
5 0 -5 271.1 18.54
5 0 -5 269.4 18.24
5 0 -4 1513.59 79.36
5 0 -4 1298.15 79.27
5 0 -4 1313.96 78.93
5 0 -4 1305.03 78.97
5 0 -3 489.55 27.63
5 0 -3 464.4 27.23
5 0 -3 409.4 27.28
5 0 -3 401.35 26.88
5 0 -3 403.22 26.94
5 0 -2 401.41 23.34
5 0 -2 356.19 22.82
5 0 -2 331.36 23.12
5 0 -2 339.12 22.87
5 0 -2 370.06 23.14
5 0 -1 2.75 1.11
5 0 -1 1.99 0.92
-5 0 1 1.64 1.13
5 0 -1 0.95 0.76
5 0 -1 3.18 1.23
5 0 -1 1.75 0.97
5 0 -1 2.14 0.99
5 0 0 38.83 3.94
5 0 0 43.1 4.37
-5 0 0 35.41 4.37
5 0 0 40.23 4.11
5 0 0 33.77 4.24
5 0 0 39.26 4.33
5 0 0 35.72 4.15
5 0 1 27.76 3.35
5 0 1 28.13 3.21
-5 0 -1 25.23 3.46
5 0 1 27.84 3.24
5 0 1 24.07 2.54
5 0 1 22.09 3.21
5 0 1 28.98 3.75
5 0 1 27.63 3.48
-5 0 -2 51.5 5.26
5 0 2 46.26 4.71
5 0 2 56.13 5.13
5 0 2 61.75 5.77
5 0 2 50.96 5.2
5 0 2 60.8 5.56
5 0 2 55.45 4.35
5 0 2 51.61 4.92
5 0 3 -0.29 0.57
5 0 3 0.56 0.61
-5 0 -3 0.34 0.58
5 0 3 1.78 0.91
5 0 3 1.18 0.86
5 0 3 0.7 0.76
5 0 3 0.92 0.59
-5 0 -3 0.49 0.48
5 0 4 7.32 1.6
5 0 4 6.26 1.51
-5 0 -4 6.52 1.63
5 0 4 5.67 1.59
5 0 4 9.82 2.06
5 0 4 6.92 1.69
5 0 4 6.68 1.29
5 0 4 5.29 1.44
-5 0 -4 8.63 1.35
-5 0 -5 41.95 4.14
5 0 5 39.65 3.83
5 0 5 37.91 3.9
5 0 5 37.12 4.33
5 0 5 38.62 4.21
5 0 5 29.98 3.86
5 0 5 38.6 3.44
5 0 5 37.13 4.05
-5 0 -5 33.86 3.58
-5 0 -5 29.63 3.13
5 0 6 295.44 17.67
5 0 6 262.24 18.12
5 0 6 270.88 17.87
5 0 6 265.75 17.87
5 0 6 292.84 18.02
-5 0 -6 270.3 17.2
-5 0 -6 240.97 16.69
5 0 7 993.93 56.96
5 0 7 1001.12 57.73
5 0 7 983.86 57.32
5 0 7 989.77 57.39
5 0 7 916.35 56.36
-5 0 -7 932.61 56.49
5 0 7 1065.03 57.68
-5 0 -7 930.01 56.36
5 0 8 1737.82 101.16
5 0 8 1801.41 101.92
5 0 8 1727.07 101.42
5 0 8 1716.83 101.55
-5 0 -8 1786.55 100.77
-5 0 -8 1788.48 100.85
5 0 8 1808.98 101.93
-5 0 -8 1693.11 100.69
-5 0 -9 18.8 2.83
5 0 9 15.4 2.66
5 0 9 18.77 2.83
5 0 9 15.39 2.69
-5 0 -9 16.03 2.33
-5 0 -9 18.35 2.5
-5 0 -10 -0.35 0.77
5 0 10 0.64 0.76
-5 0 -10 -0.29 0.62
-5 0 -10 0.3 0.66
-5 0 -11 0.36 0.61
-5 0 -11 -0.3 0.66
-5 0 -11 0.97 1
-5 0 -12 3.29 1.34
-5 0 -12 0.64 0.83
-5 0 -12 2.09 1.07
-5 0 -13 13.78 2.43
-5 0 -13 18.19 2.82
-5 0 -14 2.11 1.14
-5 0 -14 0.39 0.67
-5 0 -15 77.87 7.2
5 1 -9 31.14 4.25
5 1 -9 37.39 4.59
5 1 -9 46.96 5.35
5 1 -8 7.55 1.93
5 1 -8 9.89 2.03
5 1 -8 7.76 2.21
5 1 -7 8.69 1.94
5 1 -7 8.53 2.22
5 1 -6 33.45 3.96
5 1 -6 33.65 4.43
5 1 -5 143.69 10.75
5 1 -5 157.01 11.21
5 1 -5 139.12 10.68
5 1 -5 150.03 11.56
5 1 -4 27.2 3.62
5 1 -4 25.52 3.4
5 1 -4 30.83 3.61
5 1 -4 28.81 3.48
5 1 -4 24.21 3.2
5 1 -4 31.59 4.09
5 1 -3 348.25 20.04
5 1 -3 288.02 19.37
5 1 -3 292.08 19.45
5 1 -3 278.52 19.19
5 1 -3 295.82 20.04
5 1 -2 1.38 0.9
5 1 -2 3.35 1.18
5 1 -2 1.7 0.88
5 1 -2 1.24 0.92
5 1 -1 64.38 6.07
5 1 -1 70.88 6.28
5 1 -1 68.21 6.24
5 1 -1 68.14 6.02
5 1 -1 80.67 6.8
5 1 0 0.64 0.76
5 1 0 1.34 0.86
5 1 0 0.34 0.47
5 1 0 0.88 0.64
5 1 0 -0.37 0.72
5 1 1 13.49 2.26
5 1 1 13.75 2.37
5 1 1 19.44 2.75
5 1 1 14.44 1.75
5 1 1 19.85 2.57
5 1 1 15.55 2.6
5 1 1 14.38 1.84
5 1 2 36.47 3.82
5 1 2 46.65 4.31
5 1 2 40.86 4.33
5 1 2 44.99 4.47
5 1 2 37.48 3.29
5 1 2 35.35 4.1
5 1 2 38.91 3.46
5 1 3 179.76 12.14
5 1 3 163.35 12.12
5 1 3 179.43 12.62
5 1 3 195.41 12.91
5 1 3 182.63 11.41
-5 -1 -3 184.71 12.14
5 1 3 169.3 12.41
5 1 3 178.56 11.6
5 1 4 93.77 7.12
5 1 4 103.16 7.34
5 1 4 98.98 7.7
5 1 4 87.41 7.5
5 1 4 98.68 6.57
-5 -1 -4 92.72 7.07
-5 -1 -4 79.46 6.47
5 1 4 90.55 7.31
5 1 4 87.03 6.65
5 1 5 151.65 10.65
5 1 5 167.83 10.95
5 1 5 144.42 11.09
5 1 5 149.94 11.23
-5 -1 -5 150.42 10.68
5 1 5 161.36 10.56
-5 -1 -5 155.3 10.42
5 1 5 160.15 11
5 1 6 11.86 1.93
5 1 6 9.6 1.97
5 1 6 9.81 2.01
-5 -1 -6 11.55 1.88
5 1 6 10.92 2.05
5 1 6 11.78 1.9
-5 -1 -6 9.64 1.64
5 1 6 10.06 1.8
5 1 7 0.54 0.8
5 1 7 -0.33 0.85
5 1 7 0.34 0.66
-5 -1 -7 1.82 0.95
-5 -1 -7 0.88 0.64
5 1 7 0.34 0.89
-5 -1 -7 0.25 0.54
5 1 8 54.51 5.03
5 1 8 50.12 5.16
5 1 8 54.61 5.34
5 1 8 62.12 5.36
-5 -1 -8 56.96 4.83
-5 -1 -8 61.75 5.13
5 1 8 68.72 5.9
5 1 8 55.41 5.12
-5 -1 -8 52.07 4.9
5 1 9 1.69 0.83
5 1 9 3.04 1.15
5 1 9 1.3 0.84
5 1 9 3.66 1.22
-5 -1 -9 2.95 1.11
5 1 9 2.28 1.12
5 1 9 1.76 0.91
5 1 9 4.67 1.42
-5 -1 -9 4.47 1.17
-5 -1 -9 1.15 0.8
5 1 10 19.35 2.58
5 1 10 16.9 2.75
5 1 10 16.8 2.62
5 1 10 16.6 2.83
5 1 10 14.45 2.53
-5 -1 -10 19.58 2.52
-5 -1 -10 15.61 2.35
-5 -1 -10 18.45 2.61
-5 -1 -11 3.63 1.26
5 1 11 4.91 1.5
5 1 11 2.11 1.05
-5 -1 -11 4.22 1.21
-5 -1 -11 5.23 1.47
5 1 12 61.78 6
-5 -1 -12 71.96 5.81
-5 -1 -12 55.71 5.68
-5 -1 -13 25.65 3.19
-5 -1 -13 21.58 3.21
-5 -1 -14 29.08 3.65
-5 -1 -14 32.82 4.05
-5 -1 -15 10.18 2.12
-5 -1 -15 8.65 2.07
5 2 -10 4.2 1.64
5 2 -10 1.55 1.34
5 2 -9 9.96 2.3
5 2 -9 9.04 2.32
5 2 -9 8.27 2.36
5 2 -8 17.19 3.14
5 2 -8 25.72 3.77
5 2 -8 22.2 3.63
5 2 -7 31.34 4.09
5 2 -7 29.76 4.2
5 2 -6 564.42 36.32
5 2 -6 615.67 35.78
5 2 -6 576.14 36.65
5 2 -5 1744.77 93.44
5 2 -5 1459.97 93.84
5 2 -4 462.65 30.59
5 2 -4 509.34 30.56
5 2 -4 544.27 30.41
5 2 -4 443.62 30.72
5 2 -3 1.61 0.83
5 2 -3 0.68 0.74
5 2 -3 1.2 0.77
5 2 -3 0.3 0.71
5 2 -3 0.41 0.69
5 2 -2 0.37 0.71
5 2 -2 0.32 0.77
5 2 -2 1.02 0.88
5 2 -2 0.88 0.76
5 2 -2 1.2 0.77
5 2 -2 1.95 1.14
5 2 -2 -0.22 0.52
5 2 -1 176.42 12.51
5 2 -1 165.04 12.15
5 2 -1 162.36 12.21
-5 -2 1 169.08 11.97
5 2 -1 175.44 12.12
5 2 -1 170.95 11.95
5 2 -1 194.65 11.61
5 2 -1 164.24 12.48
5 2 0 36.5 4.13
5 2 0 38.86 4.23
-5 -2 0 35.62 3.88
5 2 0 40.45 4.08
5 2 0 34.27 4.13
5 2 0 40.3 3.58
5 2 1 11.13 2.12
-5 -2 -1 10.68 1.98
5 2 1 13.29 2.23
-5 -2 -1 7.85 1.61
5 2 1 9.57 1.87
5 2 1 14.51 2.38
5 2 1 10.79 1.64
5 2 2 0.31 0.68
-5 -2 -2 1.19 0.77
5 2 2 1.36 0.88
-5 -2 -2 1.52 0.74
5 2 2 1.79 1.01
5 2 2 0.66 0.72
5 2 2 0.2 0.48
5 2 3 18.26 2.49
-5 -2 -3 13.4 2.16
5 2 3 11.23 2.17
-5 -2 -3 14.63 2.11
5 2 3 9.86 1.96
5 2 3 12.48 2.19
5 2 3 13.71 1.87
5 2 4 151.24 10.39
5 2 4 150.27 10.65
5 2 4 146.1 10.97
-5 -2 -4 157.16 10.81
5 2 4 145.22 10.68
-5 -2 -4 163.05 10.56
-5 -2 -4 141.88 10.06
-5 -2 -4 151.69 9.5
5 2 4 136.88 10.54
5 2 4 158.18 10.25
5 2 5 88.29 6.84
5 2 5 83.93 6.63
5 2 5 80.71 7.12
-5 -2 -5 87.01 7.05
5 2 5 90.98 7.1
-5 -2 -5 90.84 6.85
-5 -2 -5 84.65 6.56
-5 -2 -5 89.8 5.99
5 2 5 82.7 6.8
5 2 5 86.92 6.62
5 2 6 900.09 50.9
5 2 6 847.3 50.77
5 2 6 849.89 51.54
-5 -2 -6 892.8 51.35
5 2 6 888.83 51.31
-5 -2 -6 846.99 50.23
-5 -2 -6 866.03 50.93
5 2 6 840.33 50.77
-5 -2 -6 841.77 50.75
5 2 6 852.29 50.85
-5 -2 -6 909.48 50.06
5 2 7 1038.89 60.04
5 2 7 1001.27 60.59
5 2 7 1042.19 60.78
-5 -2 -7 1033.94 60.44
5 2 7 1019.93 60.41
-5 -2 -7 996.03 59.53
-5 -2 -7 1026.15 60.17
5 2 7 1111.99 60.87
5 2 7 997.68 60.09
5 2 7 988.65 59.85
-5 -2 -7 1049.82 60.09
-5 -2 -7 1079.43 59.4
5 2 8 745.72 42.75
5 2 8 706.28 43.22
5 2 8 689.23 43.25
5 2 8 741.79 43.53
5 2 8 724.41 43.06
-5 -2 -8 736.84 42.36
5 2 8 705.48 43.47
-5 -2 -8 713.29 42.22
-5 -2 -8 729.76 42.94
5 2 9 71.47 5.86
5 2 9 68.09 6.15
5 2 9 71.08 6.31
5 2 9 86.8 6.78
5 2 9 67.63 5.98
-5 -2 -9 72.67 5.69
5 2 9 69.35 6.39
-5 -2 -9 69.68 5.57
-5 -2 -9 71.46 6.1
5 2 10 196.61 13.5
5 2 10 196.7 13.79
-5 -2 -10 200.49 12.93
5 2 10 193.28 13.84
-5 -2 -10 185.09 13.31
5 2 11 48.22 5.01
-5 -2 -11 46.53 4.34
5 2 11 41.68 4.81
-5 -2 -11 47.21 4.74
5 2 12 0.81 0.88
-5 -2 -12 0.84 0.78
-5 -2 -12 0.7 0.77
5 2 13 1.24 0.99
-5 -2 -13 0.9 0.77
-5 -2 -13 0.37 0.89
-5 -2 -14 5.41 1.55
-5 -2 -14 5.47 1.64
-5 -2 -15 4.7 1.55
-5 -2 -15 4.07 1.5
5 3 -10 15.98 3.19
5 3 -10 15.18 3.14
5 3 -9 11.15 2.6
5 3 -9 16.57 3.15
5 3 -8 7.97 2.08
5 3 -8 8.32 2.2
5 3 -8 6.66 2.1
5 3 -7 13.61 2.74
5 3 -7 14.45 2.83
5 3 -7 16.04 3.04
5 3 -6 4.39 1.58
5 3 -6 4.85 1.7
5 3 -5 73.72 7.09
5 3 -5 83.44 7.62
5 3 -5 78.05 7.24
5 3 -4 100.21 8.19
-5 -3 4 95.17 7.76
5 3 -4 102.75 7.79
5 3 -4 112.21 9.05
5 3 -4 98.69 8.53
5 3 -3 63.48 6.24
-5 -3 3 69.71 6.14
5 3 -3 69.44 6.15
5 3 -3 75.45 6.87
5 3 -2 70.44 6.11
5 3 -2 61.8 5.79
-5 -3 2 52.57 5.23
5 3 -2 57.42 5.39
5 3 -2 62.78 5.97
5 3 -1 19.49 3.08
-5 -3 1 33.32 3.53
5 3 -1 23.81 3.23
5 3 -1 19.63 2.86
5 3 -1 31.27 3.73
5 3 -1 28.06 2.98
5 3 0 234.75 15.2
5 3 0 188.75 14.69
-5 -3 0 214.56 14.64
5 3 0 194.74 14.43
-5 -3 0 238.72 14.39
5 3 0 234.4 14.21
5 3 0 214.6 15
5 3 1 29.92 3.54
5 3 1 23.77 3.34
-5 -3 -1 25.99 3.26
5 3 1 28.27 3.36
-5 -3 -1 30.26 3.18
5 3 1 29.96 3.61
5 3 1 28.08 2.99
5 3 2 136.49 9.94
5 3 2 137.94 10.12
-5 -3 -2 126.39 9.65
5 3 2 135.49 9.78
-5 -3 -2 128.89 9.29
5 3 2 123.34 9.8
5 3 2 134.93 9.19
5 3 3 7.42 1.79
-5 -3 -3 9.03 1.86
-5 -3 -3 9.29 1.69
5 3 3 8.9 1.84
5 3 3 8.33 1.78
5 3 3 8.16 1.5
5 3 3 10.46 1.43
5 3 4 -0.3 0.58
5 3 4 -0.35 0.69
-5 -3 -4 0.31 0.68
-5 -3 -4 0.76 0.74
5 3 4 0.31 0.6
-5 -3 -4 -0.17 0.36
5 3 4 0.46 0.6
5 3 4 0.31 0.59
5 3 5 127.7 8.83
5 3 5 122.51 8.37
5 3 5 113.89 9
-5 -3 -5 113.36 8.77
5 3 5 117.15 8.77
-5 -3 -5 111.38 7.58
-5 -3 -5 109.47 8.34
-5 -3 -5 117.38 8.39
5 3 5 109.5 8.56
-5 -3 -5 114.06 7.83
5 3 5 113.67 8.34
5 3 6 -0.46 0.55
5 3 6 -0.27 0.58
-5 -3 -6 0.62 0.68
5 3 6 -0.7 0.59
5 3 6 0.3 0.72
5 3 6 0.33 0.79
-5 -3 -6 0.16 0.4
5 3 6 1.03 0.75
-5 -3 -6 -0.26 0.57
-5 -3 -6 0.37 0.54
5 3 6 0.27 0.46
5 3 7 2.97 0.98
-5 -3 -7 1.86 1.05
5 3 7 2.8 1.18
5 3 7 1.51 0.93
5 3 7 1.37 0.95
-5 -3 -7 1.88 0.72
-5 -3 -7 3.02 1.08
5 3 7 1.9 0.92
-5 -3 -7 3.2 0.94
5 3 7 2.32 0.91
-5 -3 -8 0.31 0.67
5 3 8 1.04 0.83
5 3 8 -0.3 0.71
5 3 8 -0.36 0.78
-5 -3 -8 -0.19 0.48
5 3 8 -0.34 0.57
-5 -3 -8 0.58 0.63
-5 -3 -8 0.22 0.55
5 3 8 -0.29 0.56
5 3 9 76.59 6.93
-5 -3 -9 85.91 6.93
5 3 9 96.26 7.53
-5 -3 -9 79.81 6.16
5 3 9 78.42 7
-5 -3 -9 89.03 7
-5 -3 -9 82.7 6.44
5 3 10 3.37 1.24
5 3 10 2.88 1.23
5 3 10 3.53 1.39
-5 -3 -10 3.14 0.99
-5 -3 -10 2.92 1.15
-5 -3 -10 2.56 0.91
5 3 11 0.38 0.73
5 3 11 0.41 0.8
-5 -3 -11 -0.34 0.82
-5 -3 -11 -0.28 0.54
5 3 12 88.1 7.69
5 3 12 68.37 6.92
-5 -3 -12 81.22 6.78
-5 -3 -12 94.85 7.44
5 3 13 0.4 0.67
-5 -3 -13 -0.64 0.77
-5 -3 -13 1.14 0.83
-5 -3 -14 10.29 2.25
-5 -3 -15 0.82 0.89
5 4 -10 0.54 1.04
5 4 -9 2.59 1.34
5 4 -9 3.18 1.64
5 4 -8 2.51 1.47
5 4 -8 2.09 1.35
5 4 -8 3.79 1.6
5 4 -7 147.63 11.2
5 4 -7 139.19 10.71
5 4 -6 719.63 45.07
5 4 -6 664.1 44.81
5 4 -5 615.39 40.75
5 4 -5 703.61 41.53
5 4 -5 686.71 41.23
5 4 -4 366.01 21.61
5 4 -4 320.03 21.64
5 4 -4 289.1 21.69
5 4 -4 320.99 21.67
5 4 -3 7.91 1.9
-5 -4 3 5.08 1.42
5 4 -3 7.12 1.94
5 4 -3 5.78 1.82
5 4 -3 5.9 1.3
5 4 -3 5.92 1.78
5 4 -2 241.42 16.15
-5 -4 2 237.53 15.72
5 4 -2 217.04 16.02
5 4 -2 249.23 16.56
5 4 -2 236.13 16.34
5 4 -2 225.32 14.73
5 4 -1 4.18 1.53
-5 -4 1 2.92 1.15
-5 -4 1 1.9 0.82
5 4 -1 4.57 1.22
-5 -4 1 2.98 1.32
5 4 -1 3.26 1.33
5 4 -1 4.12 0.99
5 4 -1 1.2 1.04
5 4 0 67.29 6.3
-5 -4 0 64.12 5.92
-5 -4 0 72.55 5.6
5 4 0 70.53 6.42
5 4 0 65.85 5.53
5 4 0 61.39 6.15
5 4 0 70.59 5.25
-5 -4 0 58.27 5.96
5 4 1 180.53 13.27
-5 -4 -1 192.6 13.09
-5 -4 -1 186.41 12.42
5 4 1 199.87 13.46
5 4 1 181.45 12.38
5 4 1 199.52 13.5
5 4 1 171.89 11.9
-5 -4 -1 197.31 13.35
5 4 2 20.5 3.03
-5 -4 -2 19.43 2.81
-5 -4 -2 19.29 2.46
-5 -4 -2 18.81 2.82
5 4 2 18.59 2.76
5 4 2 17.95 2.38
5 4 2 17.93 2.14
5 4 2 12.23 2.43
5 4 3 9.85 2.11
-5 -4 -3 8.91 1.88
-5 -4 -3 8.03 1.57
-5 -4 -3 10.29 2
5 4 3 7.4 1.7
5 4 3 8.36 1.61
5 4 3 10.36 1.57
5 4 3 8.33 1.88
5 4 4 9.83 2.07
-5 -4 -4 8.58 1.85
5 4 4 8.23 1.75
-5 -4 -4 8.19 1.63
-5 -4 -4 9.29 1.91
5 4 4 10.46 1.95
-5 -4 -4 6.92 1.39
5 4 4 9.38 1.55
5 4 4 8.02 1.58
5 4 4 9.38 1.93
5 4 5 8.68 1.96
5 4 5 10.85 2.1
-5 -4 -5 5.57 1.51
5 4 5 11.02 1.89
-5 -4 -5 5.46 1.27
5 4 5 8.6 1.81
5 4 5 6.91 1.5
5 4 6 1160.9 71.9
-5 -4 -6 1211.14 71.65
5 4 6 1232.05 71.77
-5 -4 -6 1202.95 71.14
5 4 6 1323.5 71.64
-5 -4 -6 1197.44 70.73
-5 -4 -6 1286.44 71.56
5 4 6 1211.46 71.16
5 4 7 1615.06 97.25
-5 -4 -7 1693.87 97.04
5 4 7 1559.38 96.94
-5 -4 -7 1835.99 96.8
5 4 7 1735.37 96.69
-5 -4 -7 1562.5 96.03
5 4 7 1763.54 96.74
5 4 8 18.82 3
-5 -4 -8 19.42 2.88
5 4 8 21.16 3.11
-5 -4 -8 19.42 2.75
-5 -4 -8 22.12 2.64
5 4 9 10.94 2.24
-5 -4 -9 15.73 2.49
5 4 9 11.63 2.44
5 4 9 17.71 2.67
-5 -4 -9 14.92 2.42
-5 -4 -9 13.24 2.11
5 4 9 16.5 2.33
5 4 10 2.16 1.05
5 4 10 0.84 1.01
5 4 10 1.04 0.83
-5 -4 -10 1.67 0.97
-5 -4 -10 0.56 0.67
5 4 11 9.68 2.1
5 4 11 14.51 2.68
-5 -4 -11 9.45 2.06
-5 -4 -11 14.04 2.23
5 4 12 3.36 1.27
-5 -4 -12 3.31 1.25
-5 -4 -12 3.2 1.22
-5 -4 -13 25.86 3.64
-5 -4 -13 35.19 3.96
-5 -4 -14 -0.4 0.68
-5 -4 -14 1.45 1.05
-5 -4 -15 4.17 1.5
-5 -4 -15 4.58 1.59
-5 -4 -16 13.04 2.68
5 5 -8 -0.54 1.17
5 5 -8 -0.54 0.91
5 5 -7 22.3 3.78
5 5 -7 21.5 3.72
5 5 -7 23.42 3.8
5 5 -6 0.5 0.84
5 5 -6 1.02 1.21
5 5 -6 0.48 1.05
5 5 -5 0.48 0.81
5 5 -5 -0.49 1.07
5 5 -5 -0.47 1.03
5 5 -4 379.4 25.27
5 5 -4 367.02 25.26
5 5 -4 407.4 25.54
5 5 -3 5.3 1.7
5 5 -3 7.73 2.05
5 5 -3 5.45 1.8
5 5 -2 51.61 5.53
-5 -5 2 51.54 5.44
5 5 -2 63.28 6.07
5 5 -2 52.63 5.71
5 5 -1 0.81 0.88
-5 -5 1 0.39 0.86
5 5 -1 -0.41 0.57
5 5 -1 -0.23 0.5
5 5 -1 -0.43 0.84
5 5 0 40.64 4.68
-5 -5 0 43.71 4.83
5 5 0 36.54 4.52
5 5 0 48.92 5.14
5 5 0 46 4.02
5 5 1 10.37 2.15
-5 -5 -1 8.89 1.69
-5 -5 -1 9.18 2.13
5 5 1 8.9 2.02
5 5 1 11.85 1.78
5 5 1 13 2.47
5 5 2 32.44 3.59
-5 -5 -2 33.99 4.05
-5 -5 -2 32.02 3.32
-5 -5 -2 32.34 3.9
5 5 2 25.1 3.45
5 5 2 30.22 3.12
5 5 2 28.81 3.8
-5 -5 -3 9.99 2.13
5 5 3 7.54 1.74
-5 -5 -3 5.84 1.38
-5 -5 -3 5.37 1.6
5 5 3 5.54 1.53
5 5 3 8.44 1.53
5 5 3 5.99 1.63
5 5 4 50.78 4.98
5 5 4 51.36 4.87
-5 -5 -4 47.85 5.2
5 5 4 60.38 5.43
5 5 4 48.23 4.42
-5 -5 -4 45.28 4.89
5 5 5 2.42 1.17
-5 -5 -5 1.59 1.03
-5 -5 -5 0.68 0.74
-5 -5 -5 1.47 0.79
5 5 5 0.69 0.75
5 5 6 714.45 38.96
-5 -5 -6 590.04 38.66
5 5 6 661.48 38.49
-5 -5 -6 592.83 37.58
-5 -5 -6 636.75 38.39
5 5 7 573.63 34.92
-5 -5 -7 587.52 35.08
-5 -5 -7 534.77 34.16
5 5 7 553.18 34.24
-5 -5 -7 577.41 33.94
5 5 8 0.41 0.89
-5 -5 -8 0.4 0.77
-5 -5 -8 0.64 0.69
-5 -5 -8 -0.28 0.6
5 5 9 29.53 4.16
-5 -5 -9 35.14 4.3
-5 -5 -9 40.11 4.25
-5 -5 -9 43.04 4.1
5 5 10 1.69 0.95
-5 -5 -10 4.82 1.43
-5 -5 -10 5.49 1.4
-5 -5 -11 116.18 9.18
-5 -5 -11 116.95 8.96
-5 -5 -12 -1.49 0.81
-5 -5 -12 0.34 0.74
-5 -5 -13 36.02 4.27
-5 -5 -13 31.94 3.94
-5 -5 -14 37.07 4.6
-5 -5 -14 44.03 4.71
-5 -5 -15 10.24 2.24
5 6 -7 333.36 22.69
5 6 -6 356.08 25.2
5 6 -6 398.11 25.34
5 6 -5 941.9 60.81
5 6 -5 1086.95 61.22
5 6 -4 27.96 4.06
5 6 -4 26.84 4.04
5 6 -3 36.16 4.83
-5 -6 3 44.44 5.01
5 6 -3 53.75 5.68
5 6 -2 0.89 0.97
-5 -6 2 -0.43 0.83
5 6 -2 -0.46 1.01
5 6 -1 0.42 0.71
-5 -6 1 -0.43 0.73
5 6 -1 -0.45 0.88
5 6 0 3.62 1.54
-5 -6 0 6.12 1.82
5 6 0 4.43 1.63
5 6 1 0.38 0.74
-5 -6 -1 -0.44 0.74
5 6 1 2.15 1.32
5 6 2 -0.36 0.7
-5 -6 -2 0.44 0.86
5 6 2 -0.42 0.71
5 6 3 24.84 3.42
-5 -6 -3 30.85 4.19
5 6 4 16.7 2.67
-5 -6 -4 11.86 2.53
5 6 4 12.09 2.4
5 6 5 167.26 11.31
-5 -6 -5 130.57 11.03
-5 -6 -5 138.54 10.19
5 6 6 1044.78 61.64
5 6 6 1109.45 62.1
-5 -6 -6 1001.11 62.08
-5 -6 -6 1022.26 60.96
5 6 7 186.4 13.95
5 6 7 222.36 14.8
-5 -6 -7 208.88 14.75
-5 -6 -7 197.15 13.65
-5 -6 -8 15 2.85
-5 -6 -8 20.05 2.78
-5 -6 -9 -0.43 0.93
-5 -6 -9 0.35 0.58
-5 -6 -9 0.32 0.62
-5 -6 -10 4.66 1.62
-5 -6 -10 3.56 1.41
-5 -6 -10 7.67 1.74
-5 -6 -11 81.13 6.79
-5 -6 -11 62.57 6.13
-5 -6 -12 0.76 0.83
-5 -6 -12 1.81 1.22
-5 -6 -13 27.81 3.87
-5 -6 -13 33.03 3.98
5 7 -5 93.56 9.21
5 7 -5 116.37 9.68
5 7 -4 50.53 6.05
5 7 -4 61.22 6.43
5 7 -3 20.36 3.48
-5 -7 3 19.13 3.29
5 7 -3 24.3 3.77
5 7 -2 86.75 7.89
-5 -7 2 84.66 7.81
5 7 -2 76.63 7.69
5 7 -1 2.68 1.31
-5 -7 1 2.84 1.46
5 7 -1 3.34 1.55
-5 -7 0 0.48 0.81
5 7 0 1.4 1.2
5 7 1 27.16 3.85
-5 -7 -1 17.85 3.24
5 7 2 3.26 1.51
-5 -7 -2 3.39 1.5
5 7 3 40.53 4.76
-5 -7 -3 31.46 4.49
5 7 4 76.94 7.18
-5 -7 -4 71.34 7.25
5 7 5 5.08 1.67
-5 -7 -5 3.83 1.7
5 7 6 1.23 0.89
-5 -7 -6 1.43 1.23
-5 -7 -6 3.88 1.26
-5 -7 -7 35.9 4.85
-5 -7 -7 47.8 4.64
-5 -7 -8 2.81 1.52
-5 -7 -8 3.05 1.24
-5 -7 -9 8.84 2.24
-5 -7 -9 11.2 2.17
-5 -7 -10 -0.36 0.61
-5 -7 -11 4.89 1.52
-5 -7 -11 2.99 1.28
-5 -7 -12 0.77 0.75
-5 -8 2 0.5 1.09
-5 -8 1 0.51 0.99
5 8 0 1.59 1.26
-5 -8 0 1.03 1.23
5 8 1 7.73 2.18
-5 -8 -1 9.39 2.48
5 8 2 1.51 1.2
-5 -8 -2 0.53 1.02
5 8 3 88.92 8.31
-5 -8 -3 88.39 8.48
5 8 4 164.23 12.94
-5 -8 -4 170.25 13.26
5 8 5 196.78 15.04
-5 -8 -5 219.62 15.76
5 8 6 183.99 13.88
-5 -8 -6 187.57 14.34
-5 -8 -7 27.8 4.18
-5 -8 -7 25.4 3.45
-5 -8 -8 6.13 2.07
-5 -8 -8 4.43 1.51
-5 -8 -9 10.63 2.58
6 -4 -1 0.45 1.08
-6 4 -2 75.82 7.71
6 -3 -4 22.77 4.08
6 -3 -4 19.1 3.46
-6 3 3 0.6 1.31
6 -3 -3 0.56 0.94
6 -3 -3 2.8 1.51
6 -3 -3 0.99 1.07
-6 3 3 0.54 1.06
-6 3 2 27.39 4.42
6 -3 -2 19.98 3.46
6 -3 -2 24.55 3.91
-6 3 2 27.32 4.3
-6 3 1 7.3 2.37
6 -3 -1 12.69 2.56
-6 3 1 6.55 2.11
-6 3 0 4.37 1.77
6 -3 0 3.34 1.41
-6 3 0 1.09 1.41
-6 3 -1 3.66 1.77
6 -3 1 3.55 1.39
-6 3 -1 0.54 1.07
-6 3 -2 31.95 4.74
6 -3 2 43.33 4.62
-6 3 -2 41.34 5.29
-6 3 -3 93.3 8.45
-6 3 -3 85.3 8.49
-6 3 -4 4.89 1.85
-6 3 -5 1.63 1.3
6 -3 6 36.86 4.83
-6 3 -6 37.41 5.1
6 -3 7 1.48 1.18
6 -3 8 0.49 1.18
-6 2 5 44.8 5.91
6 -2 -5 50.07 6.11
6 -2 -5 43.69 5.24
-6 2 4 0.58 1.14
6 -2 -4 0.91 1.09
6 -2 -4 1.4 1.37
-6 2 3 2.84 1.67
6 -2 -3 6.27 1.86
6 -2 -3 2.82 1.39
-6 2 2 61.42 6.69
6 -2 -2 59.62 6.13
6 -2 -2 57.93 6.27
-6 2 1 7.01 2.26
6 -2 -1 9.61 2.15
6 -2 -1 4.69 1.81
-6 2 0 20.36 3.68
6 -2 0 31.92 3.88
6 -2 0 22.95 3.74
-6 2 -1 25.33 3.89
6 -2 1 18.97 3.05
6 -2 1 23.36 3.62
-6 2 -2 407.49 25.83
6 -2 2 383.85 24.58
6 -2 2 385.57 25.87
6 -2 2 369.65 25.35
-6 2 -3 260.37 17.74
6 -2 3 235.34 16.46
6 -2 3 250.78 17.58
-6 2 -4 0.45 0.99
6 -2 4 0.47 0.64
6 -2 5 9.76 2.33
6 -2 6 25.17 3.79
6 -2 7 19.56 3.36
6 -2 8 7.9 2.21
-6 2 -9 139.81 11.24
-6 2 -10 1.85 1.36
6 -1 -7 0.57 1.35
6 -1 -7 0.45 0.88
6 -1 -6 19.26 3.24
6 -1 -5 -0.88 0.96
-6 1 4 6.7 2.32
6 -1 -4 6.96 1.95
6 -1 -4 3.13 1.39
6 -1 -4 2.41 1.35
-6 1 3 17.43 3.45
6 -1 -3 27.23 3.72
6 -1 -3 23.77 3.54
6 -1 -3 20 3.48
-6 1 2 13.74 3.03
6 -1 -2 18.54 2.95
6 -1 -2 15.75 2.89
6 -1 -2 11.79 2.75
-6 1 1 0.51 0.86
6 -1 -1 -0.8 0.87
6 -1 -1 -0.45 0.62
6 -1 -1 -0.49 0.83
-6 1 0 3.96 1.69
6 -1 0 5.34 1.6
6 -1 0 5.82 1.82
6 -1 0 4.94 1.88
-6 1 -1 1.9 1.23
6 -1 1 2.18 1.07
6 -1 1 2.67 1.31
6 -1 1 4.45 1.74
-6 1 -2 8.25 2.2
6 -1 2 9.02 2.01
6 -1 2 13.78 2.72
6 -1 2 7.9 2.16
-6 1 -3 19.36 3.24
6 -1 3 18.07 2.77
6 -1 3 21.89 3.06
6 -1 3 23.06 3.48
6 -1 3 22.14 3.58
-6 1 -4 57 5.73
6 -1 4 51.89 5.28
6 -1 4 51.37 5.83
6 -1 4 49.68 5.57
6 -1 5 -0.39 0.75
6 -1 5 0.89 0.86
6 -1 5 1.95 1.16
6 -1 6 10.63 2.29
6 -1 6 9.29 2.22
6 -1 6 10.14 2.37
6 -1 7 179.01 12.61
6 -1 7 155.15 12.61
6 -1 7 157.42 12.39
6 -1 8 9.65 2.32
6 -1 8 13.73 2.64
6 -1 8 14.67 2.85
6 -1 9 18.69 3.35
6 -1 9 25.58 3.72
-6 1 -11 17.23 3.07
-6 1 -12 4.47 1.7
6 0 -8 14 3.06
6 0 -8 12.07 2.57
6 0 -8 16.7 3.36
6 0 -7 20.51 3.4
6 0 -7 23.93 4.03
6 0 -6 30.87 4.15
6 0 -6 32.96 4.76
6 0 -5 3.34 1.41
6 0 -5 2.19 1.31
6 0 -4 29.63 4.14
6 0 -4 26.73 3.88
6 0 -4 38.17 4.36
6 0 -4 28.71 4.36
6 0 -3 8.44 2.06
6 0 -3 5.16 1.8
6 0 -3 5.56 1.75
6 0 -2 101.07 8.43
6 0 -2 92.19 8.64
6 0 -2 107.14 8.76
6 0 -1 221.55 15.07
6 0 -1 217.76 15.75
6 0 -1 204.87 15.25
6 0 0 62.53 5.98
6 0 0 63.84 6.57
6 0 0 61.23 6.22
6 0 1 74.73 5.61
6 0 1 71.83 6.47
6 0 1 65.73 6.87
6 0 1 72.78 6.9
6 0 2 268.75 16.91
6 0 2 266.29 17.93
6 0 2 286.71 19.11
6 0 2 268.27 18.54
6 0 3 39.1 4.35
6 0 3 33.01 3.37
6 0 3 40.87 4.92
6 0 3 42.46 4.74
6 0 4 9.13 1.95
6 0 4 12.3 2.59
6 0 4 9.85 2.28
6 0 4 11.01 1.74
6 0 4 10.87 2.17
6 0 5 3.29 1.38
6 0 5 2.99 1.32
6 0 5 0.75 0.83
6 0 5 2.24 1.21
6 0 6 12.63 2.66
6 0 6 12.37 2.48
6 0 6 11.76 2.36
6 0 7 242.57 16.75
6 0 7 228.28 16.27
6 0 7 224.58 16.11
6 0 8 97.71 8.86
6 0 8 107.21 8.9
6 0 8 102.13 8.74
6 0 9 272.41 18.36
6 0 9 242.96 17.81
6 0 9 269.9 18.24
6 0 10 155.94 12.16
-6 0 -11 -0.33 0.78
-6 0 -12 25.61 3.38
-6 0 -13 0.71 0.92
6 1 -9 197.23 14.71
6 1 -9 185.78 14.84
6 1 -8 0.41 0.79
6 1 -8 -0.55 1.2
6 1 -7 1.21 1.04
6 1 -7 3.82 1.68
6 1 -6 6.76 1.84
6 1 -6 4.82 1.83
6 1 -5 11.41 2.35
6 1 -5 15.68 3.14
6 1 -4 1.79 1.24
6 1 -4 2.04 1.2
6 1 -4 4.27 1.51
6 1 -4 0.51 0.7
6 1 -3 145.33 11.58
6 1 -3 148.45 11.86
6 1 -3 158.05 11.58
6 1 -3 166.22 12.46
6 1 -2 186.1 13.93
6 1 -2 222.43 14.15
6 1 -2 172.82 14.11
6 1 -1 153.46 12.16
6 1 -1 172.19 12.15
6 1 -1 169.63 12.75
6 1 0 21.97 3.46
6 1 0 27.63 3.45
6 1 0 27.18 3.8
6 1 1 0.41 0.57
6 1 1 0.35 0.75
6 1 1 0.43 0.59
6 1 2 -0.41 0.7
6 1 2 -0.35 0.69
6 1 2 0.41 0.69
6 1 3 2.48 1.22
6 1 3 2.38 1.06
6 1 3 4.32 1.54
6 1 4 0.83 0.81
6 1 4 2.62 1.06
6 1 4 1.5 0.97
6 1 5 59.81 5.96
-6 -1 -5 58.24 4.94
6 1 5 59.88 5.7
6 1 6 8.64 2.04
6 1 6 8.8 1.98
-6 -1 -6 6.03 1.42
6 1 7 41.02 4.72
6 1 7 38.09 4.51
-6 -1 -7 41.38 4.04
6 1 8 5.38 1.77
6 1 8 7.75 1.93
6 1 8 5.79 1.69
-6 -1 -8 4.55 1.3
6 1 9 101.14 8.61
6 1 9 109.69 9.04
-6 -1 -9 98.41 7.73
6 1 9 108.23 8.85
-6 -1 -9 97.07 7.91
6 1 10 7.89 2.14
6 1 10 10.46 2.26
6 1 10 8.54 2.15
6 1 10 9.4 2.11
-6 -1 -10 6.35 1.51
-6 -1 -10 10.26 2
6 1 11 22.13 3.46
6 1 11 25.51 3.52
-6 -1 -11 24.59 3.06
-6 -1 -11 17.94 2.88
6 1 12 24.76 3.65
-6 -1 -12 20.2 2.95
-6 -1 -12 28.21 3.57
-6 -1 -13 8.43 1.92
-6 -1 -13 14.91 2.56
-6 -1 -14 51.72 5.02
-6 -1 -14 38.91 4.71
6 2 -9 36.95 4.92
6 2 -9 40.96 5.38
6 2 -9 52.5 6.14
6 2 -8 47.25 5.43
6 2 -8 40.55 5.37
6 2 -8 39.25 5.41
6 2 -7 18.83 3.42
6 2 -7 26.83 4.12
6 2 -6 4.12 1.48
6 2 -6 4.65 1.9
6 2 -5 -0.37 0.81
6 2 -5 1.01 1.1
6 2 -4 2.43 1.25
6 2 -4 1.1 0.95
6 2 -4 1.97 1.27
6 2 -3 46.11 4.59
6 2 -3 38.7 4.81
6 2 -2 9.79 2.21
6 2 -2 12.78 2.28
6 2 -2 7.43 2.14
6 2 -1 95.23 8.61
6 2 -1 114.94 8.67
6 2 -1 110.54 9.19
6 2 0 115.02 9.5
6 2 0 121.47 9.78
6 2 1 141.29 10.24
6 2 1 126.03 9.74
6 2 1 108.34 9.65
6 2 2 59.36 5.91
6 2 2 57.88 5.62
6 2 2 58.48 5.83
6 2 3 9.83 2.28
6 2 3 12.91 2.32
6 2 3 17.78 2.52
6 2 3 14.17 2.59
6 2 3 14.44 2.03
6 2 4 29.04 3.84
6 2 4 28.77 3.53
6 2 4 28.29 3.38
6 2 4 28.06 3.63
6 2 4 32.63 3.28
6 2 5 0.41 0.69
6 2 5 0.88 0.85
6 2 5 2.42 1.16
-6 -2 -5 -0.26 0.5
6 2 5 0.25 0.55
6 2 6 56.61 5.66
6 2 6 48.73 4.89
6 2 6 59.97 5.07
-6 -2 -6 55.64 4.92
6 2 6 53.07 5.18
6 2 7 997.72 56.21
6 2 7 978.89 57.04
6 2 7 916.17 56.69
6 2 7 907.94 55.87
-6 -2 -7 972.53 56.01
6 2 8 113.12 9.25
-6 -2 -8 106.65 8.05
6 2 8 112.67 9.18
-6 -2 -8 118.41 8.65
6 2 9 9.22 2.14
6 2 9 8.44 2.04
-6 -2 -9 7.21 1.53
6 2 9 6.22 1.81
-6 -2 -9 6.63 1.65
6 2 10 51.45 5.38
6 2 10 56.09 5.62
-6 -2 -10 46.81 4.51
6 2 10 50.44 5.48
-6 -2 -10 50.72 5
6 2 11 75.37 6.92
-6 -2 -11 68.08 5.87
6 2 11 67.52 6.75
-6 -2 -11 67.57 6.26
6 2 12 0.92 1.1
6 2 12 4.76 1.69
-6 -2 -12 3.58 1.21
-6 -2 -12 2.95 1.25
6 2 13 5.17 1.75
6 2 13 10.37 2.35
-6 -2 -13 6.01 1.58
-6 -2 -13 7.32 1.91
-6 -2 -14 0.67 0.86
-6 -2 -14 4.83 1.57
-6 -2 -15 10.87 2.24
6 3 -8 7.1 2.15
6 3 -8 8.35 2.38
6 3 -8 12.02 2.88
6 3 -7 3.49 1.56
6 3 -7 5.66 1.96
6 3 -7 7.42 2.3
6 3 -6 5.88 1.87
6 3 -6 5.04 1.86
6 3 -6 3.88 1.73
6 3 -5 3.39 1.53
6 3 -5 9.85 2.37
6 3 -5 8.6 2.48
6 3 -4 77.59 6.87
6 3 -4 87.43 7.91
6 3 -3 112.95 9.12
6 3 -3 103.72 9.27
6 3 -2 0.41 0.7
6 3 -2 0.46 0.77
6 3 -1 3.73 1.52
6 3 -1 3.09 1.38
6 3 -1 4.22 1.25
6 3 0 43.45 4.99
6 3 0 48.33 4.44
6 3 0 46.5 5.19
6 3 1 84.93 7.47
6 3 1 83.63 6.54
6 3 1 75.83 7.19
6 3 2 44.71 5.16
6 3 2 55.3 5.36
6 3 2 50.78 5.29
6 3 2 49.48 4.54
6 3 3 -0.41 0.81
6 3 3 0.36 0.7
6 3 3 -0.76 0.83
6 3 3 -0.25 0.6
6 3 4 0.83 0.81
6 3 4 2.08 1.12
6 3 4 0.29 0.64
6 3 4 0.37 0.79
6 3 4 0.26 0.56
6 3 5 166.77 12.63
6 3 5 181.49 12.38
6 3 5 168.53 11.81
6 3 5 170.98 12.3
6 3 5 168.2 11.71
6 3 6 5.35 1.68
6 3 6 5 1.33
-6 -3 -6 4.58 1.37
6 3 6 6.65 1.64
6 3 7 142.19 10.51
6 3 7 130.2 9.47
-6 -3 -7 122.97 9.47
6 3 8 31.92 4.14
6 3 8 44.28 4.69
6 3 8 31.61 4.07
-6 -3 -8 37.13 3.98
6 3 9 0.41 0.79
6 3 9 0.42 0.91
6 3 9 2.03 1.19
-6 -3 -9 0.33 0.79
6 3 10 5.22 1.66
6 3 10 1.73 1.04
6 3 10 3.75 1.58
-6 -3 -10 2.07 1.02
6 3 11 5.6 1.7
6 3 11 4.01 1.65
-6 -3 -11 5.43 1.56
6 3 12 42.48 5.02
6 3 12 43.19 5.15
-6 -3 -12 44.36 4.82
6 3 13 0.45 0.77
6 3 13 0.48 0.81
-6 -3 -13 1.58 1.02
-6 -3 -14 26.3 3.76
6 4 -8 5.81 2.02
6 4 -7 1.04 1.13
6 4 -7 -0.57 1.23
6 4 -7 1.04 1.24
6 4 -6 0.51 0.86
6 4 -6 0.55 1.08
6 4 -6 0.51 0.86
6 4 -5 183.57 14.15
6 4 -5 165.84 14.1
6 4 -5 212.9 14.65
6 4 -4 0.97 1.06
6 4 -4 1.05 1.14
6 4 -4 0.98 0.96
6 4 -3 42.14 5.05
6 4 -3 42.08 4.88
6 4 -3 46.33 5.44
6 4 -3 35.54 4.8
6 4 -2 0.43 1.11
6 4 -2 0.49 0.68
6 4 -2 -0.47 0.91
6 4 -1 1.3 1.03
6 4 -1 0.94 1.02
6 4 -1 -0.46 0.89
6 4 0 38.66 4.74
6 4 0 43.85 5.02
6 4 0 42.9 4.95
6 4 1 340.82 23.77
6 4 1 386.1 24.07
6 4 1 370.19 23.99
6 4 2 66.95 6.4
6 4 2 63.78 6.14
6 4 2 56.41 5.95
6 4 3 0.43 0.6
6 4 3 0.8 0.87
6 4 4 5.64 1.73
6 4 4 7.32 1.83
6 4 5 198.84 15.39
6 4 5 239 15.31
6 4 5 219.11 15.24
6 4 6 624.36 39.8
6 4 6 642.67 39.63
6 4 6 674.45 39.54
6 4 7 247.81 16.83
6 4 7 247.63 16.61
-6 -4 -7 224.05 15.8
6 4 8 201.54 14.46
6 4 8 195.53 14.37
-6 -4 -8 199.72 13.81
6 4 9 2.11 1.24
6 4 9 4.34 1.53
6 4 9 3.6 1.3
-6 -4 -9 2.4 1.12
6 4 10 92.43 8.36
6 4 10 112.98 9.1
6 4 10 95.27 8.36
-6 -4 -10 98.84 8.14
6 4 11 190.25 13.49
6 4 11 169.76 12.76
-6 -4 -11 159.38 12.33
6 4 12 74.11 7.37
6 4 12 75.81 7.09
-6 -4 -12 73.09 6.74
6 4 13 1.32 1.05
-6 -4 -13 0.81 0.96
6 4 14 -0.44 0.86
-6 -4 -14 0.42 0.7
6 5 -7 3.22 1.58
6 5 -6 14.93 3.21
6 5 -6 30.08 4.4
6 5 -6 24.29 3.96
6 5 -5 3.12 1.6
6 5 -5 0.54 0.92
6 5 -5 3.12 1.68
6 5 -4 -0.5 0.98
6 5 -4 0.53 1.03
6 5 -4 1.53 1.32
6 5 -3 0.49 0.83
6 5 -3 1.02 1.22
6 5 -3 2.51 1.29
6 5 -2 5.49 1.77
6 5 -2 6.67 1.95
6 5 -2 10.87 2.62
6 5 -2 6.37 2
6 5 -1 0.46 0.89
6 5 -1 0.46 0.9
6 5 -1 -0.47 0.65
6 5 -1 0.48 0.81
6 5 0 92.03 8.7
6 5 0 117.93 9.29
6 5 0 100.82 8.92
6 5 1 0.46 0.9
6 5 1 3.02 1.33
6 5 1 3.2 1.41
6 5 2 13.36 2.69
6 5 2 13.88 2.63
6 5 2 14.68 2.81
6 5 3 35.42 4.45
6 5 3 30.08 3.88
6 5 3 31.62 4
6 5 3 34.38 4.31
6 5 4 10.11 2.38
6 5 4 16.48 2.72
6 5 4 12.02 2.45
6 5 5 -0.46 0.77
6 5 5 0.39 0.65
6 5 6 120.55 10.18
6 5 6 116.37 9.72
6 5 6 125.78 9.79
-6 -5 -6 128.95 9.02
6 5 7 2.73 1.35
6 5 7 7.12 1.84
-6 -5 -7 4.26 1.24
6 5 8 35.63 4.59
6 5 8 40.15 4.74
-6 -5 -8 37.43 4.24
-6 -5 -8 37.91 3.89
6 5 9 5.52 1.86
-6 -5 -9 2.14 1.27
-6 -5 -9 4.05 1.24
6 5 10 15.84 2.98
6 5 10 14.43 2.68
-6 -5 -10 14.82 2.57
-6 -5 -10 12.4 2.19
6 5 11 3.97 1.68
6 5 11 4.46 1.54
-6 -5 -11 1.54 1
-6 -5 -11 4.74 1.45
-6 -5 -12 17.12 2.91
-6 -5 -12 15.54 2.53
-6 -5 -13 0.41 0.8
-6 -5 -13 1.72 1.06
6 6 -5 5.41 2.06
6 6 -4 40.15 5.39
6 6 -4 45.17 5.56
6 6 -4 46.42 5.67
6 6 -3 8.68 2.34
6 6 -3 10.36 2.53
6 6 -3 11.04 2.67
6 6 -2 98.48 9.26
6 6 -2 125.08 9.98
6 6 -2 106.97 9.65
6 6 -1 6.16 2.09
6 6 -1 5.76 1.95
6 6 -1 5.02 1.86
6 6 0 44.65 5.12
6 6 0 35.27 4.67
6 6 0 40.31 5.08
6 6 1 66.45 6.3
6 6 1 74.89 6.77
6 6 2 1.68 1.08
-6 -6 -2 0.96 0.93
6 6 2 1.66 1.07
6 6 2 1.85 1.19
-6 -6 -3 1.92 1.15
6 6 3 3.14 1.46
6 6 4 37.04 4.43
-6 -6 -4 44.43 5.09
6 6 4 36.1 4.62
6 6 5 240.3 17.73
-6 -6 -5 274.03 18.65
6 6 5 283.6 18.35
6 6 6 450.11 27.26
-6 -6 -6 372.23 26.96
6 6 6 365.57 26.51
-6 -6 -6 482.2 26.3
6 6 7 509.47 35.28
6 6 7 547.8 35.06
6 6 8 31.95 4.3
-6 -6 -8 27.49 3.41
6 6 9 399.71 24.97
-6 -6 -9 354.63 23.41
-6 -6 -10 15.33 2.78
-6 -6 -10 19.24 2.81
-6 -6 -11 50 5.52
-6 -6 -11 61.62 5.62
-6 -6 -12 0.81 1.04
-6 -6 -12 0.36 0.78
-6 -6 -13 14.84 2.66
6 7 -3 153.85 12.46
6 7 -2 140.61 12.33
-6 -7 2 170.38 12.84
6 7 -2 172.14 13.13
6 7 -1 0.98 1.06
-6 -7 1 1 0.97
6 7 -1 4.17 1.76
6 7 0 20.09 3.5
-6 -7 0 31.38 4.43
6 7 0 25.64 4.07
-6 -7 -1 1.02 1.22
6 7 1 2.01 1.3
-6 -7 -2 -0.51 1
6 7 2 0.49 0.95
-6 -7 -3 9.25 2.41
6 7 3 9.94 2.45
-6 -7 -4 34.87 4.69
6 7 4 28.83 4.12
6 7 5 5.9 1.91
-6 -7 -5 8.67 2.31
6 7 6 20.76 3.38
-6 -7 -6 22.77 3.69
-6 -7 -7 0.5 0.85
-6 -7 -7 -1 1.08
-6 -7 -8 249.7 19.79
-6 -7 -8 328.61 19.45
-6 -7 -9 46.5 5.61
-6 -7 -9 49.66 5.03
-6 -7 -10 3.44 1.53
-6 -7 -10 4.32 1.5
6 8 3 17.37 3.3
6 8 4 48.26 5.74
6 8 5 439.07 28.7
-7 2 0 0.58 0.98
7 -2 0 0.91 0.99
-7 2 -1 25.43 4.26
7 -2 1 33.39 4.27
-7 2 -2 79.27 7.94
7 -2 2 74.48 7.11
7 -1 -3 51.78 6.32
7 -1 -3 59.98 6.47
7 -1 -2 0.47 0.92
7 -1 -2 0.56 0.94
7 -1 -2 0.52 1.12
7 -1 -1 3.2 1.48
7 -1 -1 2.24 1.34
7 -1 -1 1.55 1.24
-7 1 0 33.23 4.89
7 -1 0 38.18 4.6
7 -1 0 33.24 4.86
7 -1 0 28.43 4.37
-7 1 -1 13.62 3
7 -1 1 8.85 2.16
7 -1 1 7.21 2.25
7 -1 1 12.42 2.85
-7 1 -2 1.58 1.27
7 -1 2 5.25 1.63
7 -1 2 4.11 1.74
-7 1 -3 26.38 4.14
7 -1 3 28.7 4.21
7 -1 3 21.96 3.94
7 -1 4 147.49 11.73
7 -1 4 123.17 10.94
7 -1 5 59.12 6.64
7 -1 5 56.28 6.42
7 -1 6 8.85 2.33
7 -1 6 6.64 2.1
7 -1 6 10.85 2.42
7 -1 7 -0.55 0.92
7 -1 7 0.51 1.11
7 -1 7 -0.47 0.91
7 -1 8 32.54 4.67
7 -1 8 31.03 4.56
7 -1 8 27.84 4.13
7 -1 9 23.54 3.94
7 -1 9 26.81 4.12
7 0 -4 55.82 6.07
7 0 -4 58.98 6.9
7 0 -3 63.05 6.83
7 0 -3 62.7 6.59
7 0 -3 72.14 6.75
7 0 -3 46.94 6.34
7 0 -2 4.87 2.01
7 0 -2 10.46 2.5
7 0 -2 8.54 2.18
7 0 -2 6.85 2.26
7 0 -1 73.59 7.92
7 0 -1 82.97 7.99
7 0 -1 89.2 7.8
7 0 -1 88.47 8.43
7 0 0 1.1 1.19
7 0 0 0.5 1.09
7 0 0 0.42 0.71
7 0 0 -0.54 0.74
7 0 1 62.2 6.81
7 0 1 58.57 6.43
7 0 1 66.15 6.27
7 0 1 58.91 6.58
7 0 2 64.38 6.98
7 0 2 59.97 6.63
7 0 2 68.32 6.89
7 0 3 195.1 16.06
7 0 3 206.02 15.88
7 0 3 244.18 15.73
7 0 3 228.4 16.14
7 0 4 31.78 4.72
7 0 4 28.87 4.4
7 0 4 40.27 4.61
7 0 4 40.25 4.83
7 0 5 83.97 8.32
7 0 5 80.94 8.05
7 0 5 92.27 7.89
7 0 6 10.85 2.58
7 0 6 9.91 2.46
7 0 6 7.44 2.02
7 0 7 3.76 1.66
7 0 7 2.47 1.53
7 0 7 3.65 1.48
7 0 8 110.64 9.96
7 0 8 106.32 9.55
7 0 8 115.58 9.66
7 0 9 55.65 6.19
7 0 9 43.52 5.5
7 0 9 57.11 6.04
7 0 10 225.15 16.51
7 1 -5 44.73 5.31
7 1 -5 50.18 6.16
7 1 -4 -0.44 0.86
7 1 -4 1.16 1.49
7 1 -3 0.52 0.88
7 1 -3 1.44 1.04
7 1 -3 0.87 1.04
7 1 -2 119.92 10.19
7 1 -2 121.24 9.93
7 1 -2 99.74 9.1
7 1 -2 117.22 10.28
7 1 -1 157.1 12.88
7 1 -1 151.99 12.5
7 1 -1 165.1 12.35
7 1 -1 179.55 13.36
7 1 0 61.55 6.54
7 1 0 57.24 6.19
7 1 0 56.11 5.77
7 1 0 51.74 6.14
7 1 1 13.96 3.01
7 1 1 12.15 2.7
7 1 1 15 2.98
7 1 2 103.57 9.18
7 1 2 92.43 9.14
7 1 2 115.87 9.48
7 1 3 79.53 7.88
7 1 3 86.48 8.27
7 1 3 86.84 7.96
7 1 4 21.98 3.79
7 1 4 20.36 3.5
7 1 4 25.88 3.72
7 1 5 32.09 4.41
7 1 5 21.77 3.63
7 1 5 22.19 3.41
7 1 6 18.09 3.46
7 1 6 21.24 3.54
7 1 6 27.63 3.75
7 1 7 0.53 0.89
7 1 7 -0.48 0.66
7 1 7 -0.44 0.87
7 1 8 -0.52 1.14
7 1 8 0.48 1.04
7 1 8 0.46 0.9
7 1 9 222.83 16.4
7 1 9 212.52 15.98
7 1 9 227.64 16.14
7 1 10 14.47 2.94
7 1 11 143.87 11.41
7 1 11 146.36 11.89
7 2 -5 75.35 7.34
7 2 -5 96 8.79
7 2 -4 57.41 5.82
7 2 -4 46.43 5.96
7 2 -3 14.11 2.93
7 2 -3 22.91 3.35
7 2 -3 19.72 3.68
7 2 -2 20.84 3.49
7 2 -2 22.27 3.36
7 2 -2 18.66 3.59
7 2 -1 108.6 9.47
7 2 -1 108.83 9.68
7 2 0 40.6 5.03
7 2 0 37.2 4.98
7 2 1 436.6 30.41
7 2 1 528.72 31.24
7 2 2 72.82 7.17
7 2 2 69.84 7.04
7 2 3 10.54 2.51
7 2 3 13.56 2.65
7 2 4 90.97 8.44
7 2 4 98.26 8.41
7 2 5 31.08 4.31
7 2 5 35.08 4.28
7 2 6 5.25 1.76
7 2 7 84.11 8.04
7 2 7 98.19 8.21
-7 -2 -7 84.34 7.1
7 2 8 -0.47 1.13
7 2 8 0.45 0.76
-7 -2 -8 0.32 0.82
7 2 9 0.94 1.12
7 2 9 0.46 0.91
-7 -2 -9 2.01 1.03
7 2 10 64.18 6.76
7 2 10 80.29 7.26
7 2 10 72.27 7.07
-7 -2 -10 63.56 6.14
7 2 11 20.96 3.61
7 2 11 24.27 3.75
-7 -2 -11 24.37 3.35
7 2 12 118.17 10
7 2 12 117.62 10.17
-7 -2 -12 113.84 9.25
7 2 13 122.75 10.73
-7 -2 -13 140.07 10.51
7 3 -5 1.66 1.32
7 3 -4 113.31 10.17
7 3 -3 7.55 2.09
7 3 -3 6.39 2.11
7 3 -2 3.79 1.63
7 3 -2 8.84 2.34
7 3 -1 130.06 10.53
7 3 -1 119.98 10.45
7 3 0 49.03 5.6
7 3 0 49.22 5.69
7 3 1 113.94 9.75
7 3 1 113.24 9.73
7 3 2 99.32 9.02
7 3 2 109.13 9.17
7 3 3 27.71 4.15
7 3 3 36.43 4.49
7 3 4 -0.48 0.93
7 3 4 -0.43 0.93
7 3 5 6.2 2.04
7 3 5 4.51 1.62
7 3 6 7.13 2
7 3 7 53.57 5.91
-7 -3 -7 54.07 5.21
7 3 8 19.37 3.37
7 3 8 24.13 3.55
-7 -3 -8 17.51 2.79
7 3 9 31.89 4.36
7 3 9 39.61 4.75
7 3 9 33.49 4.38
-7 -3 -9 29.83 3.79
7 3 10 5.58 1.76
7 3 10 3.82 1.62
7 3 10 3.28 1.38
-7 -3 -10 2.56 1.14
7 3 11 -0.48 0.82
7 3 11 -0.49 1.17
-7 -3 -11 0.38 0.64
7 3 12 1 1.19
7 3 12 0.5 1.2
-7 -3 -12 1.97 1.15
7 3 13 5.18 1.97
7 4 -4 43.06 5.42
7 4 -4 38.25 5.19
7 4 -4 37.23 5.26
7 4 -3 33.19 4.82
7 4 -3 35.4 4.97
7 4 -2 7.77 2.13
7 4 -2 10.48 2.55
7 4 -2 11 2.73
7 4 -1 13.17 2.79
7 4 -1 7.68 2.25
7 4 -1 13.23 2.88
7 4 0 78.78 7.5
7 4 0 69.87 7.24
7 4 1 236.23 17.66
7 4 1 264.72 17.99
7 4 2 97.67 8.91
7 4 2 103.68 8.98
7 4 3 61.38 6.41
7 4 3 55.74 6.07
7 4 4 31.41 4.4
7 4 4 27.79 3.97
7 4 5 3.92 1.67
7 4 5 5.94 1.77
7 4 6 49.36 5.72
7 4 7 5.36 1.85
7 4 7 3.64 1.55
7 4 8 60.53 6.39
7 4 8 62.62 6.41
-7 -4 -8 54.89 5.55
7 4 9 29.27 4.22
7 4 9 30.82 4.31
7 4 9 25.41 3.85
-7 -4 -9 28.96 3.69
7 4 10 13.76 2.84
7 4 10 10.89 2.66
7 4 10 13.9 2.82
-7 -4 -10 17.49 2.8
7 4 11 39.71 5.01
7 4 11 41.44 4.98
-7 -4 -11 31.53 4.2
7 4 12 10.16 2.52
7 4 12 10.59 2.59
-7 -4 -12 11.01 2.36
7 5 -3 7.62 2.31
7 5 -3 10.76 2.75
7 5 -3 10.96 2.77
7 5 -2 7.54 2.21
7 5 -2 4.82 1.83
7 5 -2 4.37 1.79
7 5 -2 5.92 2.12
7 5 -1 63.14 6.79
7 5 -1 65.57 6.96
7 5 -1 64.37 6.88
7 5 0 31.46 4.38
7 5 0 28.1 4.23
7 5 0 30.97 4.44
7 5 1 4.57 1.8
7 5 1 6.35 1.92
7 5 1 4.03 1.65
7 5 2 138.05 11.65
7 5 2 153.1 11.76
7 5 2 143.97 11.7
7 5 3 114.15 10.56
7 5 3 147.76 10.94
7 5 3 132.22 10.82
7 5 4 56.01 6.18
7 5 4 51.23 5.78
7 5 5 -0.51 1.11
7 5 5 -0.44 1.04
7 5 5 0.45 0.98
7 5 6 40.04 5.14
7 5 6 40.89 4.89
7 5 6 38.86 4.74
7 5 7 58.03 6.56
7 5 7 70.71 6.77
7 5 8 52.63 6.01
7 5 8 51.78 5.83
7 5 9 6.45 2.08
7 5 9 6.4 2.12
7 5 10 3.93 1.73
7 5 10 3.6 1.67
7 5 10 1.82 1.26
-7 -5 -10 2.36 1.28
7 5 11 4.82 1.83
7 5 11 5.55 1.88
-7 -5 -11 6.1 1.88
7 5 12 3.75 1.59
7 6 -1 25.29 4.07
7 6 -1 32.21 4.63
7 6 -1 26.42 4.33
7 6 0 109.07 9.65
7 6 0 109.6 9.67
7 6 0 107.49 9.79
7 6 1 89.98 7.97
7 6 1 64.58 7.06
7 6 1 74.88 7.62
7 6 2 118.34 10.06
7 6 2 107.1 9.72
7 6 2 135.03 10.64
7 6 3 178.28 13.76
7 6 4 49.13 5.49
7 6 4 51.93 5.8
7 6 5 2.21 1.37
7 6 5 3.71 1.51
7 6 6 19.22 3.31
7 6 6 24.56 3.73
7 6 7 23.54 3.73
7 6 8 0.99 1.18
7 6 9 159.69 12.77
7 7 3 3.61 1.68
7 7 4 -0.5 1.2
7 7 5 -0.49 1.06
7 7 6 5.15 1.9
7 7 7 2.47 1.6
8 0 2 0.56 1.08
8 0 6 0.96 0.93
8 1 0 12.15 2.9
8 1 1 0.6 1.18
8 1 1 2.2 1.51
8 1 1 -1.12 1.34
8 1 2 29.08 4.66
8 1 2 31.93 4.65
8 1 2 31.6 4.64
8 1 3 -1.21 1.32
8 1 3 1.65 1.42
8 1 3 -1.05 1.03
8 1 4 10.91 2.85
8 1 4 13.19 2.91
8 1 5 0.6 0.83
8 1 5 0.55 1.07
8 1 5 0.46 1.11
8 1 6 23.48 4.09
8 1 6 20.77 3.71
8 1 6 24.24 3.75
8 1 7 5.98 2.19
8 1 7 4.92 1.93
8 1 7 2.91 1.51
8 2 -2 56.61 6.85
8 2 -2 67.78 6.99
8 2 -1 0.58 0.99
8 2 -1 1.08 1.05
8 2 0 48.74 5.96
8 2 0 52.52 6.23
8 2 1 141.93 11.93
8 2 1 146.06 12.09
8 2 2 35.94 5.02
8 2 2 39.41 5.14
8 2 3 -0.54 0.92
8 2 3 0.51 0.87
8 2 4 7.08 2.22
8 2 5 0.54 0.92
8 2 6 -0.54 0.91
8 2 6 0.48 0.93
8 2 7 35.64 4.85
8 2 7 30.59 4.41
8 2 8 100.08 9.35
8 2 9 35.02 5.1
8 2 9 37.36 5.07
8 2 10 1.15 1.26
8 2 10 2.11 1.55
8 3 -2 -0.53 1.03
8 3 -1 50.56 6.06
8 3 0 94.78 8.82
8 3 0 88.88 8.74
8 3 1 22.05 3.87
8 3 1 30.55 4.38
8 3 2 31.81 4.73
8 3 2 42.69 5.25
8 3 3 27.52 4.33
8 3 3 31.74 4.45
8 3 4 17.82 3.44
8 3 4 14.62 2.94
8 3 5 35.6 4.94
8 3 6 6.45 2.12
8 3 7 3.75 1.82
8 3 8 5.33 2.01
8 3 8 1.48 1.18
8 3 9 5.84 2.1
-8 -3 -9 6.99 1.79
8 3 10 10 2.51
-8 -3 -10 8.35 1.98
8 4 -1 3.78 1.67
8 4 0 22.8 3.88
8 4 1 10.34 2.62
8 4 1 12.96 2.85
8 4 2 48.55 5.87
8 4 2 46.88 5.78
8 4 3 -0.55 1.19
8 4 3 -0.51 0.86
8 4 4 10.39 2.61
8 4 4 9.41 2.43
8 4 5 5.46 2.01
8 4 6 3.81 1.69
8 4 7 63.58 6.99
8 4 8 154.16 12.66
8 4 9 35.97 4.95
8 5 1 3.8 1.69
8 5 2 17.92 3.45
8 5 2 19.91 3.63
8 5 3 67.65 7.13
8 5 4 3.07 1.5
8 5 6 6.43 2.07
8 6 5 -0.51 1.21

_iucr_refine_instructions_details 
;
TITL ag-437_20260330_a.res in P-1
    ag-437_20260330.res
    created by SHELXL-2018/3 at 18:13:46 on 30-Mar-2026
REM Old TITL AG-437_20260330 in P-1
REM SHELXT solution in P-1: R1 0.133, Rweak 0.003, Alpha 0.042
REM <I/s> 0.000 for 0 systematic absences, Orientation as input
REM Formula found by SHELXT: C18 N2 O
CELL 0.71073 6.9451 7.4036 14.3163 80.658 76.105 70.89
ZERR 2 0.0003 0.0004 0.0006 0.004 0.004 0.004
LATT 1
SFAC C H N O
UNIT 36 28 4 2

L.S. 4 0 0
PLAN  1
SIZE 0.16 0.18 0.23
TEMP -173.15
CONF
list 4
fmap 2 53
MORE -1
BOND $H
ACTA
REM <olex2.extras>
REM <HklSrc "%.\\AG-437_20260330.hkl">
REM </olex2.extras>

WGHT    0.058000    0.201000
FVAR       1.03214
O1    4    0.883663    0.747255    0.566436    11.00000    0.01398    0.02915 =
         0.02115   -0.00358   -0.00232   -0.00838
N1    3    0.271888    0.791491    0.593744    11.00000    0.01216    0.02101 =
         0.01557   -0.00136   -0.00252   -0.00615
AFIX  43
H1    2    0.138313    0.807497    0.599949    11.00000   -1.20000
AFIX   0
N2    3    0.833954    0.465089    0.821683    11.00000    0.03650    0.03389 =
         0.03392    0.00242   -0.01648   -0.00825
C1    1    0.400704    0.761667    0.504106    11.00000    0.01722    0.01308 =
         0.01555    0.00005   -0.00257   -0.00543
C2    1    0.318644    0.747911    0.425585    11.00000    0.01656    0.01819 =
         0.01885   -0.00017   -0.00435   -0.00622
AFIX  43
H2    2    0.174460    0.763823    0.433358    11.00000   -1.20000
AFIX   0
C3    1    0.449458    0.711236    0.337669    11.00000    0.02443    0.01957 =
         0.01607   -0.00132   -0.00684   -0.00796
AFIX  43
H3    2    0.394496    0.702643    0.284412    11.00000   -1.20000
AFIX   0
C4    1    0.663129    0.686200    0.325093    11.00000    0.02273    0.01934 =
         0.01558   -0.00223    0.00035   -0.00633
AFIX  43
H4    2    0.751972    0.659687    0.263952    11.00000   -1.20000
AFIX   0
C5    1    0.743138    0.700248    0.401709    11.00000    0.01663    0.01709 =
         0.01954   -0.00127   -0.00137   -0.00607
AFIX  43
H5    2    0.887837    0.682770    0.393136    11.00000   -1.20000
AFIX   0
C6    1    0.613667    0.740141    0.492595    11.00000    0.01581    0.01317 =
         0.01677   -0.00006   -0.00238   -0.00518
C7    1    0.696936    0.756618    0.574307    11.00000    0.01524    0.01358 =
         0.01965   -0.00025   -0.00369   -0.00522
C8    1    0.550828    0.783674    0.664817    11.00000    0.01710    0.01554 =
         0.01615   -0.00151   -0.00357   -0.00611
C9    1    0.345848    0.796787    0.672635    11.00000    0.01739    0.01313 =
         0.01628   -0.00123   -0.00321   -0.00564
C10   1    0.194803    0.815793    0.766494    11.00000    0.01496    0.02048 =
         0.01600   -0.00338   -0.00294   -0.00979
C11   1    0.233635    0.677038    0.844319    11.00000    0.01735    0.01995 =
         0.02013   -0.00260   -0.00389   -0.00724
AFIX  43
H11   2    0.355423    0.569751    0.836386    11.00000   -1.20000
AFIX   0
C12   1    0.096997    0.694296    0.932472    11.00000    0.02320    0.02369 =
         0.01664    0.00093   -0.00586   -0.01167
AFIX  43
H12   2    0.126471    0.599185    0.984571    11.00000   -1.20000
AFIX   0
C13   1   -0.083812    0.849671    0.945986    11.00000    0.01938    0.02693 =
         0.01669   -0.00610   -0.00205   -0.01294
C14   1   -0.119478    0.989492    0.869279    11.00000    0.01591    0.02192 =
         0.02234   -0.00566   -0.00255   -0.00643
AFIX  43
H14   2   -0.239925    1.097976    0.877716    11.00000   -1.20000
AFIX   0
C15   1    0.017496    0.973585    0.780652    11.00000    0.01776    0.02154 =
         0.01713   -0.00133   -0.00451   -0.00843
AFIX  43
H15   2   -0.009892    1.071023    0.729284    11.00000   -1.20000
AFIX   0
C16   1   -0.236178    0.863345    1.041283    11.00000    0.02258    0.03553 =
         0.01858   -0.00460    0.00084   -0.01234
AFIX 137
H16A  2   -0.310709    0.998567    1.050906    11.00000   -1.50000
H16B  2   -0.160929    0.804758    1.093775    11.00000   -1.50000
H16C  2   -0.335945    0.795599    1.041116    11.00000   -1.50000
AFIX   0
C17   1    0.635983    0.802497    0.748985    11.00000    0.01749    0.02229 =
         0.01758   -0.00345   -0.00327   -0.00789
AFIX  23
H17A  2    0.730441    0.882971    0.727100    11.00000   -1.20000
H17B  2    0.519862    0.867555    0.799273    11.00000   -1.20000
AFIX   0
C18   1    0.749569    0.614541    0.790648    11.00000    0.02152    0.03107 =
         0.01881   -0.00395   -0.00687   -0.01060
HKLF 4


REM  ag-437_20260330_a.res in P-1
REM wR2 = 0.1183, GooF = S = 1.074, Restrained GooF = 1.074 for all data
REM R1 = 0.0424 for 2209 Fo > 4sig(Fo) and 0.0480 for all 2541 data
REM 191 parameters refined using 0 restraints

END  
     
WGHT      0.0580      0.2010 

REM Highest difference peak  0.204,  deepest hole -0.243,  1-sigma level  0.050
Q1    1   0.0768  0.8627  0.7608  11.00000  0.05    0.20

  REM The information below was added by Olex2.
  REM
  REM R1 = 0.0424 for 2209 Fo > 4sig(Fo) and 0.0480 for all 12778 data
  REM 191 parameters refined using n/a restraints
  REM Highest difference peak 0.20, deepest hole -0.24
  REM Mean Shift 0, Max Shift 0.001.

  REM +++ Tabular Listing of Refinement Information +++
  REM R1_all = 0.0480
  REM R1_gt = 0.0424
  REM wR_ref = 0.1183
  REM GOOF = 1.074
  REM Shift_max = 0.001
  REM Shift_mean = 0
  REM Reflections_all = 12778
  REM Reflections_gt = 2209
  REM Parameters = 191
  REM Hole = -0.24
  REM Peak = 0.20
  REM Flack = n/a

  
;
_olex2_submission_special_instructions 'No special instructions were received'
_oxdiff_exptl_absorpt_empirical_details 
;
Empirical correction (ABSPACK) includes:
- Absorption correction using spherical harmonics
- Frame scaling
;
_oxdiff_exptl_absorpt_empirical_full_max 1.217
_oxdiff_exptl_absorpt_empirical_full_min 0.628
####################################################################### 
# 
# This file contains crystal structure data downloaded from the 
# Cambridge Structural Database (CSD) hosted by the Cambridge 
# Crystallographic Data Centre (CCDC).
# 
# Full information about CCDC data access policies and citation 
# guidelines are available at http://www.ccdc.cam.ac.uk/access/V1 
# 
# Audit and citation data items may have been added by the CCDC. 
# Please retain this information to preserve the provenance of 
# this file and to allow appropriate attribution of the data. 
# 
#######################################################################

data_exp_512_ag-373_20260401
_database_code_depnum_ccdc_archive 'CCDC 2543349'
loop_
_audit_author_name
_audit_author_address
'Krishnan Rangan'
;Birla Institute of Technology and Science Pilani, Hyderabad Campus
India
;
_audit_update_record             
;
2026-04-02 deposited with the CCDC.	2026-06-23 downloaded from the CCDC.
;
_audit_creation_date             2026-04-01
_audit_creation_method           
;
Olex2 1.5
(compiled 2026.03.20 svn.r2bc28608 for OlexSys, GUI svn.r7530)
;
_shelx_SHELXL_version_number     2018/3
_chemical_name_common            ?
_chemical_name_systematic        ?
_chemical_formula_moiety         'C17 H13 N3 O'
_chemical_formula_sum            'C17 H13 N3 O'
_chemical_formula_weight         275.30
_chemical_melting_point          ?
_chemical_oxdiff_formula         'C17 H13 N3 O'
loop_
_atom_type_symbol
_atom_type_description
_atom_type_scat_dispersion_real
_atom_type_scat_dispersion_imag
_atom_type_scat_source
C C 0.0033 0.0016 'International Tables Vol C Tables 4.2.6.8 and 6.1.1.4'
H H 0.0000 0.0000 'International Tables Vol C Tables 4.2.6.8 and 6.1.1.4'
N N 0.0061 0.0033 'International Tables Vol C Tables 4.2.6.8 and 6.1.1.4'
O O 0.0106 0.0060 'International Tables Vol C Tables 4.2.6.8 and 6.1.1.4'

_shelx_space_group_comment       
;
The symmetry employed for this shelxl refinement is uniquely defined
by the following loop, which should always be used as a source of
symmetry information in preference to the above space-group names.
They are only intended as comments.
;
_space_group_crystal_system      monoclinic
_space_group_IT_number           14
_space_group_name_H-M_alt        'P 1 21/n 1'
_space_group_name_Hall           '-P 2yn'
loop_
_space_group_symop_operation_xyz
'x, y, z'
'-x+1/2, y+1/2, -z+1/2'
'-x, -y, -z'
'x-1/2, -y-1/2, z-1/2'

_cell_length_a                   13.3949(4)
_cell_length_b                   7.1532(2)
_cell_length_c                   14.5909(4)
_cell_angle_alpha                90
_cell_angle_beta                 99.755(3)
_cell_angle_gamma                90
_cell_volume                     1377.83(7)
_cell_formula_units_Z            4
_cell_measurement_reflns_used    8380
_cell_measurement_temperature    298
_cell_measurement_theta_max      25.7600
_cell_measurement_theta_min      1.9040
_shelx_estimated_absorpt_T_max   0.996
_shelx_estimated_absorpt_T_min   0.976
_exptl_absorpt_coefficient_mu    0.086
_exptl_absorpt_correction_T_max  1.00000
_exptl_absorpt_correction_T_min  0.65864
_exptl_absorpt_correction_type   multi-scan
_exptl_absorpt_process_details   
;
CrysAlisPro 1.171.41.93a (Rigaku Oxford Diffraction, 2020)
Empirical absorption correction using spherical harmonics,
implemented in SCALE3 ABSPACK scaling algorithm.
;
_exptl_absorpt_special_details   ?
_exptl_crystal_colour            green
_exptl_crystal_colour_primary    green
_exptl_crystal_density_diffrn    1.327
_exptl_crystal_density_meas      ?
_exptl_crystal_density_method    ?
_exptl_crystal_description       plate
_exptl_crystal_F_000             576
_exptl_crystal_size_max          0.28
_exptl_crystal_size_mid          0.26
_exptl_crystal_size_min          0.05
_exptl_transmission_factor_max   ?
_exptl_transmission_factor_min   ?
_diffrn_reflns_av_R_equivalents  0.0247
_diffrn_reflns_av_unetI/netI     0.0197
_diffrn_reflns_Laue_measured_fraction_full 0.999
_diffrn_reflns_Laue_measured_fraction_max 0.946
_diffrn_reflns_limit_h_max       15
_diffrn_reflns_limit_h_min       -16
_diffrn_reflns_limit_k_max       8
_diffrn_reflns_limit_k_min       -8
_diffrn_reflns_limit_l_max       17
_diffrn_reflns_limit_l_min       -16
_diffrn_reflns_number            17544
_diffrn_reflns_point_group_measured_fraction_full 0.999
_diffrn_reflns_point_group_measured_fraction_max 0.946
_diffrn_reflns_theta_full        25.242
_diffrn_reflns_theta_max         26.226
_diffrn_reflns_theta_min         1.909
_diffrn_ambient_temperature      298
_diffrn_detector                 'Hybrid Pixel Array Detector'
_diffrn_detector_area_resol_mean 10.0000
_diffrn_measured_fraction_theta_full 0.999
_diffrn_measured_fraction_theta_max 0.946
_diffrn_measurement_details      
;
List of Runs (angles in degrees, time in seconds):

  # Type    Start    End  Width  t~exp~   \w     \q     \k     \f   Frames
#--------------------------------------------------------------------------
  1  \w    -13.00  52.00   0.50   40.00    --    7.30  51.00 138.00  130
  2  \w    -44.00 -10.00   0.50   40.00    --   -7.40 -51.00  -7.00   68
  3  \w      2.00  39.00   0.50   40.00    --   -7.40  51.00 138.00   74
  4  \w    -94.00 -68.00   0.50   40.00    --   -7.40 -51.00  -7.00   52
  5  \w    -16.00  34.00   0.50   40.00    --    7.30  77.00-150.00  100
  6  \w     39.00  89.00   0.50   40.00    --    7.30  77.00-150.00  100
  7  \w    -22.00  87.00   0.50   40.00    --    7.30  57.00  60.00  218
  8  \w    -49.00 -24.00   0.50   40.00    --    7.30 -51.00  -7.00   50
  9  \w    -82.00  32.00   0.50   40.00    --    7.30 -77.00 -30.00  228
 10  \w     -7.00  18.00   0.50   40.00    --    7.30 -77.00-120.00   50
 11  \w    -97.00 -35.00   0.50   40.00    --   -7.40 -57.00 -90.00  124
 12  \w     56.00  81.00   0.50   40.00    --   -7.40  37.00 120.00   50
 13  \w     -7.00  18.00   0.50   40.00    --   -7.40  37.00 120.00   50
 14  \w    -87.00  -3.00   0.50   40.00    --   -7.40 -77.00 -90.00  168
;
_diffrn_measurement_device       'four-circle diffractometer'
_diffrn_measurement_device_type  'XtaLAB Pro II AFC12 (RINC): Kappa single'
_diffrn_measurement_method       '\w scans'
_diffrn_orient_matrix_type       
'CrysAlisPro convention (1999,Acta A55,543-557)'
_diffrn_orient_matrix_UB_11      -0.0338399000
_diffrn_orient_matrix_UB_12      0.0250696000
_diffrn_orient_matrix_UB_13      -0.0409650000
_diffrn_orient_matrix_UB_21      0.0382955000
_diffrn_orient_matrix_UB_22      0.0559079000
_diffrn_orient_matrix_UB_23      -0.0143096000
_diffrn_orient_matrix_UB_31      0.0165901000
_diffrn_orient_matrix_UB_32      -0.0779813000
_diffrn_orient_matrix_UB_33      -0.0234418000
_diffrn_radiation_monochromator  mirror
_diffrn_radiation_probe          x-ray
_diffrn_radiation_type           'Mo K\a'
_diffrn_radiation_wavelength     0.71073
_diffrn_source                   'micro-focus sealed X-ray tube'
_diffrn_source_type              'Rigaku (Mo) X-ray Source'
_reflns_Friedel_coverage         0.000
_reflns_Friedel_fraction_full    .
_reflns_Friedel_fraction_max     .
_reflns_number_gt                2041
_reflns_number_total             2623
_reflns_special_details          
;
 Reflections were merged by SHELXL according to the crystal
 class for the calculation of statistics and refinement.
 
 _reflns_Friedel_fraction is defined as the number of unique
 Friedel pairs measured divided by the number that would be
 possible theoretically, ignoring centric projections and
 systematic absences.
;
_reflns_threshold_expression     'I > 2\s(I)'
_computing_cell_refinement       'CrysAlisPro 1.171.41.93a (Rigaku OD, 2020)'
_computing_data_collection       'CrysAlisPro 1.171.41.93a (Rigaku OD, 2020)'
_computing_data_reduction        'CrysAlisPro 1.171.41.93a (Rigaku OD, 2020)'
_computing_molecular_graphics    'Olex2 1.5 (Dolomanov et al., 2009)'
_computing_publication_material  'Olex2 1.5 (Dolomanov et al., 2009)'
_computing_structure_refinement  'SHELXL 2018/3 (Sheldrick, 2015)'
_computing_structure_solution    'SHELXT 2018/2 (Sheldrick, 2018)'
_refine_diff_density_max         0.166
_refine_diff_density_min         -0.146
_refine_diff_density_rms         0.038
_refine_ls_extinction_coef       .
_refine_ls_extinction_method     none
_refine_ls_goodness_of_fit_ref   1.053
_refine_ls_hydrogen_treatment    constr
_refine_ls_matrix_type           full
_refine_ls_number_parameters     191
_refine_ls_number_reflns         2623
_refine_ls_number_restraints     0
_refine_ls_R_factor_all          0.0537
_refine_ls_R_factor_gt           0.0409
_refine_ls_restrained_S_all      1.053
_refine_ls_shift/su_max          0.000
_refine_ls_shift/su_mean         0.000
_refine_ls_structure_factor_coef Fsqd
_refine_ls_weighting_details     
'w=1/[\s^2^(Fo^2^)+(0.0641P)^2^+0.1629P] where P=(Fo^2^+2Fc^2^)/3'
_refine_ls_weighting_scheme      calc
_refine_ls_wR_factor_gt          0.1102
_refine_ls_wR_factor_ref         0.1196
_refine_special_details          ?
_olex2_refinement_description    
;
1. Fixed Uiso
 At 1.2 times of:
  All C(H) groups, All C(H,H) groups
 At 1.5 times of:
  All C(H,H,H) groups
2.a Secondary CH2 refined with riding coordinates:
 C16(H16A,H16B)
2.b Aromatic/amide H refined with riding coordinates:
 C2(H2), C4(H4), C5(H5), C11(H11), C12(H12), C13(H13), C14(H14), C15(H15)
2.c Idealised Me refined as rotating group:
 C9(H9A,H9B,H9C)
;
_atom_sites_solution_hydrogens   geom
_atom_sites_solution_primary     dual
_atom_sites_solution_secondary   ?
loop_
_atom_site_label
_atom_site_type_symbol
_atom_site_fract_x
_atom_site_fract_y
_atom_site_fract_z
_atom_site_U_iso_or_equiv
_atom_site_adp_type
_atom_site_occupancy
_atom_site_site_symmetry_order
_atom_site_calc_flag
_atom_site_refinement_flags_posn
_atom_site_refinement_flags_adp
_atom_site_refinement_flags_occupancy
_atom_site_disorder_assembly
_atom_site_disorder_group
O1 O 0.36397(8) 0.64741(17) 0.52108(7) 0.0717(4) Uani 1 1 d . . . . .
N1 N 0.44565(8) 0.57867(15) 0.66808(7) 0.0463(3) Uani 1 1 d . . . . .
N2 N 0.35461(7) 0.55387(15) 0.79346(7) 0.0415(3) Uani 1 1 d . . . . .
N3 N 0.11282(17) 0.4227(4) 0.45528(16) 0.1521(11) Uani 1 1 d . . . . .
C1 C 0.44101(10) 0.55036(17) 0.76089(9) 0.0422(3) Uani 1 1 d . . . . .
C2 C 0.53365(10) 0.5168(2) 0.82143(10) 0.0512(4) Uani 1 1 d . . . . .
H2 H 0.532562 0.499294 0.884410 0.061 Uiso 1 1 calc R U . . .
C3 C 0.62397(10) 0.5091(2) 0.79115(12) 0.0569(4) Uani 1 1 d . . . . .
C4 C 0.62329(12) 0.5332(2) 0.69450(12) 0.0632(4) Uani 1 1 d . . . . .
H4 H 0.683742 0.525398 0.671397 0.076 Uiso 1 1 calc R U . . .
C5 C 0.53660(11) 0.5670(2) 0.63605(11) 0.0584(4) Uani 1 1 d . . . . .
H5 H 0.537828 0.582809 0.572988 0.070 Uiso 1 1 calc R U . . .
C6 C 0.35625(11) 0.6213(2) 0.60268(9) 0.0497(4) Uani 1 1 d . . . . .
C7 C 0.26579(10) 0.62847(18) 0.64073(9) 0.0441(3) Uani 1 1 d . . . . .
C8 C 0.26743(9) 0.58978(17) 0.73383(8) 0.0391(3) Uani 1 1 d . . . . .
C9 C 0.72179(12) 0.4760(3) 0.85652(14) 0.0825(6) Uani 1 1 d . . . . .
H9A H 0.755992 0.592979 0.870875 0.124 Uiso 1 1 calc R U . . .
H9B H 0.764023 0.393995 0.827687 0.124 Uiso 1 1 calc R U . . .
H9C H 0.707838 0.419799 0.912754 0.124 Uiso 1 1 calc R U . . .
C10 C 0.17635(9) 0.58807(17) 0.78002(8) 0.0396(3) Uani 1 1 d . . . . .
C11 C 0.08171(10) 0.52594(19) 0.73670(10) 0.0490(3) Uani 1 1 d . . . . .
H11 H 0.073180 0.482163 0.675854 0.059 Uiso 1 1 calc R U . . .
C12 C 0.00024(11) 0.5288(2) 0.78346(12) 0.0593(4) Uani 1 1 d . . . . .
H12 H -0.062915 0.488722 0.753353 0.071 Uiso 1 1 calc R U . . .
C13 C 0.01130(11) 0.5902(2) 0.87390(12) 0.0606(4) Uani 1 1 d . . . . .
H13 H -0.043965 0.592713 0.904808 0.073 Uiso 1 1 calc R U . . .
C14 C 0.10523(11) 0.6478(2) 0.91811(10) 0.0545(4) Uani 1 1 d . . . . .
H14 H 0.113585 0.687551 0.979624 0.065 Uiso 1 1 calc R U . . .
C15 C 0.18696(10) 0.64713(19) 0.87218(9) 0.0451(3) Uani 1 1 d . . . . .
H15 H 0.249939 0.686546 0.903012 0.054 Uiso 1 1 calc R U . . .
C16 C 0.17453(11) 0.6877(2) 0.57128(9) 0.0572(4) Uani 1 1 d . . . . .
H16A H 0.120263 0.722599 0.604274 0.069 Uiso 1 1 calc R U . . .
H16B H 0.191872 0.796837 0.537747 0.069 Uiso 1 1 calc R U . . .
C17 C 0.13929(14) 0.5406(3) 0.50540(13) 0.0856(6) Uani 1 1 d . . . . .

loop_
_atom_site_aniso_label
_atom_site_aniso_U_11
_atom_site_aniso_U_22
_atom_site_aniso_U_33
_atom_site_aniso_U_23
_atom_site_aniso_U_13
_atom_site_aniso_U_12
O1 0.0876(8) 0.0922(9) 0.0411(6) 0.0038(5) 0.0273(5) 0.0022(6)
N1 0.0517(7) 0.0456(6) 0.0460(6) -0.0058(5) 0.0209(5) -0.0070(5)
N2 0.0404(6) 0.0455(6) 0.0402(6) 0.0005(5) 0.0113(5) -0.0017(5)
N3 0.1435(18) 0.161(2) 0.1207(16) -0.0806(16) -0.0667(14) 0.0585(16)
C1 0.0464(7) 0.0388(7) 0.0441(7) -0.0036(5) 0.0153(6) -0.0050(5)
C2 0.0450(7) 0.0555(9) 0.0545(8) -0.0035(7) 0.0123(6) -0.0034(6)
C3 0.0452(8) 0.0524(9) 0.0755(10) -0.0102(7) 0.0171(7) -0.0052(6)
C4 0.0515(9) 0.0626(10) 0.0836(11) -0.0160(8) 0.0347(8) -0.0119(7)
C5 0.0616(9) 0.0620(10) 0.0591(9) -0.0104(7) 0.0318(8) -0.0130(7)
C6 0.0652(9) 0.0474(8) 0.0391(7) -0.0028(6) 0.0167(6) -0.0024(7)
C7 0.0536(8) 0.0417(7) 0.0381(7) -0.0031(6) 0.0103(6) 0.0019(6)
C8 0.0453(7) 0.0338(6) 0.0387(7) -0.0026(5) 0.0084(5) -0.0005(5)
C9 0.0455(9) 0.0992(15) 0.1030(14) -0.0081(11) 0.0133(9) 0.0037(9)
C10 0.0434(7) 0.0348(7) 0.0413(7) 0.0038(5) 0.0088(5) 0.0041(5)
C11 0.0472(8) 0.0486(8) 0.0500(8) 0.0022(6) 0.0049(6) 0.0005(6)
C12 0.0417(7) 0.0615(10) 0.0745(11) 0.0113(8) 0.0088(7) -0.0014(7)
C13 0.0486(9) 0.0656(10) 0.0728(10) 0.0144(8) 0.0253(7) 0.0094(7)
C14 0.0608(9) 0.0587(9) 0.0481(8) 0.0029(7) 0.0210(7) 0.0102(7)
C15 0.0462(7) 0.0460(8) 0.0440(8) 0.0021(6) 0.0103(6) 0.0037(6)
C16 0.0706(9) 0.0608(9) 0.0397(8) 0.0032(6) 0.0084(7) 0.0130(7)
C17 0.0843(12) 0.1043(16) 0.0569(10) -0.0218(10) -0.0207(9) 0.0361(11)

_geom_special_details            
;
 All esds (except the esd in the dihedral angle between two l.s. planes)
 are estimated using the full covariance matrix.  The cell esds are taken
 into account individually in the estimation of esds in distances, angles
 and torsion angles; correlations between esds in cell parameters are only
 used when they are defined by crystal symmetry.  An approximate (isotropic)
 treatment of cell esds is used for estimating esds involving l.s. planes.
;
loop_
_geom_bond_atom_site_label_1
_geom_bond_atom_site_label_2
_geom_bond_distance
_geom_bond_site_symmetry_2
_geom_bond_publ_flag
O1 C6 1.2267(16) . ?
N1 C1 1.3810(16) . ?
N1 C5 1.3792(17) . ?
N1 C6 1.4319(18) . ?
N2 C1 1.3238(15) . ?
N2 C8 1.3573(16) . ?
N3 C17 1.133(3) . ?
C1 C2 1.4165(19) . ?
C2 H2 0.9300 . ?
C2 C3 1.3575(19) . ?
C3 C4 1.419(2) . ?
C3 C9 1.503(2) . ?
C4 H4 0.9300 . ?
C4 C5 1.341(2) . ?
C5 H5 0.9300 . ?
C6 C7 1.4168(18) . ?
C7 C8 1.3828(17) . ?
C7 C16 1.5103(18) . ?
C8 C10 1.4905(17) . ?
C9 H9A 0.9600 . ?
C9 H9B 0.9600 . ?
C9 H9C 0.9600 . ?
C10 C11 1.3901(18) . ?
C10 C15 1.3936(18) . ?
C11 H11 0.9300 . ?
C11 C12 1.3818(19) . ?
C12 H12 0.9300 . ?
C12 C13 1.375(2) . ?
C13 H13 0.9300 . ?
C13 C14 1.376(2) . ?
C14 H14 0.9300 . ?
C14 C15 1.3771(18) . ?
C15 H15 0.9300 . ?
C16 H16A 0.9700 . ?
C16 H16B 0.9700 . ?
C16 C17 1.449(3) . ?

loop_
_geom_angle_atom_site_label_1
_geom_angle_atom_site_label_2
_geom_angle_atom_site_label_3
_geom_angle
_geom_angle_site_symmetry_1
_geom_angle_site_symmetry_3
_geom_angle_publ_flag
C1 N1 C6 120.87(11) . . ?
C5 N1 C1 120.83(12) . . ?
C5 N1 C6 118.30(12) . . ?
C1 N2 C8 118.88(11) . . ?
N1 C1 C2 117.13(11) . . ?
N2 C1 N1 122.46(12) . . ?
N2 C1 C2 120.41(12) . . ?
C1 C2 H2 118.7 . . ?
C3 C2 C1 122.60(14) . . ?
C3 C2 H2 118.7 . . ?
C2 C3 C4 117.55(14) . . ?
C2 C3 C9 121.94(15) . . ?
C4 C3 C9 120.52(13) . . ?
C3 C4 H4 119.6 . . ?
C5 C4 C3 120.85(13) . . ?
C5 C4 H4 119.6 . . ?
N1 C5 H5 119.5 . . ?
C4 C5 N1 120.98(14) . . ?
C4 C5 H5 119.5 . . ?
O1 C6 N1 118.73(12) . . ?
O1 C6 C7 126.38(14) . . ?
C7 C6 N1 114.89(11) . . ?
C6 C7 C16 113.33(11) . . ?
C8 C7 C6 120.35(12) . . ?
C8 C7 C16 126.28(12) . . ?
N2 C8 C7 122.44(11) . . ?
N2 C8 C10 112.94(10) . . ?
C7 C8 C10 124.60(11) . . ?
C3 C9 H9A 109.5 . . ?
C3 C9 H9B 109.5 . . ?
C3 C9 H9C 109.5 . . ?
H9A C9 H9B 109.5 . . ?
H9A C9 H9C 109.5 . . ?
H9B C9 H9C 109.5 . . ?
C11 C10 C8 123.38(11) . . ?
C11 C10 C15 118.15(11) . . ?
C15 C10 C8 118.45(11) . . ?
C10 C11 H11 119.8 . . ?
C12 C11 C10 120.42(13) . . ?
C12 C11 H11 119.8 . . ?
C11 C12 H12 119.6 . . ?
C13 C12 C11 120.87(13) . . ?
C13 C12 H12 119.6 . . ?
C12 C13 H13 120.4 . . ?
C12 C13 C14 119.14(13) . . ?
C14 C13 H13 120.4 . . ?
C13 C14 H14 119.7 . . ?
C13 C14 C15 120.66(13) . . ?
C15 C14 H14 119.7 . . ?
C10 C15 H15 119.6 . . ?
C14 C15 C10 120.74(13) . . ?
C14 C15 H15 119.6 . . ?
C7 C16 H16A 109.2 . . ?
C7 C16 H16B 109.2 . . ?
H16A C16 H16B 107.9 . . ?
C17 C16 C7 112.14(13) . . ?
C17 C16 H16A 109.2 . . ?
C17 C16 H16B 109.2 . . ?
N3 C17 C16 178.4(2) . . ?

loop_
_geom_torsion_atom_site_label_1
_geom_torsion_atom_site_label_2
_geom_torsion_atom_site_label_3
_geom_torsion_atom_site_label_4
_geom_torsion
_geom_torsion_site_symmetry_1
_geom_torsion_site_symmetry_2
_geom_torsion_site_symmetry_3
_geom_torsion_site_symmetry_4
_geom_torsion_publ_flag
O1 C6 C7 C8 177.81(14) . . . . ?
O1 C6 C7 C16 -4.4(2) . . . . ?
N1 C1 C2 C3 -1.0(2) . . . . ?
N1 C6 C7 C8 -2.09(18) . . . . ?
N1 C6 C7 C16 175.71(11) . . . . ?
N2 C1 C2 C3 179.02(12) . . . . ?
N2 C8 C10 C11 -145.76(12) . . . . ?
N2 C8 C10 C15 32.51(15) . . . . ?
C1 N1 C5 C4 -1.9(2) . . . . ?
C1 N1 C6 O1 179.20(13) . . . . ?
C1 N1 C6 C7 -0.88(18) . . . . ?
C1 N2 C8 C7 -2.00(18) . . . . ?
C1 N2 C8 C10 179.63(10) . . . . ?
C1 C2 C3 C4 -1.0(2) . . . . ?
C1 C2 C3 C9 179.15(14) . . . . ?
C2 C3 C4 C5 1.7(2) . . . . ?
C3 C4 C5 N1 -0.2(2) . . . . ?
C5 N1 C1 N2 -177.53(12) . . . . ?
C5 N1 C1 C2 2.50(18) . . . . ?
C5 N1 C6 O1 -0.67(19) . . . . ?
C5 N1 C6 C7 179.25(12) . . . . ?
C6 N1 C1 N2 2.60(18) . . . . ?
C6 N1 C1 C2 -177.37(12) . . . . ?
C6 N1 C5 C4 177.95(14) . . . . ?
C6 C7 C8 N2 3.67(19) . . . . ?
C6 C7 C8 C10 -178.15(12) . . . . ?
C6 C7 C16 C17 74.21(18) . . . . ?
C7 C8 C10 C11 35.91(19) . . . . ?
C7 C8 C10 C15 -145.82(13) . . . . ?
C8 N2 C1 N1 -1.15(18) . . . . ?
C8 N2 C1 C2 178.82(12) . . . . ?
C8 C7 C16 C17 -108.14(17) . . . . ?
C8 C10 C11 C12 -179.74(12) . . . . ?
C8 C10 C15 C14 -179.83(11) . . . . ?
C9 C3 C4 C5 -178.49(16) . . . . ?
C10 C11 C12 C13 -1.0(2) . . . . ?
C11 C10 C15 C14 -1.48(19) . . . . ?
C11 C12 C13 C14 -0.5(2) . . . . ?
C12 C13 C14 C15 1.0(2) . . . . ?
C13 C14 C15 C10 0.0(2) . . . . ?
C15 C10 C11 C12 1.99(19) . . . . ?
C16 C7 C8 N2 -173.83(12) . . . . ?
C16 C7 C8 C10 4.4(2) . . . . ?

loop_
_diffrn_refln_index_h
_diffrn_refln_index_k
_diffrn_refln_index_l
_diffrn_refln_intensity_net
_diffrn_refln_intensity_u
0 0 -2 2319.84 80.58
0 0 2 2244.11 80.57
0 0 -2 2261.4 80.54
0 0 -2 2300.73 80.54
0 0 2 2207.8 80.55
0 0 2 2228.57 80.53
0 0 2 2305.17 80.57
0 0 2 2229.98 80.57
0 0 -2 2258.42 80.57
0 0 3 -0.08 0.15
0 0 -3 0.15 0.18
0 0 3 0.1 0.11
0 0 -3 0.02 0.12
0 0 -3 0.1 0.16
0 0 3 0.33 0.16
0 0 3 0.03 0.15
0 0 3 0.09 0.17
0 0 -3 -0.03 0.15
0 0 -4 33.94 1.63
0 0 4 39.25 1.63
0 0 4 36.02 1.59
0 0 -4 37.83 1.56
0 0 4 34.67 1.55
0 0 -4 36.92 1.59
0 0 4 36.98 1.6
0 0 -4 35.15 1.62
0 0 4 36.19 1.61
0 0 5 -0.18 0.22
0 0 -5 0.1 0.25
0 0 -5 0.08 0.21
0 0 5 0.13 0.17
0 0 5 -0.04 0.21
0 0 -5 0.07 0.17
0 0 5 -0.36 0.26
0 0 5 -0.13 0.25
0 0 -5 -0.15 0.23
0 0 -6 0.06 0.3
0 0 6 0.33 0.25
0 0 6 0.05 0.2
0 0 -6 0.2 0.23
0 0 6 0.21 0.26
0 0 -6 0.18 0.2
0 0 6 0.25 0.25
0 0 6 0.05 0.26
0 0 -6 -0.12 0.22
0 0 7 0.25 0.29
0 0 -7 -0.28 0.37
0 0 -7 0.1 0.21
0 0 7 0.26 0.27
0 0 -7 0.12 0.25
0 0 7 -0.05 0.28
0 0 7 0.06 0.31
0 0 7 0.06 0.3
0 0 -7 0.07 0.27
0 0 8 159.86 6.49
0 0 -8 161.85 6.55
0 0 8 168.15 6.53
0 0 -8 166.98 6.37
0 0 8 164.25 6.35
0 0 8 168.01 6.44
0 0 8 172.73 6.52
0 0 -8 155.55 6.56
0 0 9 0.24 0.37
0 0 -9 0.12 0.26
0 0 9 0.17 0.3
0 0 9 -0.06 0.33
0 0 9 0.42 0.33
0 0 -9 0.19 0.34
0 0 9 -0.08 0.32
0 0 10 6.48 0.75
0 0 -10 4.98 0.57
0 0 10 4.5 0.58
0 0 10 5.04 0.68
0 0 10 6.76 0.69
0 0 -10 5.21 0.72
0 0 10 5.9 0.72
0 0 11 -0.47 0.43
0 0 -11 -0.29 0.34
0 0 11 0.43 0.43
0 0 11 0.25 0.39
0 0 11 -0.36 0.48
0 0 12 3.49 0.61
0 0 -12 2.06 0.48
0 0 12 0.96 0.52
0 0 12 1.7 0.59
0 0 12 1.75 0.53
0 0 13 0.11 0.51
0 0 13 -0.13 0.55
0 0 13 -0.55 0.58
0 0 14 25.2 1.84
0 0 15 0.15 0.59
0 0 16 0.33 0.68
0 0 17 0.35 0.66
0 1 0 0.13 0.09
0 -1 0 0.08 0.09
0 1 0 0.1 0.1
0 1 0 0.19 0.12
0 -1 0 0.18 0.1
0 -1 0 0.31 0.12
0 1 1 436.45 16.33
0 -1 1 425.24 16.39
0 1 -1 471.94 16.41
0 -1 -1 453.49 16.33
0 1 -1 475.05 16.43
0 -1 1 450.01 16.38
0 -1 1 476.84 16.42
0 1 -1 466.84 16.42
0 -1 1 468.36 16.42
0 1 1 449.74 16.39
0 -1 1 481.76 16.41
0 -1 -1 454.28 16.4
0 1 -2 219.98 7.76
0 1 -2 188.18 7.76
0 1 2 208.68 7.7
0 -1 2 227.84 7.77
0 -1 -2 208.79 7.71
0 1 -2 201.54 7.71
0 1 2 210.94 7.7
0 -1 2 209.87 7.69
0 1 -2 219.13 7.78
0 -1 2 218.81 7.78
0 -1 2 220.69 7.76
0 1 -2 223.49 7.77
0 -1 2 202.5 7.69
0 1 2 206.2 7.7
0 1 2 222.41 7.77
0 -1 -2 211.55 7.79
0 1 -3 1410.84 51.63
0 1 3 1462.53 51.55
0 1 -3 1456.27 51.6
0 -1 3 1390.98 51.56
0 -1 3 1518.85 51.63
0 1 -3 1378.66 51.59
0 -1 -3 1444.61 51.59
0 -1 3 1456.35 51.56
0 1 3 1426.81 51.56
0 1 -3 1477.25 51.59
0 -1 3 1412.11 51.62
0 -1 3 1482.39 51.59
0 -1 3 1433.59 51.49
0 -1 3 1471.68 51.57
0 1 3 1475.27 51.57
0 -1 -3 1434.46 51.68
0 1 3 1399.68 51.61
0 -1 -4 133.61 4.75
0 1 -4 121.57 4.84
0 -1 4 125.62 4.85
0 1 -4 123.38 4.8
0 1 4 123.49 4.76
0 -1 4 122.02 4.78
0 1 4 122.98 4.79
0 -1 4 122.06 4.78
0 -1 -4 117.26 4.83
0 1 -4 118.83 4.84
0 -1 4 128.51 4.81
0 -1 -4 132.95 4.93
0 1 4 125.59 4.8
0 -1 4 128.02 4.8
0 -1 4 129.81 4.73
0 1 4 133.48 4.86
0 1 5 1.72 0.27
0 1 -5 1.32 0.27
0 -1 5 1.62 0.3
0 1 5 1.54 0.26
0 -1 5 1.69 0.31
0 -1 -5 2.09 0.28
0 1 -5 2.03 0.36
0 -1 5 1.34 0.3
0 -1 -5 1.89 0.35
0 1 5 1.9 0.32
0 1 -5 1.11 0.33
0 -1 5 1.15 0.26
0 1 5 2.3 0.36
0 -1 -5 1.65 0.35
0 -1 5 1.91 0.29
0 1 5 1.49 0.3
0 -1 5 1.7 0.32
0 1 -6 25.88 1.31
0 -1 6 27.48 1.31
0 1 6 26.32 1.25
0 1 -6 25.26 1.37
0 1 6 23.84 1.28
0 -1 6 23.95 1.34
0 -1 -6 24.67 1.25
0 -1 6 24.87 1.31
0 1 6 25.7 1.33
0 -1 -6 22.67 1.34
0 1 -6 24.07 1.37
0 -1 6 24.06 1.29
0 -1 6 27.2 1.34
0 1 6 25.69 1.35
0 -1 6 25.57 1.26
0 1 6 27.12 1.36
0 -1 -6 22.98 1.4
0 -1 7 410.28 15.17
0 1 -7 393.47 15.16
0 1 7 405.46 14.95
0 -1 7 402.43 15.01
0 1 7 404.03 15.08
0 -1 -7 415.84 15
0 1 -7 410.86 15.04
0 1 7 401.05 15.08
0 -1 -7 403.84 15.15
0 1 -7 385.7 15.15
0 -1 7 406.83 15.1
0 -1 7 409.33 15.07
0 1 7 444.6 15.15
0 -1 7 401.2 15.09
0 1 7 410.43 15.09
0 -1 -7 414.48 15.3
0 -1 7 424.47 15
0 -1 8 181.08 7.08
0 1 8 175 7.18
0 1 -8 176.81 7.27
0 -1 8 172.67 7.25
0 1 8 182.4 7.02
0 -1 -8 187.45 7.08
0 1 -8 186.81 7.12
0 -1 8 183.75 7.19
0 1 8 189.55 7.21
0 -1 8 184.12 7.16
0 1 8 192.46 7.21
0 1 8 201.18 7.22
0 -1 8 183.43 7.07
0 -1 8 187.8 7.18
0 -1 -8 183.91 7.4
0 1 9 86.85 3.92
0 -1 9 88.95 3.79
0 1 -9 87.15 4
0 -1 -9 95.34 3.82
0 1 9 89.36 3.73
0 1 -9 92.06 3.84
0 -1 9 92.81 4.03
0 1 9 88.7 3.93
0 -1 9 90.27 3.92
0 -1 9 90.77 3.89
0 -1 -9 89.18 4.13
0 1 9 94.55 3.94
0 -1 9 98.05 3.94
0 -1 9 93.34 3.8
0 1 9 94.17 3.92
0 1 -10 0.2 0.42
0 -1 10 0.07 0.37
0 -1 -10 -0.07 0.29
0 -1 10 -0.21 0.36
0 1 10 -0.09 0.32
0 1 -10 -0.22 0.35
0 -1 10 0.26 0.34
0 1 10 0.86 0.39
0 -1 10 0.08 0.34
0 1 10 0.25 0.39
0 -1 10 0.25 0.47
0 -1 -10 -0.24 0.42
0 1 10 0.67 0.4
0 -1 10 0.14 0.32
0 1 11 16.16 1.24
0 -1 11 16.14 1.13
0 1 -11 14.83 1.28
0 -1 -11 17.9 1.15
0 1 -11 15.38 1.11
0 -1 11 17.02 1.31
0 -1 11 16.24 1.23
0 1 11 15.07 1.18
0 -1 11 17.17 1.2
0 1 11 15.62 1.19
0 -1 11 16.15 1.12
0 -1 -11 14.31 1.37
0 -1 11 16.71 1.24
0 1 11 17.57 1.22
0 1 12 1.27 0.5
0 1 -12 0.97 0.4
0 1 -12 1.1 0.62
0 -1 12 1.62 0.54
0 -1 -12 0.64 0.4
0 -1 12 1.43 0.51
0 1 12 1.43 0.5
0 -1 12 0.88 0.48
0 1 12 1.49 0.54
0 -1 12 0.93 0.49
0 -1 -12 -0.28 0.62
0 1 12 0.28 0.51
0 -1 13 10.66 1.07
0 1 13 9.48 1.02
0 1 13 8.53 1
0 -1 13 9.09 1.06
0 1 14 18.02 1.48
0 -1 14 11.87 1.3
0 1 15 8.18 1.12
0 -1 15 7.27 1.09
0 -1 16 0.34 0.63
0 1 16 -0.16 0.61
0 1 17 3.28 0.91
0 -1 17 5.9 1.12
0 2 0 9735.67 350.22
0 -2 0 9773.34 350.2
0 2 0 9731.66 350.28
0 -2 0 9776.93 350.28
0 -2 0 9999 350.06
0 2 0 9811.16 350.31
0 -2 0 9774.9 350.33
0 -2 0 9820.01 350.13
0 2 0 9846.75 350.1
0 2 1 7893.05 286.74
0 -2 1 8070.38 286.81
0 -2 -1 8007.94 286.72
0 2 -1 8060.29 286.84
0 2 1 8052.69 286.86
0 2 -1 8097.18 286.87
0 2 -1 8094.21 286.85
0 -2 1 8214.98 286.83
0 2 1 8054.56 286.63
0 2 -1 8056.38 286.69
0 -2 1 8136.56 286.85
0 2 -1 8020.27 286.6
0 2 1 7870.58 286.73
0 -2 -1 8003.62 286.77
0 2 -1 8248.33 286.81
0 -2 1 8097.59 286.6
0 2 1 8141.3 286.88
0 -2 -1 8108.21 286.87
0 -2 -2 3932.67 139.16
0 2 2 3869.11 139.16
0 2 -2 3947.97 139.33
0 2 -2 3979.11 139.31
0 -2 2 3988.06 139.29
0 2 2 3876.4 139.11
0 -2 2 3947.73 139.11
0 2 -2 3960.42 139.34
0 -2 2 3898.1 139.26
0 2 -2 3932.99 139.34
0 -2 2 3945.14 139.32
0 -2 2 3977.3 139.32
0 -2 2 3848.95 139.3
0 2 2 3891.28 139.12
0 -2 2 3821.83 139.11
0 2 2 3896.56 139.34
0 2 2 3897.1 139.26
0 -2 -2 3874.07 139.32
0 -2 3 338.61 12.15
0 2 -3 329.26 12.13
0 -2 3 311.6 12.09
0 2 3 324.81 11.93
0 2 -3 329.7 12.17
0 -2 3 332.02 11.97
0 2 3 322.01 11.97
0 -2 3 325.46 12.11
0 2 -3 323.98 12.16
0 -2 3 333.1 12.15
0 -2 3 343.3 12.15
0 2 -3 333.64 12.15
0 -2 -3 327.02 12.18
0 -2 3 340.61 11.98
0 2 3 336.05 12.11
0 2 3 334.61 11.98
0 2 -4 360.83 13.07
0 -2 4 342.28 13.01
0 2 4 350.93 12.89
0 2 -4 336.1 12.97
0 2 4 356.26 12.87
0 2 -4 346.03 12.91
0 -2 4 366.31 12.88
0 -2 4 356.73 13.02
0 2 -4 352.28 13.05
0 -2 4 344.7 13.02
0 -2 4 349.98 13.02
0 2 -4 339.12 12.98
0 -2 4 375.37 12.89
0 -2 -4 359.34 13.1
0 2 4 366.46 13.01
0 2 4 351.07 12.88
0 -2 4 348.11 12.74
0 2 -5 64.86 2.82
0 2 5 66.53 2.76
0 2 -5 66.53 2.92
0 -2 5 62.64 2.84
0 -2 5 66.19 2.76
0 2 5 66.69 2.76
0 -2 5 67.13 2.85
0 -2 5 70.18 2.9
0 2 -5 65.55 2.83
0 2 5 71.25 2.78
0 -2 5 62.96 2.62
0 -2 -5 67.66 2.97
0 -2 5 68.8 2.77
0 2 5 72.33 2.89
0 2 6 53.81 2.37
0 2 -6 53.41 2.54
0 2 -6 53.21 2.43
0 -2 6 51.18 2.47
0 2 6 54.55 2.38
0 -2 6 51.98 2.37
0 -2 6 53.94 2.45
0 -2 6 55.84 2.5
0 2 6 56.86 2.4
0 -2 6 51.47 2.24
0 2 6 61.53 2.52
0 -2 6 58.91 2.42
0 -2 -6 54.32 2.6
0 2 -7 34.25 1.84
0 -2 7 31.27 1.76
0 2 7 30.18 1.63
0 2 -7 34.59 1.71
0 2 7 34.34 1.68
0 -2 7 30.16 1.65
0 -2 7 34.51 1.74
0 -2 7 33.52 1.77
0 2 7 33.41 1.67
0 -2 7 36.28 1.72
0 -2 -7 28.82 1.85
0 -2 7 35.03 1.56
0 2 7 36.5 1.76
0 -2 8 2.59 0.48
0 2 8 2.38 0.39
0 2 -8 3.87 0.52
0 2 -8 2.86 0.57
0 2 8 2.27 0.43
0 -2 8 3.13 0.51
0 2 8 3.03 0.5
0 -2 8 2.36 0.46
0 -2 8 3.3 0.55
0 -2 -8 2.13 0.53
0 2 8 3.75 0.51
0 2 8 4.08 0.57
0 -2 8 3.15 0.56
0 -2 8 2.94 0.41
0 -2 9 69.06 3.38
0 2 -9 70.57 3.21
0 2 -9 73.03 3.46
0 2 9 71.07 3.26
0 -2 9 76.52 3.28
0 2 9 71.98 3.26
0 -2 9 67.1 3.33
0 -2 9 72.66 3.3
0 2 9 76.29 3.26
0 2 9 77.04 3.32
0 -2 9 82.04 3.3
0 -2 -9 72.83 3.57
0 -2 9 72.29 3.07
0 2 -10 0.47 0.37
0 2 -10 0.34 0.51
0 -2 10 1.1 0.49
0 2 10 0.18 0.31
0 2 10 0.25 0.4
0 -2 10 0.17 0.44
0 -2 10 0.54 0.45
0 2 10 -0.09 0.47
0 2 10 0.56 0.41
0 -2 10 0.08 0.42
0 -2 10 0.62 0.48
0 -2 -10 0.13 0.44
0 2 -11 16.12 1.41
0 -2 11 16.7 1.36
0 2 -11 18.36 1.23
0 2 11 17.02 1.29
0 -2 11 18 1.28
0 2 11 19.86 1.33
0 -2 11 16.63 1.3
0 -2 11 17.84 1.3
0 -2 -11 13.52 1.39
0 2 11 16.08 1.28
0 2 11 17.57 1.25
0 -2 11 18.43 1.25
0 2 -12 2.24 0.55
0 -2 12 2.87 0.67
0 2 -12 2.05 0.75
0 2 12 1.03 0.5
0 2 12 2.42 0.6
0 -2 12 2.32 0.59
0 -2 12 2.41 0.59
0 -2 -12 3.08 0.83
0 -2 12 2.54 0.63
0 2 12 2.19 0.62
0 -2 12 2.62 0.63
0 2 13 -0.13 0.49
0 2 -13 0.15 0.69
0 -2 13 0.7 0.55
0 -2 -13 -0.49 0.73
0 2 14 0.27 0.56
0 -2 14 0.61 0.59
0 -2 -14 1.04 0.77
0 -2 15 13.01 1.42
0 2 15 14.74 1.4
0 2 16 -0.32 0.66
0 -2 16 -1.03 0.78
0 -2 17 2.91 0.93
0 3 0 -0.09 0.2
0 -3 0 -0.08 0.2
0 3 0 0.06 0.2
0 3 0 0.05 0.19
0 -3 0 0.15 0.24
0 3 0 0.17 0.14
0 -3 0 0.06 0.19
0 -3 1 103.74 3.87
0 -3 -1 100.22 3.8
0 3 1 99.13 3.83
0 3 -1 99.63 3.99
0 3 -1 98.13 3.69
0 3 -1 102.34 3.97
0 3 1 97.76 3.98
0 -3 1 97.36 3.93
0 -3 -1 93.23 3.8
0 3 1 100.13 4
0 3 1 95.37 3.75
0 -3 1 89.63 3.97
0 -3 1 94.07 3.65
0 3 -1 98.82 3.62
0 -3 -1 96.67 3.98
0 3 -1 97.9 3.9
0 3 2 82.84 3.14
0 3 -2 78.64 3.25
0 -3 -2 76.93 3.1
0 -3 2 80.53 3.23
0 -3 2 80 3.27
0 3 2 76.85 3.3
0 -3 2 81.05 3.28
0 3 -2 78.22 3.31
0 3 -2 78.87 3.3
0 -3 2 76.23 2.91
0 3 2 80.58 3.33
0 3 2 81.78 3.14
0 -3 -2 80.29 3.23
0 3 3 60.14 2.39
0 3 -3 57.71 2.55
0 3 -3 56.41 2.6
0 -3 3 59.56 2.55
0 3 -3 56.71 2.6
0 -3 3 59.46 2.48
0 -3 3 56.96 2.56
0 -3 3 59.82 2.6
0 3 -3 55.93 2.59
0 3 3 58.11 2.3
0 3 3 59.32 2.48
0 -3 -3 60.02 2.6
0 -3 3 61.68 2.3
0 3 3 58.6 2.6
0 -3 3 59.26 2.56
0 3 -4 8.85 0.79
0 3 -4 10.58 0.76
0 -3 4 9.21 0.73
0 3 4 9.45 0.56
0 3 4 8.53 0.57
0 -3 4 9.41 0.58
0 3 -4 8.57 0.73
0 3 -4 10.82 0.79
0 -3 4 9.53 0.74
0 -3 4 9.12 0.73
0 -3 4 10.95 0.75
0 -3 -4 8.77 0.76
0 -3 4 9.19 0.72
0 3 4 10.74 0.74
0 -3 4 8.9 0.57
0 -3 4 9.34 0.44
0 3 4 8.97 0.59
0 3 -5 131.09 5.07
0 -3 5 125.41 5.03
0 3 -5 135.18 5.21
0 -3 5 123.07 5.07
0 3 5 118.24 4.89
0 3 5 124.02 4.75
0 -3 5 127.54 4.85
0 3 5 133.84 4.87
0 -3 5 124.68 5.07
0 3 -5 129.17 5.12
0 -3 5 127.11 5.07
0 3 -5 121.29 5.06
0 -3 5 125.02 5.08
0 3 5 139.89 5.06
0 -3 -5 131.73 5.22
0 3 5 128.43 4.86
0 -3 5 124.49 4.86
0 -3 5 120.05 4.65
0 3 -6 50.78 2.49
0 3 6 44.04 2.17
0 3 6 46.5 2.01
0 -3 6 45.94 2.33
0 -3 6 52 2.32
0 3 -6 47.36 2.29
0 3 6 51.26 2.18
0 -3 6 49.87 2.17
0 3 -6 46.34 2.31
0 -3 6 50.51 2.4
0 -3 6 52.07 2.38
0 -3 6 49.03 2.35
0 -3 6 49.83 1.98
0 -3 6 53.01 2.2
0 3 6 50.45 2.31
0 -3 -6 46.45 2.45
0 3 6 53.51 2.2
0 -3 7 9.3 0.8
0 -3 7 8.8 0.83
0 3 7 9.64 0.76
0 3 7 10.36 0.6
0 3 -7 11.04 0.86
0 3 -7 10.44 0.98
0 -3 7 9.56 0.76
0 3 7 9.61 0.78
0 -3 7 8.23 0.81
0 3 -7 10.22 0.84
0 -3 7 9.63 0.89
0 -3 7 10.68 0.9
0 3 7 10.88 0.87
0 -3 -7 7.89 0.92
0 3 7 9.85 0.78
0 -3 7 10.53 0.78
0 3 -8 206.93 8.53
0 -3 8 200.64 8.41
0 3 -8 213.51 8.3
0 3 8 200.48 8.22
0 -3 8 213.42 8.31
0 3 8 216.76 8.23
0 -3 8 224.85 8.24
0 -3 8 217.89 8.41
0 -3 8 211.13 8.47
0 -3 8 201.23 8.39
0 3 8 226.9 8.37
0 3 8 219.34 8.21
0 -3 8 226.23 8.23
0 -3 -8 216.77 8.67
0 -3 9 2.09 0.52
0 3 -9 1.85 0.47
0 3 9 1.21 0.39
0 3 -9 1.51 0.63
0 -3 9 2.86 0.54
0 -3 9 1.78 0.5
0 3 9 2.21 0.47
0 -3 9 2.27 0.58
0 -3 9 2.05 0.55
0 -3 9 1.29 0.49
0 3 9 2.13 0.57
0 -3 9 2.38 0.51
0 -3 -9 1.41 0.63
0 3 9 2.84 0.52
0 -3 10 2.86 0.59
0 3 10 2.28 0.52
0 3 -10 2.69 0.74
0 3 -10 2.72 0.56
0 -3 10 1.84 0.56
0 3 10 2.37 0.53
0 -3 10 2.4 0.58
0 -3 10 2.01 0.6
0 -3 10 1.8 0.54
0 3 10 3.48 0.58
0 -3 -10 2.53 0.68
0 -3 10 2.67 0.57
0 -3 10 2.58 0.6
0 3 10 1.91 0.57
0 -3 11 2.41 0.59
0 -3 11 2.26 0.65
0 3 -11 2.23 0.51
0 3 11 2.24 0.56
0 3 -11 1.39 0.7
0 -3 11 2.77 0.64
0 -3 11 1.8 0.57
0 -3 11 2.08 0.61
0 -3 -11 1.98 0.73
0 3 11 1.96 0.53
0 -3 11 2.06 0.59
0 3 -12 1.5 0.71
0 3 -12 0.55 0.42
0 -3 12 0.96 0.61
0 3 12 1.12 0.54
0 3 12 1.4 0.54
0 -3 12 0.26 0.51
0 -3 -12 -0.16 0.67
0 3 -13 -1.61 0.79
0 -3 13 -0.15 0.54
0 3 13 -0.25 0.51
0 -3 -13 -0.35 0.79
0 3 14 7.27 0.96
0 3 -14 7.69 1.22
0 -3 14 5.18 0.93
0 -3 -14 4.6 1.11
0 3 15 1.16 0.61
0 -3 15 1.66 0.75
0 3 16 5.88 0.98
0 -3 16 4.56 1.02
0 -4 0 70.72 2.87
0 4 0 69.97 2.93
0 4 0 66.48 3
0 4 0 64.88 3.04
0 4 0 70.4 2.6
0 4 0 64.56 2.65
0 -4 0 66.84 2.75
0 -4 0 66.28 3.06
0 -4 1 1197.17 40.44
0 -4 -1 1146.34 40.35
0 4 1 1179.22 40.43
0 4 1 1093.04 40.6
0 4 1 1124.28 40.56
0 -4 1 1113.51 40.5
0 4 -1 1116.32 40.56
0 -4 1 1059.43 40.1
0 4 -1 1121.01 40.62
0 4 1 1145.02 40.24
0 -4 -1 1136.59 40.36
0 -4 1 1109.98 40.66
0 -4 1 1118.79 40.18
0 4 -1 1129.65 40.12
0 4 -1 1118.94 40.47
0 -4 -1 1108.56 40.62
0 4 2 303.09 11.12
0 -4 2 327.55 11.23
0 -4 -2 295.23 11.07
0 4 -2 303.64 11.26
0 4 2 283.48 10.73
0 -4 2 308.33 10.73
0 4 2 305.32 10.79
0 4 2 292.18 10.88
0 4 -2 307.67 11.35
0 4 2 291.93 11.35
0 -4 2 285.32 11.25
0 4 -2 304.12 11.38
0 4 2 308.49 11.39
0 -4 -2 291.11 11.17
0 4 2 317.91 11.06
0 4 -2 307.15 10.84
0 -4 2 291.71 10.84
0 4 -3 540.49 20.62
0 4 3 566.25 20.47
0 4 -3 563.28 20.75
0 -4 3 573.99 20.63
0 4 -3 556.7 20.74
0 4 3 565.31 20.31
0 -4 3 552 20.64
0 4 3 563 20.77
0 -4 3 595.34 20.73
0 4 -3 545.67 20.74
0 4 3 561.74 20.77
0 -4 -3 551.76 20.66
0 4 3 579.93 20.5
0 4 -4 174.22 7.06
0 4 4 186.33 6.86
0 -4 4 189.35 7.06
0 4 -4 184.87 7.23
0 -4 4 180.4 7.13
0 4 -4 175.16 7.16
0 -4 4 175 7.08
0 4 -4 176.7 7.17
0 -4 -4 182.97 7.16
0 4 4 179.45 7.17
0 4 4 184.64 6.96
0 4 -5 6.29 0.68
0 4 -5 6.89 0.83
0 -4 5 7.6 0.74
0 4 5 6.83 0.54
0 -4 5 7.33 0.73
0 -4 5 7.92 0.75
0 -4 5 7.75 0.69
0 4 -5 6.82 0.73
0 -4 5 7.21 0.74
0 4 -5 7.14 0.74
0 -4 -5 7.08 0.77
0 4 5 8.25 0.72
0 4 5 6.22 0.7
0 4 6 3.42 0.47
0 4 -6 3.25 0.62
0 4 -6 5.39 0.64
0 -4 6 4.66 0.6
0 -4 6 4.53 0.62
0 4 -6 3.29 0.56
0 -4 6 4.03 0.57
0 -4 6 4.92 0.62
0 -4 6 4.27 0.6
0 4 -6 3.57 0.61
0 4 6 3.89 0.57
0 -4 -6 5.34 0.73
0 4 7 -0.2 0.27
0 -4 7 0.28 0.35
0 4 -7 -0.08 0.35
0 4 -7 -0.11 0.5
0 -4 7 0.08 0.36
0 -4 7 0.09 0.4
0 -4 7 -0.36 0.41
0 -4 7 -0.18 0.38
0 4 -7 0.18 0.33
0 4 7 -0.23 0.39
0 -4 -7 0.57 0.46
0 4 -8 80.76 3.87
0 -4 8 76.63 3.65
0 -4 8 82.76 3.57
0 4 8 76.67 3.46
0 4 -8 81.91 3.58
0 -4 8 78.77 3.63
0 4 -8 79.7 3.62
0 -4 8 78.34 3.65
0 -4 8 80.28 3.68
0 -4 -8 81.55 3.91
0 4 8 84.43 3.58
0 4 -9 5.51 0.94
0 -4 9 4.51 0.73
0 4 9 4.75 0.63
0 -4 9 4.87 0.71
0 -4 9 6.08 0.8
0 -4 9 6.2 0.81
0 4 9 6.15 0.77
0 -4 -9 5.92 0.93
0 -4 10 1.2 0.54
0 4 10 0.64 0.39
0 4 -10 1.84 0.7
0 -4 10 1.24 0.49
0 -4 10 1.84 0.57
0 -4 -10 1.05 0.64
0 4 -11 -0.46 0.69
0 4 11 -0.1 0.44
0 -4 11 0.91 0.54
0 -4 -11 1.13 0.79
0 4 -12 0.82 0.78
0 4 12 0.67 0.47
0 -4 12 1.12 0.61
0 -4 -12 -0.17 0.71
0 4 -13 1.22 0.78
0 4 13 0.49 0.5
0 -4 -13 0.92 0.8
0 4 -14 0.74 0.77
0 4 14 0.26 0.49
0 -4 -14 -0.77 0.84
0 4 -15 0.98 0.96
0 4 15 0.43 0.62
0 -5 0 0.18 0.31
0 5 0 -0.27 0.33
0 5 0 0.29 0.43
0 -5 0 0.1 0.33
0 -5 1 21.31 1.25
0 5 1 20.72 1.26
0 -5 -1 21.47 1.21
0 5 -1 19.2 1.36
0 5 1 20.05 1.36
0 5 -1 20.69 1.36
0 -5 1 18.94 1.28
0 5 1 23 1.47
0 -5 1 21.33 1.43
0 -5 -1 21.21 1.21
0 5 -1 23.1 1.34
0 -5 -1 21.4 1.42
0 5 -2 5.74 0.71
0 5 2 4.92 0.57
0 5 -2 4.68 0.62
0 -5 2 4.97 0.6
0 -5 -2 4.96 0.53
0 5 -2 4.2 0.67
0 5 2 4.46 0.65
0 -5 2 4.11 0.59
0 5 -2 4.6 0.64
0 5 2 5.39 0.71
0 -5 2 5.24 0.69
0 -5 -2 3.78 0.59
0 5 3 51.77 2.34
0 5 -3 55.14 2.63
0 -5 3 49.71 2.41
0 5 -3 51.26 2.6
0 5 3 55.29 2.67
0 5 -3 54.45 2.61
0 -5 3 52.15 2.51
0 -5 -3 51.05 2.48
0 5 3 48.74 2.56
0 -5 3 43.74 2.54
0 5 -4 9.03 0.98
0 5 4 10.46 0.77
0 -5 4 9.19 0.86
0 5 -4 10.57 0.98
0 5 4 7.62 0.87
0 -5 4 9.13 0.88
0 -5 4 11.11 0.92
0 5 4 10.63 0.78
0 5 -4 8.44 0.87
0 5 4 9.42 0.93
0 -5 -4 7.98 0.88
0 5 -5 8.85 0.98
0 -5 5 10.49 0.91
0 -5 5 8.81 0.88
0 5 -5 9.81 0.93
0 5 5 8.3 0.92
0 -5 5 9.37 0.9
0 -5 -5 7.27 0.89
0 5 5 10.23 0.97
0 5 5 10.38 0.82
0 5 -5 11.4 1
0 -5 6 52.42 2.49
0 5 6 46.16 2.28
0 5 -6 53.35 2.75
0 5 -6 50.95 2.61
0 5 -6 46.87 2.55
0 -5 6 47.78 2.51
0 -5 6 47.82 2.52
0 -5 -6 52.46 2.69
0 5 6 50.59 2.61
0 5 6 52.39 2.4
0 -5 7 20.39 1.31
0 5 -7 18.38 1.52
0 5 7 16.32 1.13
0 -5 7 17.22 1.31
0 5 -7 19.56 1.38
0 -5 7 17.85 1.32
0 5 7 19.11 1.38
0 -5 -7 20.54 1.55
0 5 7 17.93 1.21
0 -5 7 16.08 1.28
0 5 -8 9.97 1.19
0 -5 8 8.38 0.94
0 5 8 10.17 0.86
0 5 -8 9.47 0.97
0 -5 8 12.73 1.09
0 5 8 12.63 0.98
0 -5 -8 7.32 1.07
0 5 -9 1.78 0.79
0 5 9 1.35 0.44
0 5 -9 0.66 0.47
0 -5 9 1.99 0.59
0 -5 -9 2.8 0.81
0 5 -10 15.62 1.57
0 5 10 16.34 1.21
0 -5 -10 13.65 1.49
0 5 -11 -0.51 0.76
0 5 11 -0.1 0.47
0 -5 -11 -0.34 0.81
0 5 -12 0.54 0.81
0 5 12 0.22 0.53
0 -5 -12 0.18 0.71
0 5 13 0.6 0.51
0 5 -13 -0.19 0.82
0 -5 -13 0.95 0.81
0 5 14 1.29 0.61
0 5 -14 1.2 1
0 -6 0 1.35 0.42
0 6 0 0.21 0.45
0 6 0 1.99 0.61
0 -6 0 0.46 0.45
0 -6 -1 42.81 2.11
0 -6 1 43.81 2.17
0 6 -1 48.76 2.4
0 6 1 41.39 2.4
0 6 -1 40.45 2.3
0 6 -1 44.75 2.44
0 6 1 44.21 2.37
0 -6 1 40.97 2.4
0 6 -2 29.57 1.77
0 -6 2 24.72 1.49
0 6 2 26.54 1.75
0 6 -2 25.93 1.74
0 6 -2 24.89 1.66
0 -6 2 24.57 1.56
0 6 2 22.75 1.59
0 -6 2 20.81 1.63
0 6 -3 140.35 5.64
0 -6 3 139.06 5.36
0 6 3 128.52 5.62
0 6 3 128.75 5.53
0 -6 3 123.87 5.39
0 6 -3 122.35 5.55
0 -6 3 117.83 5.58
0 6 -4 2.17 0.79
0 -6 4 0.78 0.49
0 6 4 0.88 0.59
0 6 -4 0.72 0.58
0 -6 4 0.65 0.5
0 6 -5 37.23 2.2
0 6 5 33.51 2.11
0 -6 5 30.9 1.9
0 6 -5 32.39 2.04
0 -6 -5 31.67 2
0 6 6 0.43 0.32
0 6 -6 -0.27 0.69
0 6 6 0.13 0.51
0 6 -6 -0.48 0.52
0 -6 6 0.21 0.44
0 -6 -6 -0.12 0.5
0 6 7 6.91 0.74
0 6 -7 8.43 1.17
0 6 7 8.78 1.01
0 6 -7 8.37 0.98
0 -6 -7 7.52 1.07
0 6 -8 7.36 1.16
0 6 8 5.19 0.69
0 6 -8 6.11 0.89
0 6 8 6.35 0.93
0 -6 -8 6.25 1.04
0 6 -9 10.27 1.42
0 6 9 11.04 0.97
0 6 -9 13.8 1.25
0 -6 -9 10.31 1.31
0 6 -10 4.03 1.09
0 6 10 2.18 0.6
0 -6 -10 1 0.77
0 6 -11 4.62 1.21
0 6 11 3.18 0.65
0 -6 -11 1.77 0.94
0 6 -12 -0.2 0.86
0 6 12 0.22 0.52
0 -6 -12 -0.19 0.76
0 6 13 0.24 0.61
0 7 0 0.11 0.56
0 7 0 0.67 0.61
0 -7 0 -0.4 0.52
0 7 -1 2.62 0.7
0 7 1 3.43 0.75
0 7 -1 3.62 0.74
0 -7 1 2.98 0.71
0 7 -2 3.54 0.79
0 7 2 2.92 0.73
0 7 -2 2.94 0.72
0 -7 2 2.37 0.71
0 7 -3 5.47 0.97
0 7 -3 7.83 1.02
0 7 3 6.24 0.94
0 -7 3 4.89 0.85
0 7 -4 8.42 1.09
0 7 -4 5.77 0.93
0 7 4 5.66 0.96
0 -7 4 4.63 0.93
0 7 -5 1.32 0.75
0 7 5 0.15 0.54
0 7 -5 2.06 0.72
0 -7 5 1.22 0.64
0 7 -6 -0.31 0.69
0 7 6 0.15 0.6
0 -7 6 -0.16 0.57
0 7 -7 -0.33 0.81
0 7 7 -0.31 0.58
0 7 -8 0.7 0.9
0 7 8 0.94 0.66
0 7 -9 11.39 1.49
0 7 9 7.85 1.2
0 7 10 0.98 0.67
0 8 0 0.91 0.67
0 8 1 2.15 0.77
0 8 -1 2.55 0.78
0 -8 1 3.31 0.79
0 8 2 1.73 0.73
0 -8 2 1.38 0.66
0 8 -3 -0.15 0.82
0 8 3 0.96 0.64
0 -8 3 0.16 0.59
0 8 -4 4.96 1.1
0 8 4 9.46 1.23
0 -8 4 7.19 1.1
0 8 -5 -0.16 0.91
0 8 5 1.33 0.74
0 -8 5 0.17 0.66
0 8 -6 -0.35 0.97
0 8 6 0.51 0.71
0 -8 6 -0.35 0.7
-1 0 17 12.4 1.41
-1 0 16 0.68 0.66
-1 0 16 -0.33 0.64
-1 0 15 32.85 2.03
-1 0 15 24.98 1.97
-1 0 14 2.04 0.61
-1 0 14 0.14 0.54
-1 0 13 9.85 1.04
-1 0 13 11.04 1.11
-1 0 13 9.34 0.98
-1 0 12 -0.53 0.51
1 0 -12 -0.24 0.32
-1 0 12 0.37 0.44
-1 0 12 -0.28 0.43
-1 0 12 -0.1 0.51
-1 0 11 9.95 0.97
1 0 -11 9.1 0.83
-1 0 11 9.22 0.93
-1 0 11 8.93 0.96
-1 0 11 9.57 0.93
-1 0 10 0.54 0.41
-1 0 10 0.15 0.38
-1 0 10 -0.4 0.37
1 0 -10 -0.21 0.34
-1 0 10 0.17 0.38
-1 0 10 0.77 0.44
-1 0 9 32.73 1.76
-1 0 9 31.44 1.77
-1 0 9 31.03 1.65
1 0 -9 31.08 1.63
-1 0 9 31.3 1.73
-1 0 9 30.94 1.7
-1 0 8 -0.08 0.36
-1 0 8 0.32 0.33
1 0 -8 0.12 0.28
-1 0 8 -0.16 0.33
-1 0 8 -0.14 0.39
-1 0 8 0.15 0.31
-1 0 7 994.36 35.07
-1 0 7 896.04 35.01
1 0 -7 992.28 34.94
-1 0 7 1001.23 34.99
-1 0 7 955.28 35.04
-1 0 6 -0.12 0.27
-1 0 6 0.05 0.27
1 0 -6 -0.05 0.22
-1 0 6 -0.12 0.22
-1 0 6 0.06 0.26
-1 0 5 1528.54 58.1
-1 0 5 1655.84 58.09
-1 0 5 1600.44 58.07
1 0 -5 1693.69 58.03
-1 0 5 1615.55 58.1
-1 0 4 -0.13 0.22
-1 0 4 -0.08 0.22
1 0 -4 0.17 0.18
-1 0 4 0.12 0.14
-1 0 4 -0.08 0.21
1 0 -3 806.45 29.22
-1 0 3 826.22 29.25
-1 0 3 833.73 29.27
-1 0 3 794.11 29.25
1 0 -2 0.1 0.11
-1 0 2 0.02 0.11
1 0 -2 0.03 0.11
-1 0 2 0.08 0.14
1 0 -1 481.46 17.49
-1 0 1 467.63 17.5
-1 0 1 507.22 17.54
1 0 -1 498.62 17.53
-1 0 1 482.89 17.49
1 0 -1 485.83 17.49
-1 0 1 501.06 17.47
1 0 0 0.02 0.04
1 0 0 -0.03 0.04
1 0 0 -0.03 0.04
-1 0 0 -0.01 0.04
-1 0 -1 4484.81 160.67
1 0 1 4545.84 160.67
1 0 2 -0.08 0.07
-1 0 -2 -0.03 0.08
-1 0 -2 -0.03 0.08
1 0 2 0.23 0.09
1 0 2 -0.05 0.11
-1 0 -2 -0.11 0.11
-1 0 -2 -0.08 0.12
-1 0 -3 306.35 11.18
-1 0 -3 295.62 11.09
1 0 3 293.83 11.13
-1 0 -3 308 11.12
-1 0 -3 300.37 11.2
-1 0 -3 319.42 11.18
1 0 3 326.2 11.15
1 0 3 313.06 11.17
-1 0 -4 -0.07 0.18
-1 0 -4 0.03 0.16
1 0 4 0.03 0.14
-1 0 -4 0.09 0.13
1 0 4 -0.02 0.14
-1 0 -4 -0.12 0.16
-1 0 -4 0.04 0.19
1 0 4 0.7 0.21
1 0 4 -0.03 0.17
1 0 5 5.67 0.48
-1 0 -5 5.09 0.5
1 0 5 5.37 0.46
-1 0 -5 5.16 0.43
1 0 5 5.72 0.41
-1 0 -5 5.53 0.44
1 0 5 5.82 0.48
-1 0 -5 6.23 0.54
1 0 5 5.98 0.5
-1 0 -5 4.84 0.48
1 0 6 -0.16 0.2
-1 0 -6 -0.29 0.32
1 0 6 0.1 0.22
1 0 6 -0.05 0.19
-1 0 -6 0.36 0.23
-1 0 -6 -0.13 0.19
1 0 6 -0.05 0.24
1 0 6 -0.19 0.23
-1 0 -6 0.18 0.23
-1 0 -7 2.79 0.47
1 0 7 1.47 0.38
-1 0 -7 1.79 0.35
1 0 7 1.48 0.3
-1 0 -7 1.75 0.33
1 0 7 0.87 0.29
-1 0 -7 1.58 0.39
1 0 7 1.52 0.36
1 0 7 1.71 0.39
1 0 8 -0.14 0.3
-1 0 -8 -0.16 0.33
-1 0 -8 -0.06 0.23
1 0 8 -0.04 0.26
-1 0 -8 0.26 0.3
1 0 8 -0.07 0.26
-1 0 -8 0.25 0.33
1 0 8 -0.06 0.28
1 0 8 -1.13 0.38
-1 0 -9 89.4 3.91
1 0 9 92.55 3.83
1 0 9 84.52 3.79
-1 0 -9 88.23 3.66
-1 0 -9 81.66 3.72
1 0 9 83.52 3.54
-1 0 -9 83.47 3.88
1 0 9 96.95 3.74
1 0 9 90.5 3.77
-1 0 -10 -0.1 0.53
1 0 10 -0.19 0.33
-1 0 -10 -0.2 0.34
1 0 10 -0.07 0.38
1 0 10 0.16 0.36
-1 0 -10 -0.32 0.44
-1 0 -11 2.94 0.68
-1 0 -11 4.03 0.55
1 0 11 3.47 0.63
1 0 11 3.14 0.6
-1 0 -11 1.64 0.62
1 0 11 5.37 0.69
1 0 12 -0.35 0.48
-1 0 -12 0.39 0.39
1 0 12 0.36 0.46
-1 0 -12 -0.89 0.69
1 0 12 -0.75 0.57
1 0 13 -0.64 0.62
1 0 13 0.18 0.51
-1 0 -13 -0.41 0.67
1 0 14 -0.28 0.66
1 0 15 14.32 1.43
1 0 16 -0.33 0.7
1 0 17 0.35 0.64
-1 1 17 0.52 0.72
-1 -1 17 0.54 0.64
-1 -1 16 0.67 0.67
-1 1 16 1.75 0.75
-1 -1 16 -0.17 0.59
-1 1 16 0.82 0.66
-1 -1 15 1.14 0.76
-1 1 15 2.29 0.76
-1 1 15 2.6 0.73
-1 -1 15 1.6 0.68
-1 1 14 88.27 3.97
-1 -1 14 81.12 3.91
-1 1 14 80.73 4.03
-1 -1 14 79.76 4.09
-1 -1 13 41.9 2.35
-1 1 13 40.66 2.35
-1 1 13 42.87 2.45
-1 -1 13 40.91 2.48
1 -1 -12 1.43 0.46
-1 -1 12 1.67 0.58
-1 1 12 2.13 0.57
1 1 -12 1.79 0.48
-1 1 12 1.27 0.6
-1 -1 12 2.1 0.61
-1 -1 12 1.29 0.5
-1 1 12 2.44 0.65
-1 -1 12 0.78 0.58
-1 -1 12 1.62 0.5
-1 1 12 2.84 0.63
1 1 -11 9.63 1.02
1 1 -11 9.59 0.85
1 -1 -11 10.21 0.86
-1 -1 11 9.26 0.9
-1 -1 11 7.4 0.9
-1 1 11 11.76 1.02
-1 -1 11 9.93 0.99
-1 1 11 8.51 0.93
-1 -1 11 8.75 0.86
-1 1 11 11.13 0.98
-1 1 11 10.63 1.01
-1 -1 11 7.54 0.83
-1 -1 11 10.11 0.99
-1 -1 10 0.08 0.42
-1 1 10 -0.09 0.32
1 1 -10 0.53 0.38
-1 -1 10 0.11 0.37
1 1 -10 -0.54 0.51
1 -1 -10 -0.07 0.28
-1 -1 10 -0.27 0.39
-1 1 10 -0.36 0.4
-1 -1 10 -0.08 0.38
-1 1 10 0.17 0.38
-1 1 10 0.51 0.45
-1 -1 10 0.08 0.43
-1 -1 10 0.15 0.36
1 1 -9 6.04 0.63
-1 1 9 6.25 0.66
-1 -1 9 5.82 0.66
-1 1 9 5.41 0.62
1 -1 -9 6.54 0.61
-1 -1 9 6.76 0.76
1 1 -9 5.16 0.7
-1 1 9 3.79 0.6
-1 -1 9 4.43 0.66
-1 -1 9 6.26 0.67
-1 1 9 4.97 0.67
-1 1 9 6.03 0.71
1 -1 -9 5.06 0.72
-1 -1 9 4.58 0.58
-1 -1 9 4.7 0.66
-1 -1 8 290.03 10.87
1 1 -8 261.62 11.01
1 1 -8 297.04 10.9
-1 -1 8 289.85 11.04
1 -1 -8 291.04 10.79
-1 1 8 293.31 10.95
-1 1 8 283.01 10.84
-1 1 8 298.46 10.97
-1 -1 8 276.93 10.92
-1 -1 8 285.5 10.89
-1 -1 8 292.7 10.93
-1 1 8 297.09 10.94
-1 1 8 293.53 10.95
-1 -1 8 299.4 10.87
1 -1 -8 277.76 11.1
-1 -1 7 132.68 5.32
-1 1 7 132.94 5.34
1 -1 -7 137.78 5.24
-1 -1 7 134.57 5.44
1 1 -7 127.93 5.44
-1 1 7 130.41 5.29
1 1 -7 136.6 5.33
-1 1 7 130.58 5.36
-1 -1 7 131.32 5.35
-1 -1 7 139.03 5.35
-1 1 7 138.83 5.4
-1 -1 7 139.49 5.31
1 -1 -7 135.91 5.53
1 -1 -6 893.81 31.88
-1 -1 6 884.56 32.08
1 1 -6 896.86 31.99
1 1 -6 872.06 32.1
-1 1 6 867.85 31.96
-1 -1 6 903.1 31.99
-1 1 6 871.35 32.01
-1 -1 6 923.87 32.04
-1 -1 6 899.79 31.98
-1 -1 6 877.15 31.96
-1 1 6 889.12 32.06
1 -1 -6 832.68 32.11
-1 -1 5 34.28 1.69
-1 -1 5 34.27 1.73
1 1 -5 39.25 1.73
1 -1 -5 37.38 1.62
-1 1 5 37.2 1.67
1 1 -5 38.54 1.8
-1 1 5 36.75 1.72
-1 -1 5 35.84 1.7
-1 -1 5 37.98 1.77
-1 -1 5 37.9 1.83
-1 -1 5 37.22 1.7
-1 -1 5 36.11 1.66
-1 1 5 35.59 1.76
1 -1 -5 34.79 1.78
1 -1 -4 135.64 4.91
1 1 -4 131.03 5.07
1 1 -4 130.6 5.03
-1 -1 4 135.92 5.07
-1 1 4 127.08 4.95
-1 -1 4 127.72 5.01
-1 -1 4 122.88 5.01
-1 1 4 120.47 4.99
-1 -1 4 135.81 5.01
-1 -1 4 133.9 5.05
-1 -1 4 136 5.12
-1 1 4 134.83 5.07
1 -1 -4 125.77 5.09
-1 1 3 1.59 0.2
-1 -1 3 1.24 0.24
-1 -1 3 1.75 0.3
1 1 -3 1.5 0.28
1 1 -3 1.33 0.26
1 -1 -3 1.79 0.21
-1 -1 3 1.74 0.29
1 1 -3 1.49 0.24
-1 -1 3 1.49 0.25
1 1 -3 1.25 0.25
1 -1 -3 1.5 0.29
-1 -1 3 1.6 0.26
-1 1 3 0.8 0.26
1 1 -2 1489.42 52.85
-1 -1 2 1396.9 52.82
1 -1 -2 1590.04 52.72
-1 1 2 1492.69 52.72
-1 -1 2 1436.13 52.84
1 1 -2 1519.39 52.86
-1 -1 2 1439.36 52.82
1 1 -2 1430.12 52.85
1 1 -2 1402.81 52.85
-1 -1 2 1510.11 52.86
1 1 -2 1537.94 52.84
-1 -1 2 1491.03 52.85
1 -1 -2 1406.71 52.84
-1 1 2 1463.33 52.83
1 1 -1 228.58 7.96
-1 1 1 229.72 7.83
-1 -1 1 232.59 7.95
-1 -1 1 218.63 7.9
-1 -1 1 216.66 7.89
1 1 -1 203.25 7.88
1 -1 -1 215.69 7.89
-1 1 1 214.03 7.9
-1 1 1 212.7 7.89
1 1 -1 222.66 7.97
1 1 -1 202.4 7.96
-1 -1 1 221.79 7.96
-1 -1 1 225.08 7.98
-1 1 1 211.67 7.92
1 1 -1 217.7 7.88
1 1 -1 221.39 7.98
-1 -1 1 230.42 7.88
-1 -1 1 210.13 7.97
-1 1 1 199.19 7.89
-1 1 0 409.92 15.05
1 1 0 456.32 15.04
-1 -1 0 429.72 15.02
1 -1 0 410.27 15.05
1 1 0 406.85 15
1 1 0 410.08 14.99
1 -1 0 424.8 15
1 -1 0 429.68 15
-1 1 0 427.61 14.99
-1 1 0 413.58 15.02
1 -1 0 417.58 15.01
1 1 0 396.99 15.1
-1 -1 0 405.24 15.05
-1 -1 0 409.02 15.09
1 1 0 404.79 15.05
-1 -1 0 409.82 15.08
-1 -1 0 433.99 15.02
1 1 0 416.6 15.09
1 1 0 422.55 15.02
-1 1 -1 104.3 3.53
-1 1 -1 82.92 3.58
1 -1 1 99.14 3.52
1 -1 1 95.94 3.59
1 1 1 88.93 3.52
1 -1 1 95.36 3.52
-1 1 -1 93.54 3.55
1 -1 1 98.06 3.54
1 -1 1 93.89 3.55
-1 1 -1 101 3.55
-1 -1 -1 96.79 3.58
1 1 1 99 3.58
1 -1 2 220.24 8
-1 1 -2 210.39 7.98
-1 1 -2 213.55 8.04
1 -1 2 211.19 8.02
1 -1 2 230.01 8.02
1 -1 2 230.72 8.03
-1 1 -2 225.41 8.01
-1 1 -2 228.94 8.01
1 -1 2 225.56 7.89
-1 -1 -2 214.17 8.06
-1 -1 -2 223.71 8
1 1 2 214.28 8.03
-1 1 -2 210.09 7.9
-1 1 -3 499.96 18.72
-1 1 -3 505.29 18.67
1 -1 3 519.09 18.71
1 -1 3 490.05 18.69
1 1 3 529.05 18.7
-1 1 -3 498.9 18.7
-1 -1 -3 503.28 18.71
1 -1 3 535.01 18.71
1 1 3 542.65 18.7
1 -1 3 538.35 18.59
-1 1 -3 506.09 18.72
1 1 3 552.9 18.76
1 -1 3 534.5 18.69
-1 -1 -3 499.91 18.73
-1 -1 -3 531.41 18.78
-1 1 -3 510.12 18.62
1 -1 4 121.42 4.74
1 -1 4 121.93 4.8
1 1 4 120.28 4.61
-1 1 -4 126.86 4.8
1 1 4 125.72 4.77
-1 1 -4 126.18 4.76
-1 1 -4 127.3 4.82
-1 -1 -4 119.05 4.8
1 -1 4 134.4 4.79
1 1 4 132.4 4.79
1 1 4 132.75 4.83
-1 1 -4 124.26 4.72
-1 -1 -4 112.79 4.82
-1 1 -4 122.32 4.83
1 -1 4 133.46 4.68
1 -1 4 123.83 4.77
-1 -1 -4 129.82 4.88
1 1 5 45.73 1.94
1 1 5 48.08 2.1
-1 1 -5 47.66 2.07
-1 1 -5 52.19 2.16
1 -1 5 47.43 2.14
-1 -1 -5 47.14 2.15
-1 1 -5 49.87 2.16
1 1 5 52.06 2.14
1 -1 5 51.5 2.13
1 -1 5 50.62 2.13
-1 1 -5 46.06 2.08
-1 1 -5 47.05 2.18
1 -1 5 53.11 2.04
1 1 5 54.03 2.18
1 1 5 49.77 2.12
-1 -1 -5 46.61 2.17
-1 -1 -5 48.94 2.23
-1 -1 -6 82.15 3.48
1 1 6 86.98 3.45
-1 1 -6 88.49 3.52
1 -1 6 83.85 3.43
-1 1 -6 79.95 3.45
-1 1 -6 87.26 3.38
-1 -1 -6 85.71 3.38
1 -1 6 80.35 3.45
1 1 6 74.88 3.37
1 1 6 81.93 3.22
-1 1 -6 79.03 3.4
-1 -1 -6 84.05 3.57
1 -1 6 81.95 3.41
1 -1 6 85.66 3.32
1 1 6 89.22 3.47
1 1 6 90.22 3.45
-1 1 -7 5.93 0.68
-1 -1 -7 6.14 0.67
1 -1 7 7.47 0.64
1 1 7 6.8 0.65
1 1 7 6.56 0.59
-1 -1 -7 5.84 0.55
1 -1 7 6.48 0.64
1 1 7 6.84 0.51
-1 1 -7 6.59 0.64
-1 1 -7 7.56 0.6
1 -1 7 6.94 0.57
-1 -1 -7 6.54 0.71
-1 1 -7 6.31 0.61
1 -1 7 6.42 0.61
1 1 7 7.93 0.67
1 1 7 7.33 0.65
1 -1 8 0.21 0.31
-1 1 -8 0.32 0.36
-1 -1 -8 0.24 0.36
1 1 8 -0.07 0.31
-1 1 -8 -0.08 0.32
-1 -1 -8 -0.11 0.23
1 1 8 -0.04 0.24
-1 1 -8 -0.29 0.29
1 1 8 0.07 0.24
1 -1 8 0.08 0.27
1 1 8 -0.2 0.34
1 -1 8 0.05 0.27
1 1 8 -0.2 0.32
-1 1 -8 0.07 0.29
1 -1 8 -0.13 0.35
-1 -1 -8 0.28 0.36
-1 1 -9 19.1 1.32
-1 -1 -9 18.77 1.32
1 1 9 18.43 1.24
1 -1 9 18.25 1.27
-1 -1 -9 19.13 1.15
-1 1 -9 19.36 1.15
-1 1 -9 17.85 1.24
1 -1 9 21.86 1.16
-1 1 -9 16.11 1.22
1 1 9 20.22 1.24
-1 -1 -9 18.85 1.38
1 -1 9 18.76 1.2
1 1 9 19.91 1.23
-1 -1 -10 7.76 0.91
-1 1 -10 7.84 0.93
-1 1 -10 8.92 0.76
-1 -1 -10 8.62 0.75
1 -1 10 8.77 0.87
1 1 10 7.42 0.8
-1 1 -10 8.04 0.87
1 -1 10 8.86 0.74
1 -1 10 7.28 0.77
1 1 10 9.09 0.82
1 1 10 8.7 0.83
-1 1 -10 6.18 0.75
-1 -1 -10 8.11 0.97
-1 -1 -11 -0.64 0.64
-1 1 -11 -0.44 0.72
-1 -1 -11 -0.22 0.32
-1 1 -11 0.32 0.52
1 -1 11 0.77 0.45
-1 1 -11 0.29 0.33
1 1 11 0.41 0.41
1 1 11 0.09 0.47
1 -1 11 0.17 0.41
-1 1 -11 -0.5 0.5
1 -1 11 -0.56 0.48
-1 -1 -11 0.39 0.49
1 1 11 -0.09 0.41
-1 1 -12 1.17 0.59
1 1 12 1.37 0.48
1 -1 12 0.61 0.46
-1 1 -12 1.26 0.43
1 -1 12 0.58 0.44
1 -1 12 1.63 0.56
-1 -1 -12 0.43 0.66
1 1 12 0.73 0.48
1 1 12 -0.18 0.57
1 -1 13 0.27 0.49
1 1 13 0.38 0.47
-1 -1 -13 -0.31 0.63
1 -1 14 2.89 0.75
1 1 14 1.64 0.7
-1 -1 -14 1.14 0.76
1 -1 15 1.4 0.69
1 1 15 1.19 0.66
1 -1 16 1.17 0.71
1 1 16 1.13 0.74
1 -1 17 0.71 0.75
-1 -2 17 1.11 0.78
-1 2 16 -0.48 0.72
-1 -2 16 0.7 0.64
-1 2 15 1.75 0.72
-1 -2 15 2.62 0.76
-1 -2 15 1.16 0.75
-1 2 15 2.7 0.79
-1 2 14 29.58 1.9
-1 -2 14 33.27 1.98
1 2 -14 28.92 2.13
-1 2 14 25.62 1.89
-1 -2 14 24.55 1.96
-1 -2 13 5.91 0.86
-1 2 13 4.95 0.8
-1 2 13 4.69 0.79
1 2 -13 3.05 0.9
-1 -2 13 5.81 0.93
-1 -2 12 9.45 0.96
-1 2 12 9.28 0.98
-1 -2 12 8.37 1.02
1 2 -12 8.88 0.9
1 2 -12 8.39 1.12
-1 2 12 10.63 1.04
-1 -2 12 11.09 1.05
-1 -2 12 9.63 0.98
-1 -2 12 10.56 1.16
-1 -2 12 8.7 1
-1 -2 12 11.64 1.12
-1 2 12 10.85 1.05
-1 -2 11 1.85 0.55
1 2 -11 1.68 0.47
-1 -2 11 2.12 0.59
-1 2 11 1.16 0.47
1 -2 -11 2.17 0.51
1 2 -11 1.44 0.66
-1 -2 11 1.43 0.55
-1 2 11 1.82 0.5
-1 -2 11 1.16 0.54
-1 -2 11 1.8 0.55
1 -2 -11 1.4 0.63
-1 2 11 2.51 0.63
-1 -2 11 1.07 0.51
-1 2 11 1.75 0.56
-1 -2 11 0.78 0.49
1 2 -10 21.56 1.37
-1 2 10 20.39 1.39
1 -2 -10 21.92 1.29
-1 -2 10 22.89 1.55
-1 -2 10 22.01 1.38
1 2 -10 19.05 1.52
-1 2 10 20.84 1.38
-1 -2 10 22.98 1.45
-1 -2 10 19.96 1.39
-1 -2 10 19.94 1.44
-1 -2 10 21.85 1.57
-1 -2 10 20.65 1.25
-1 2 10 22.77 1.44
1 -2 -10 21.26 1.63
-1 -2 10 21.41 1.42
-1 2 10 20.63 1.35
-1 2 9 41.01 2.03
1 2 -9 38.96 2.17
1 2 -9 37.78 1.96
-1 -2 9 36.31 2.09
1 -2 -9 35.88 1.83
-1 -2 9 37.59 1.94
-1 -2 9 35.83 1.98
-1 2 9 35.22 1.94
-1 -2 9 36.39 1.99
-1 -2 9 36.57 2.05
-1 -2 9 36.46 2.14
1 -2 -9 40.05 2.27
-1 2 9 38.63 2.03
-1 -2 9 39.9 2
-1 -2 9 36.13 1.82
-1 2 9 40.58 2.01
1 2 -8 227.26 8.62
1 -2 -8 230.34 8.48
1 2 -8 218.19 8.81
-1 -2 8 226.85 8.58
-1 -2 8 219.06 8.74
-1 2 8 216.16 8.56
-1 2 8 217.13 8.57
-1 -2 8 218.82 8.58
-1 -2 8 217.09 8.62
-1 -2 8 217.05 8.68
-1 -2 8 234.76 8.85
-1 2 8 224.81 8.58
1 -2 -8 214.31 8.85
-1 2 8 228.01 8.64
-1 -2 8 227.83 8.45
-1 -2 8 228.3 8.59
-1 -2 7 126.96 5.05
1 -2 -7 126.72 4.93
1 2 -7 121.3 5.07
1 2 -7 125.65 5.23
-1 -2 7 113.09 5.12
-1 2 7 123.33 5
-1 -2 7 126.92 5.06
-1 2 7 130.31 5.06
-1 -2 7 119.17 5.12
-1 -2 7 126.57 5.24
-1 -2 7 125.24 5.1
-1 -2 7 129.98 5.05
-1 2 7 124.92 5.02
-1 -2 7 127.87 4.93
-1 2 7 130.68 5.13
1 -2 -7 132.71 5.32
-1 2 6 331.52 12.11
-1 -2 6 332.15 12.16
1 2 -6 324.61 12.21
-1 -2 6 315.79 12.26
1 2 -6 318.98 12.32
-1 -2 6 330.34 12.15
-1 2 6 322.92 12.13
-1 -2 6 328.4 12.36
-1 -2 6 330.27 12.21
-1 -2 6 319.06 12.25
1 2 -6 332.33 12.21
-1 2 6 335.54 12.23
-1 -2 6 319.48 12.03
1 -2 -6 337.47 12.43
-1 -2 5 346.13 12.91
1 2 -5 342.42 13.03
-1 2 5 338.03 12.81
1 2 -5 355.12 12.98
-1 -2 5 351.01 13
-1 2 5 346.17 12.87
-1 -2 5 350.18 12.86
1 2 -5 342.93 12.94
-1 -2 5 363.18 13.06
-1 -2 5 360.07 13.01
-1 -2 5 347.27 12.96
1 -2 -5 356.23 13.1
-1 2 5 352.93 12.96
-1 -2 4 8.08 0.65
1 2 -4 7.84 0.66
1 2 -4 8.31 0.65
-1 -2 4 7.19 0.6
-1 2 4 7.73 0.54
-1 2 4 7.44 0.56
-1 -2 4 7.69 0.58
-1 -2 4 8.85 0.68
-1 -2 4 8.22 0.65
1 2 -4 8 0.63
-1 -2 4 8.7 0.67
1 2 -4 8.69 0.67
-1 2 4 6.99 0.62
1 -2 -4 8.23 0.7
-1 2 3 312.89 11.21
1 2 -3 317.1 11.42
1 2 -3 309.1 11.4
-1 -2 3 301.19 11.33
-1 2 3 310.8 11.21
-1 -2 3 303.53 11.23
-1 2 3 287.94 11.22
1 2 -3 300.39 11.37
-1 -2 3 316.37 11.42
-1 -2 3 318.59 11.4
1 2 -3 312.17 11.4
1 2 -3 314.13 11.44
-1 -2 3 301.7 11.36
-1 2 3 307.58 11.34
-1 -2 3 310.8 11.41
1 -2 -3 317.22 11.43
1 2 -2 723.91 26.12
-1 2 2 730.74 25.98
1 2 -2 715.82 26.13
-1 -2 2 701.64 25.95
-1 2 2 702.72 25.96
1 2 -2 724.88 26.17
1 2 -2 738.23 26.15
1 2 -2 711.93 26.09
-1 -2 2 730.41 26.13
-1 -2 2 723.84 26.14
-1 2 2 734.77 26.09
1 -2 -2 721.64 26.11
-1 2 2 698.33 26.04
-1 -2 2 753.41 25.89
-1 -2 2 732.42 26.14
1 2 -1 2.47 0.37
1 2 -1 2.74 0.33
-1 -2 1 1.58 0.29
1 -2 -1 2.09 0.27
-1 -2 1 2.39 0.2
-1 -2 1 2.52 0.2
-1 2 1 2.98 0.22
-1 2 1 2.36 0.25
-1 2 1 1.91 0.19
1 2 -1 2.34 0.33
-1 2 1 1.93 0.27
-1 -2 1 2.43 0.33
1 2 -1 2.42 0.35
-1 -2 1 1.58 0.28
-1 2 1 2.33 0.31
-1 -2 1 2.71 0.22
-1 2 1 2.03 0.26
1 -2 -1 1.94 0.3
1 2 -1 1.83 0.21
1 -2 -1 2.12 0.3
-1 -2 0 5020.71 177.04
1 -2 0 5193.99 177.08
1 2 0 5042.35 177.06
-1 2 0 5223.86 177.1
-1 2 0 4999.92 176.87
-1 -2 0 4930.66 177.15
-1 2 0 5018.5 177.1
1 2 0 5035.11 177.19
1 2 0 4900.89 177.18
-1 -2 0 4654.97 176.99
-1 2 0 4938.15 177.05
1 -2 0 5054.94 177.07
-1 -2 0 4920.36 177.18
1 -2 0 4970.17 177.16
1 -2 0 5036.78 176.98
-1 -2 0 4668.5 177
1 2 0 4923.13 176.99
-1 2 0 5048.62 176.94
1 -2 1 179.26 6.44
1 2 1 162.56 6.33
-1 2 -1 182.73 6.47
-1 2 -1 173.12 6.37
-1 -2 -1 175.53 6.32
1 -2 1 180.64 6.25
1 2 1 166.46 6.25
1 2 1 168.47 6.35
1 -2 1 181.16 6.43
-1 2 -1 149.25 6.37
1 2 1 179.02 6.53
1 -2 1 180.23 6.4
-1 2 -1 174.41 6.44
1 2 1 181.24 6.38
-1 -2 -1 168.47 6.39
1 2 1 166.12 6.5
-1 -2 -2 1661.4 60.14
1 2 2 1651.47 60.16
-1 2 -2 1724.97 60.37
-1 2 -2 1669.73 60.26
1 -2 2 1658.9 60.33
-1 2 -2 1703.38 60.18
-1 -2 -2 1679.09 60.17
1 -2 2 1682.59 60.29
-1 2 -2 1670.53 60.32
-1 2 -2 1707.76 60.31
1 -2 2 1670.71 60.3
1 -2 2 1695.45 60.26
-1 -2 -2 1718.14 60.19
-1 -2 -2 1670.23 60.33
-1 2 -2 1725.02 60.2
1 2 2 1766.64 60.31
1 2 2 1630.84 60.38
1 -2 3 1089.52 39.19
-1 2 -3 1086.86 39.17
1 2 3 1063.87 38.98
1 -2 3 1087.91 39.23
-1 2 -3 1115.63 39.12
-1 -2 -3 1082.3 39.1
1 -2 3 1089.89 39.22
-1 2 -3 1083.65 39.22
1 -2 3 1112.55 39.22
-1 2 -3 1084.98 39.22
-1 -2 -3 1103.2 39.28
-1 2 -3 1116.39 39.14
1 2 3 1143.01 39.22
-1 -2 -3 1078.67 39.13
-1 2 -4 0.2 0.19
1 -2 4 0.14 0.18
-1 2 -4 0.05 0.21
1 -2 4 1.13 0.29
-1 -2 -4 0.15 0.23
1 2 4 0.3 0.1
-1 2 -4 0.79 0.28
1 -2 4 0.28 0.2
-1 2 -4 0.26 0.21
-1 -2 -4 0.04 0.21
-1 2 -4 0.09 0.19
1 2 4 0.28 0.24
1 -2 4 0.23 0.1
1 -2 4 -0.05 0.22
-1 -2 -4 0.11 0.23
-1 2 -5 15.3 0.88
1 2 5 14.05 0.86
-1 2 -5 13.51 0.96
1 -2 5 13.27 0.88
1 -2 5 13.26 0.9
-1 -2 -5 16.24 0.93
-1 2 -5 14.13 0.91
1 -2 5 17.04 0.96
1 -2 5 15.49 0.93
1 -2 5 17.55 0.9
1 2 5 14.24 0.92
1 -2 5 14.03 0.7
-1 -2 -5 17.59 1.06
1 2 5 16.09 0.89
1 2 6 31.47 1.57
-1 2 -6 31.61 1.56
-1 2 -6 28.69 1.66
1 -2 6 30.63 1.56
1 -2 6 36.1 1.7
-1 -2 -6 31.31 1.62
-1 2 -6 31.27 1.65
1 -2 6 32.15 1.66
1 -2 6 34.71 1.66
1 2 6 32.83 1.64
1 -2 6 33.83 1.57
1 2 6 34.03 1.59
-1 -2 -6 30.56 1.74
1 -2 6 32.9 1.4
-1 2 -7 4.46 0.61
1 2 7 4.59 0.5
1 -2 7 5.33 0.58
-1 2 -7 4.01 0.48
1 -2 7 4.31 0.52
1 2 7 5 0.43
-1 2 -7 4.23 0.59
-1 -2 -7 5.33 0.63
1 -2 7 4.06 0.51
-1 -2 -7 5.76 0.68
1 -2 7 4.14 0.56
1 2 7 5.88 0.61
1 2 7 4.88 0.55
1 -2 7 4.21 0.4
1 -2 7 4.2 0.5
-1 2 -8 78.61 3.31
1 -2 8 72.83 3.44
-1 2 -8 76.47 3.5
1 -2 8 76.36 3.3
1 2 8 77.04 3.36
-1 2 -8 74.75 3.43
-1 -2 -8 78.74 3.45
1 -2 8 78.69 3.46
1 -2 8 71.32 3.36
1 -2 8 80.83 3.33
-1 -2 -8 77.58 3.6
1 2 8 77.49 3.38
1 2 8 83.94 3.36
1 -2 8 80.07 3.15
1 -2 9 0.39 0.41
1 2 9 -0.08 0.31
-1 2 -9 0.1 0.43
-1 2 -9 -0.07 0.32
1 -2 9 -0.13 0.32
-1 2 -9 0.09 0.4
-1 -2 -9 -0.09 0.48
1 -2 9 -0.08 0.36
1 2 9 -0.08 0.38
1 -2 9 0.21 0.4
1 2 9 0.42 0.37
1 -2 9 0.15 0.29
-1 -2 -9 -0.47 0.48
1 -2 9 0.28 0.41
1 2 10 2.71 0.51
1 -2 10 1.18 0.52
1 -2 10 0.78 0.41
-1 2 -10 1.82 0.43
-1 2 -10 0.88 0.5
-1 -2 -10 0.68 0.57
-1 2 -10 1 0.59
1 -2 10 1.51 0.44
1 2 10 0.68 0.49
1 2 10 2.08 0.54
1 -2 10 1.61 0.52
-1 -2 -10 0.65 0.52
1 -2 10 1.39 0.48
1 2 11 -0.1 0.38
-1 2 -11 0.12 0.52
1 -2 11 -0.3 0.48
1 -2 11 -0.35 0.48
-1 2 -11 0.08 0.38
1 -2 11 0.29 0.43
1 2 11 0.5 0.44
-1 -2 -11 -0.14 0.56
1 2 11 -0.27 0.53
1 -2 11 0.11 0.41
1 -2 11 0.08 0.45
-1 2 -12 2.86 0.8
1 -2 12 3.61 0.77
-1 2 -12 3.74 0.6
1 2 12 4.19 0.71
1 -2 12 2.87 0.64
1 -2 12 4.46 0.74
-1 -2 -12 2.32 0.85
1 2 13 1.38 0.62
1 -2 13 1.39 0.6
-1 2 -13 0.84 0.74
-1 -2 -13 -0.17 0.74
1 2 14 3.66 0.77
1 -2 14 4.62 0.86
-1 -2 -14 2.3 0.92
1 2 15 1.03 0.66
1 -2 15 1.11 0.7
-1 -2 -15 0.93 0.83
1 -2 16 1.7 0.77
1 2 16 1.57 0.75
1 -2 17 7.56 1.24
-1 -3 16 7.46 1.21
-1 3 16 8.52 1.11
-1 3 15 9.95 1.18
1 3 -15 12.7 1.6
-1 -3 15 12.5 1.41
-1 -3 14 4.36 0.76
-1 3 14 2.28 0.69
1 3 -14 1.95 0.92
-1 -3 14 2.39 0.78
-1 3 14 2.86 0.71
-1 -3 13 34.45 1.97
-1 3 13 29.68 1.86
1 3 -13 27.39 2.2
-1 -3 13 31.56 2.12
-1 3 13 29.28 1.96
-1 3 12 0.4 0.46
-1 -3 12 0.9 0.56
1 3 -12 -0.16 0.68
-1 -3 12 0.42 0.57
-1 3 12 0.46 0.43
1 -3 -12 -0.64 0.7
-1 3 12 0.09 0.53
-1 -3 12 0.55 0.5
1 3 -11 -0.09 0.43
1 3 -11 0.72 0.7
-1 3 11 -0.42 0.42
-1 -3 11 -0.13 0.48
-1 -3 11 -0.09 0.43
-1 3 11 0.82 0.48
-1 -3 11 -0.11 0.41
-1 -3 11 -0.4 0.52
-1 -3 11 0.47 0.44
-1 -3 11 0.26 0.46
-1 3 11 0.61 0.47
1 -3 -11 -0.3 0.65
1 3 -10 0.73 0.39
-1 -3 10 1.54 0.53
1 3 -10 1.33 0.72
-1 3 10 1.39 0.43
-1 3 10 1.43 0.48
-1 -3 10 0.93 0.41
-1 -3 10 0.82 0.47
-1 -3 10 0.25 0.47
-1 -3 10 1.98 0.59
-1 3 10 1.52 0.48
1 -3 -10 -0.14 0.54
-1 -3 10 0.89 0.48
-1 3 10 1.04 0.51
-1 -3 9 -0.43 0.42
1 3 -9 -0.35 0.4
1 3 -9 -0.24 0.5
-1 3 9 0.41 0.34
-1 3 9 -0.15 0.37
-1 -3 9 0.23 0.37
-1 -3 9 -0.1 0.4
-1 -3 9 -0.23 0.39
-1 -3 9 0.2 0.42
-1 3 9 -0.18 0.4
-1 3 9 0.29 0.37
1 -3 -9 0.13 0.52
-1 -3 9 0.07 0.4
1 3 -8 58.71 2.98
-1 3 8 57.88 2.69
1 3 -8 55.61 2.76
-1 -3 8 58.91 2.88
-1 3 8 58.23 2.68
-1 -3 8 59.83 2.7
-1 -3 8 56.8 2.9
-1 -3 8 62.59 2.86
-1 -3 8 58.01 2.84
1 -3 -8 57.55 2.99
-1 3 8 58.83 2.77
-1 3 8 61.29 2.69
-1 -3 8 61.39 2.7
1 3 -7 214.31 8.45
-1 -3 7 196.25 8.3
-1 3 7 201.26 8.09
1 3 -7 215.3 8.28
-1 -3 7 217.39 8.12
-1 3 7 212.54 8.11
-1 -3 7 210.05 8.29
-1 -3 7 211.84 8.33
1 3 -7 208.14 8.27
-1 -3 7 219.46 8.4
-1 3 7 218.04 8.25
-1 -3 7 226.51 8.14
1 -3 -7 212.96 8.51
-1 -3 7 204.42 7.94
-1 3 7 224.21 8.13
-1 3 6 36.08 1.77
-1 3 6 36.28 1.66
1 3 -6 37.51 2.04
-1 -3 6 37.73 1.98
1 3 -6 38.31 1.95
-1 -3 6 40.11 1.81
-1 3 6 39.22 1.79
-1 -3 6 37.84 1.97
1 3 -6 35.13 1.91
-1 -3 6 37.26 1.94
1 3 -6 38.88 2.01
-1 -3 6 36.78 1.96
-1 3 6 40.31 1.8
1 -3 -6 36.86 2.06
-1 -3 6 36.66 1.65
-1 -3 6 39.44 1.8
-1 3 6 38.36 1.89
1 3 -5 89.55 3.78
-1 -3 5 91.79 3.74
-1 3 5 86.55 3.48
-1 3 5 85.74 3.4
1 3 -5 86.58 3.68
-1 3 5 84.62 3.46
-1 -3 5 89.73 3.48
-1 -3 5 82.1 3.67
1 3 -5 85.4 3.69
-1 -3 5 83.89 3.65
1 3 -5 80.96 3.7
-1 -3 5 86.7 3.7
1 -3 -5 92.86 3.83
-1 -3 5 83.77 3.48
-1 3 5 87.39 3.61
-1 3 5 86.14 3.48
-1 3 4 56.57 2.42
1 3 -4 57.6 2.63
1 3 -4 56.64 2.69
-1 3 4 60.99 2.42
-1 -3 4 58.11 2.58
-1 -3 4 58 2.41
-1 3 4 58.46 2.41
-1 -3 4 61.52 2.62
1 3 -4 56.37 2.67
-1 -3 4 58.53 2.65
-1 -3 4 56.16 2.61
1 3 -4 59.57 2.67
-1 3 4 56.81 2.41
-1 3 4 62.95 2.64
1 -3 -4 62.3 2.71
-1 -3 4 57.53 2.42
-1 3 4 61.17 2.57
-1 -3 4 59.62 2.28
-1 -3 4 57.51 2.63
1 3 -3 2.25 0.4
-1 -3 3 2.12 0.37
1 3 -3 1.96 0.41
-1 -3 3 2.28 0.37
-1 3 3 1.71 0.26
-1 3 3 1.68 0.26
-1 -3 3 1.96 0.27
-1 -3 3 2.17 0.38
1 3 -3 2.52 0.41
-1 -3 3 2.02 0.38
1 3 -3 1.66 0.37
-1 3 3 0.94 0.3
1 -3 -3 1.05 0.33
-1 -3 3 1.84 0.19
-1 3 3 2.06 0.34
1 3 -2 74.63 3.08
1 -3 -2 77.12 2.92
-1 3 2 71.02 2.91
-1 -3 2 71.7 2.99
-1 -3 2 71.24 2.78
-1 -3 2 74.64 2.74
-1 -3 2 67.21 2.75
-1 3 2 72.39 2.74
-1 3 2 71.83 2.78
1 3 -2 75.32 3.13
-1 -3 2 74.14 3.07
1 3 -2 71.34 2.96
-1 -3 2 74.45 3.08
1 3 -2 73.89 3.13
-1 3 2 72.19 3.04
-1 -3 2 71.73 2.74
1 3 -2 75.73 3.09
-1 3 2 73 2.92
1 3 -2 70.87 2.79
1 -3 -2 68.75 3
-1 3 2 72.42 3.07
1 -3 -1 156.81 6.01
1 3 -1 161.67 6.11
-1 -3 1 162.7 6.06
-1 3 1 159.32 6.04
1 3 -1 159.88 6.21
-1 -3 1 164.58 6.17
-1 3 1 156.64 6.13
1 3 -1 161.09 6.22
-1 3 1 160.54 5.94
1 -3 -1 158.6 6.17
1 3 -1 163.72 6.18
-1 -3 1 153.56 6.2
1 3 -1 157.7 5.88
-1 -3 1 158.49 5.88
1 -3 -1 154.45 6.03
-1 3 0 177.89 6.43
1 -3 0 172.7 6.37
-1 -3 0 175.77 6.35
-1 3 0 168.1 6.39
1 3 0 174.11 6.55
-1 -3 0 162.08 6.21
-1 3 0 170.83 6.46
1 3 0 168.21 6.54
-1 -3 0 172.06 6.49
1 -3 0 169.74 6.4
-1 -3 0 167.01 6.26
1 -3 0 170.45 6.26
-1 -3 0 166.61 6.53
1 -3 0 161.77 6.5
1 3 0 160.56 6.23
-1 3 0 166.72 6.18
-1 -3 -1 231.94 8.53
-1 3 -1 223.17 8.69
1 -3 1 242.25 8.66
1 3 1 234.36 8.34
1 -3 1 236.82 8.34
-1 3 -1 229.58 8.34
-1 -3 -1 226.72 8.34
1 3 1 236.28 8.8
-1 3 -1 225.45 8.64
1 -3 1 235.16 8.66
-1 3 -1 236.31 8.72
1 3 1 226.44 8.51
1 3 1 236.93 8.8
-1 3 -1 230.77 8.34
-1 -3 -1 227.6 8.76
1 3 1 249.71 8.54
-1 -3 -1 224.83 8.58
-1 3 -1 232.21 8.59
-1 3 -1 225.26 8.33
-1 3 -2 111.99 4.49
-1 3 -2 118.12 4.63
1 3 2 115.56 4.41
-1 -3 -2 113.73 4.37
1 -3 2 115.01 4.53
1 3 2 115.72 4.26
-1 -3 -2 114.73 4.29
1 -3 2 116.93 4.27
-1 3 -2 118.89 4.3
-1 3 -2 115.35 4.55
1 3 2 115.61 4.4
1 -3 2 109.08 4.53
1 3 2 115.26 4.66
1 -3 2 116.86 4.38
-1 3 -2 111 4.58
1 -3 2 112.13 4.52
1 3 2 111.5 4.63
-1 -3 -2 121.03 4.54
1 3 2 120.47 4.48
1 -3 3 94.39 3.75
1 3 3 95.44 3.55
-1 -3 -3 93.46 3.52
-1 3 -3 91.85 3.68
-1 -3 -3 89.29 3.54
-1 3 -3 88.39 3.53
1 -3 3 90.62 3.71
1 -3 3 95.36 3.65
1 -3 3 88.78 3.73
-1 3 -3 90.37 3.73
-1 3 -3 90.83 3.75
-1 -3 -3 89.31 3.75
1 -3 3 90.45 3.68
1 3 3 100.82 3.71
1 3 3 90.91 3.81
1 3 4 254.03 8.96
1 -3 4 253.39 9.24
-1 3 -4 244.23 9.34
1 -3 4 228.88 9.18
-1 3 -4 231.71 9.15
-1 3 -4 241.66 9.07
-1 -3 -4 239.69 9.06
-1 3 -4 249.41 9.26
1 -3 4 244.79 9.23
-1 3 -4 236.56 9.23
1 -3 4 245.35 9.23
-1 -3 -4 260.08 9.35
1 3 4 254.07 9.19
-1 3 -5 23.04 1.39
1 -3 5 22.32 1.23
1 3 5 20.36 0.96
1 -3 5 21.33 1.24
-1 3 -5 22.57 1.21
-1 3 -5 22.84 1.21
-1 -3 -5 20.43 1.18
-1 3 -5 21.62 1.24
1 -3 5 20.98 1.24
1 -3 5 19.22 1.23
-1 -3 -5 24.11 1.39
1 3 5 25.24 1.27
-1 3 -6 16.67 1.02
-1 3 -6 17.23 1.18
1 3 6 15.6 0.74
1 -3 6 16.12 1.03
1 -3 6 17.84 1.09
1 3 6 12.8 0.91
-1 -3 -6 13.39 0.99
-1 3 -6 13.94 1
1 -3 6 16.28 1.07
1 -3 6 15.66 1.05
-1 3 -6 13.73 0.99
-1 -3 -6 16.17 1.16
1 3 6 17.47 1.06
1 -3 6 16.5 0.7
1 3 7 18.92 1.16
-1 3 -7 19.32 1.17
-1 3 -7 16.61 1.29
1 -3 7 19.93 1.21
1 -3 7 17.78 1.22
-1 -3 -7 21.45 1.24
-1 3 -7 17.93 1.2
1 -3 7 19.11 1.25
1 -3 7 20.69 1.29
1 3 7 23.35 1.3
-1 -3 -7 20.48 1.42
-1 3 -8 66.25 2.9
-1 3 -8 66.11 3.15
1 3 8 58.46 2.85
1 -3 8 62.06 3.02
1 -3 8 65.8 2.92
-1 3 -8 63.49 2.97
-1 -3 -8 67.84 2.98
1 -3 8 66.16 3.02
1 -3 8 64.01 3.02
-1 -3 -8 61.91 3.18
1 3 8 70.48 2.99
1 -3 9 8.8 0.89
1 3 9 8.59 0.8
-1 3 -9 6.63 0.88
-1 3 -9 6.4 0.72
1 -3 9 10.18 0.84
1 -3 9 6.38 0.78
1 3 9 9.76 0.88
-1 -3 -9 8.13 1.02
1 -3 9 7.92 0.86
1 -3 10 5.05 0.78
1 3 10 5.53 0.68
-1 3 -10 5.01 0.86
-1 3 -10 5.17 0.65
1 -3 10 4.38 0.68
1 -3 10 4.4 0.71
-1 -3 -10 3.08 0.81
1 3 10 5.83 0.79
1 -3 10 5.27 0.76
1 3 11 16.51 1.24
1 -3 11 14.55 1.29
-1 3 -11 15.61 1.44
1 -3 11 13.72 1.12
1 -3 11 15.2 1.24
1 -3 11 15.45 1.26
-1 -3 -11 14.04 1.43
-1 3 -12 -0.72 0.68
1 -3 12 -0.27 0.58
1 3 12 0.56 0.53
-1 -3 -12 0.16 0.63
1 -3 13 1.16 0.6
-1 3 -13 0.78 0.73
1 3 13 0.24 0.5
-1 -3 -13 -0.18 0.7
1 3 14 0.27 0.55
1 -3 14 0.46 0.59
-1 -3 -14 -0.38 0.82
1 3 15 6.07 0.98
-1 -3 -15 2.76 1.15
1 4 -16 0.42 0.98
1 4 -15 9.47 1.48
-1 4 15 9.2 1.13
-1 4 14 1.34 0.59
-1 -4 14 0.49 0.65
1 4 -14 0.77 0.79
-1 4 13 6.91 0.93
1 4 -13 7.56 1.27
-1 -4 13 8.44 1.12
1 4 -12 -0.17 0.77
-1 4 12 0.23 0.45
-1 -4 12 0.72 0.57
1 -4 -12 0.51 0.74
-1 -4 11 0.94 0.56
1 4 -11 1.11 0.7
-1 4 11 0.71 0.46
1 -4 -11 0.16 0.66
1 4 -10 2.21 0.77
1 4 -10 3.45 0.64
-1 -4 10 1.86 0.58
-1 4 10 2.67 0.53
-1 -4 10 2.41 0.58
-1 -4 10 1.27 0.55
-1 -4 10 2.43 0.65
1 -4 -10 2.69 0.77
1 4 -9 1.22 0.66
-1 -4 9 2.17 0.56
-1 4 9 0.99 0.42
-1 -4 9 1.04 0.48
1 4 -9 1.63 0.54
-1 -4 9 1.95 0.5
1 4 -9 0.82 0.47
-1 -4 9 0.65 0.43
-1 -4 9 1.82 0.58
-1 -4 9 2.49 0.61
1 -4 -9 2.49 0.73
-1 4 9 1.17 0.54
1 4 -8 54.64 2.76
-1 4 8 52.88 2.59
1 4 -8 54.47 2.97
-1 -4 8 59.63 2.73
-1 -4 8 56.84 2.87
-1 -4 8 60.01 2.6
-1 -4 8 56.32 2.85
-1 -4 8 55.38 2.78
1 4 -8 57.3 2.8
-1 -4 8 52.58 2.77
1 -4 -8 57.27 3.04
-1 4 8 61.03 2.74
1 4 -7 9.02 0.88
-1 -4 7 9.42 0.85
-1 -4 7 8.28 0.87
1 4 -7 7.37 0.99
-1 4 7 7.76 0.7
-1 -4 7 7.73 0.7
-1 -4 7 10.64 0.93
-1 -4 7 7.56 0.84
1 4 -7 9.65 0.89
-1 -4 7 8.52 0.88
1 -4 -7 6.82 0.91
-1 4 7 8.64 0.81
-1 4 6 57.21 2.68
-1 4 6 61.98 2.6
1 4 -6 66.37 2.96
1 4 -6 54.12 3.02
-1 -4 6 59.8 2.82
-1 -4 6 65.45 2.65
-1 4 6 64.36 2.63
-1 -4 6 62.19 2.93
-1 -4 6 62.35 2.93
-1 -4 6 60.06 2.89
1 4 -6 66 3.04
1 4 -6 61.53 2.97
-1 4 6 59.41 2.89
-1 4 6 72.58 2.88
1 -4 -6 57.99 3.03
-1 -4 6 62.45 2.95
-1 -4 5 14.27 1.02
-1 4 5 13.33 0.87
1 4 -5 14.47 1.06
1 4 -5 14.31 1.17
-1 4 5 15.64 0.89
-1 -4 5 13.28 0.81
-1 4 5 14.7 0.83
-1 -4 5 13.53 1.07
-1 -4 5 14.65 1.08
1 4 -5 12.97 1.08
1 4 -5 14.63 1.12
1 -4 -5 14.5 1.16
-1 -4 5 16.45 0.86
-1 4 5 16.39 1.11
-1 -4 5 14.51 1.08
-1 4 5 13.88 0.98
1 4 -4 29.46 1.76
-1 -4 4 29.03 1.6
1 4 -4 31.02 1.69
-1 4 4 28.45 1.46
-1 4 4 27.43 1.4
-1 4 4 32.62 1.35
-1 -4 4 32.49 1.35
-1 -4 4 29.5 1.42
1 4 -4 27.37 1.7
-1 -4 4 32.34 1.72
1 4 -4 27.01 1.68
-1 -4 4 30.29 1.69
-1 -4 4 32.09 1.35
-1 4 4 29.53 1.68
1 -4 -4 31.65 1.75
-1 4 4 29.82 1.54
-1 -4 4 30.55 1.23
1 4 -3 193 7.79
-1 4 3 199.32 7.6
1 4 -3 202.52 7.88
-1 -4 3 200.89 7.71
-1 4 3 206.44 7.33
-1 4 3 198.66 7.42
-1 -4 3 191.13 7.4
-1 -4 3 207.03 7.33
1 4 -3 196.24 7.88
-1 4 3 195.73 7.81
1 4 -3 199.7 7.91
-1 -4 3 190.07 7.78
-1 -4 3 197.93 7.8
-1 4 3 198.95 7.6
1 -4 -3 193.1 7.76
-1 -4 3 215.49 7.34
-1 4 3 201.19 7.84
-1 -4 3 195.81 7.33
-1 4 2 58.29 2.51
1 -4 -2 55.9 2.46
1 4 -2 61.44 2.68
-1 -4 2 59.88 2.57
-1 4 2 57.57 2.17
1 4 -2 57.4 2.72
1 4 -2 59 2.73
-1 -4 2 57.8 2.65
-1 4 2 55.07 2.63
1 4 -2 55.31 2.43
-1 -4 2 57.2 2.73
-1 -4 2 56.35 2.26
1 4 -2 58.06 2.65
1 4 -2 58.09 2.32
-1 4 2 56.17 2.41
-1 4 2 56.27 2.65
1 -4 -2 56.09 2.55
-1 4 1 16.25 1.06
1 -4 -1 19.84 1.08
1 4 -1 20.22 1.17
-1 -4 1 20.64 1.12
-1 4 1 17.34 1.11
-1 -4 1 20.01 1.21
1 4 -1 18.8 1.27
1 4 -1 19.49 1.25
-1 4 1 17.53 1.17
1 4 -1 18.29 0.99
-1 -4 1 18.29 0.91
1 4 -1 16.49 1.14
-1 -4 1 18.61 0.92
-1 4 1 18.15 0.93
-1 -4 1 17.16 1.21
1 4 -1 18.33 0.92
1 -4 -1 16.22 1.15
1 -4 -1 18.06 1.05
1 -4 0 18.89 1.1
-1 -4 0 18.41 1.08
-1 4 0 17.36 1.15
-1 4 0 18.32 1.2
1 4 0 19.77 1.28
-1 -4 0 18.91 1.2
1 4 0 18.42 1.27
-1 -4 0 15.35 1.18
1 -4 0 19.04 1.25
1 -4 0 18.19 0.99
-1 -4 0 18.98 1.02
1 4 0 20.1 0.99
-1 4 0 18.91 0.91
1 -4 1 1369.81 47.7
-1 4 -1 1409.26 47.8
-1 -4 -1 1337.56 47.57
1 4 1 1328.58 47.91
1 4 1 1310.25 47.89
1 -4 1 1331.25 47.72
-1 4 -1 1340.79 47.83
-1 4 -1 1329.52 47.74
1 -4 1 1310.88 47.89
-1 -4 -1 1282.33 47.85
-1 -4 -1 1298.04 47.6
-1 4 -1 1311.73 47.3
1 4 1 1328.08 47.5
-1 4 -1 1313.58 47.65
1 -4 2 627.68 22.36
-1 4 -2 600.77 22.3
-1 4 -2 613.52 22.43
-1 -4 -2 614.49 22.16
1 4 2 605.81 22.22
-1 4 -2 634.04 22.48
1 4 2 618.59 22.55
1 4 2 615.64 22.14
1 -4 2 600.43 22.36
-1 4 -2 583.93 22.37
1 4 2 623.28 22.53
1 4 2 641.3 22.22
-1 -4 -2 585.71 22.29
1 4 3 14.69 0.83
1 -4 3 15.17 0.98
-1 -4 -3 12.57 0.78
-1 4 -3 12.23 0.9
1 4 3 12.79 0.66
1 -4 3 13.19 0.66
-1 4 -3 13.48 1
1 -4 3 12.12 0.9
1 -4 3 14.65 0.97
-1 4 -3 12.99 0.94
1 4 3 12.48 1.02
1 4 3 13.97 0.8
1 4 3 13.84 0.89
1 4 3 13.04 1.02
-1 -4 -3 13.23 0.94
-1 4 -4 275.89 10.27
1 4 4 274.25 9.88
-1 4 -4 259.79 10.06
1 -4 4 283.77 10.13
-1 4 -4 259.22 10.15
1 4 4 268.75 10.3
1 -4 4 267.78 10.15
1 -4 4 260.14 9.99
1 -4 4 259.88 10.11
-1 4 -4 245.77 10.15
1 4 4 276.12 10.29
-1 -4 -4 262.19 10.2
1 4 4 279.19 10.06
-1 4 -5 24.96 1.43
-1 4 -5 24.56 1.6
1 -4 5 26.92 1.52
-1 4 -5 28.26 1.55
-1 4 -5 24.87 1.49
1 -4 5 26.83 1.51
1 -4 5 27.25 1.46
1 -4 5 26.18 1.48
1 4 5 26.67 1.56
1 4 5 29.67 1.49
-1 -4 -5 23.61 1.54
1 -4 5 24.15 1.43
-1 4 -6 41.09 2.05
-1 4 -6 44.61 2.33
1 4 6 41.16 1.98
1 -4 6 40.5 2.06
-1 4 -6 40.28 2.1
1 -4 6 41.84 2.12
1 -4 6 38.32 2.07
1 -4 6 41.64 2.1
-1 -4 -6 44.2 2.29
1 4 6 46.84 2.1
1 -4 6 37.95 2.06
1 4 7 2.68 0.45
-1 4 -7 4.32 0.79
1 -4 7 3.31 0.57
1 -4 7 3.89 0.62
1 -4 7 3.88 0.61
-1 4 -7 4.3 0.59
1 -4 7 4.28 0.63
1 -4 7 3.12 0.58
1 4 7 3.35 0.58
-1 -4 -7 4.62 0.72
1 -4 8 3.26 0.61
1 4 8 3.77 0.54
-1 4 -8 3.18 0.75
1 -4 8 3.69 0.6
1 -4 8 4.44 0.67
1 -4 8 4.9 0.66
-1 -4 -8 2.25 0.67
1 4 8 4.39 0.66
-1 4 -9 26.44 1.9
1 4 9 22.18 1.48
1 -4 9 29.1 1.75
1 -4 9 27.73 1.61
1 -4 9 26.42 1.69
1 -4 9 27.45 1.7
-1 -4 -9 23.95 1.83
1 4 9 30.66 1.67
1 -4 10 6.8 0.86
1 4 10 7.61 0.81
-1 4 -10 7.01 1.08
1 -4 10 5.94 0.81
-1 -4 -10 3.61 0.9
1 4 11 7.5 0.87
-1 4 -11 9.87 1.25
-1 -4 -11 10.09 1.29
-1 4 -12 0.96 0.81
1 4 12 0.22 0.46
-1 -4 -12 1.04 0.76
1 4 13 0.12 0.52
-1 4 -13 0.34 0.73
-1 -4 -13 1.11 0.81
1 4 14 1.3 0.62
-1 4 -14 0.18 0.83
-1 -4 -14 0.79 0.86
1 5 -14 -0.2 1.02
-1 5 14 0.4 0.59
-1 5 13 0.85 0.55
1 5 -13 0.59 0.87
1 5 -12 8.11 1.27
-1 5 12 4.11 0.7
1 5 -11 0.35 0.77
-1 5 11 0.2 0.45
1 -5 -11 0.66 0.68
-1 -5 10 3.24 0.71
-1 5 10 3.9 0.63
1 5 -10 3.92 0.93
1 -5 -10 2.82 0.89
-1 -5 9 7.35 0.92
-1 5 9 6.54 0.72
1 5 -9 6.05 1.03
-1 -5 9 6.69 0.9
1 5 -9 4.62 0.78
1 -5 -9 7.48 1.08
1 5 -8 0.43 0.67
-1 -5 8 0.23 0.41
-1 5 8 0.61 0.39
1 5 -8 0.45 0.43
-1 -5 8 -0.11 0.41
-1 -5 8 0.32 0.45
-1 5 8 0.08 0.44
1 -5 -8 0.41 0.58
-1 -5 7 5.59 0.79
1 5 -7 6.6 1
-1 5 7 6.62 0.68
-1 -5 7 6.74 0.8
1 5 -7 6.79 0.86
-1 -5 7 8.2 0.95
-1 -5 7 9.37 0.93
1 5 -7 5.56 0.78
-1 5 7 7.56 0.78
-1 5 7 8.97 0.93
1 -5 -7 5.89 0.92
1 5 -6 4.06 0.84
-1 5 6 3.94 0.51
-1 -5 6 4.7 0.7
1 5 -6 3.3 0.64
-1 -5 6 5.27 0.73
-1 -5 6 6.47 0.77
1 -5 -6 4.34 0.79
1 5 -6 7.23 0.87
-1 5 6 4.28 0.69
-1 5 6 3.68 0.58
-1 -5 5 49.48 2.39
1 5 -5 48.92 2.46
-1 5 5 43.63 2.16
1 5 -5 47.84 2.62
-1 -5 5 49.02 2.48
-1 -5 5 48.07 2.47
-1 5 5 50.75 2.57
1 5 -5 44.64 2.51
1 5 -5 48.67 2.56
1 -5 -5 46.35 2.53
-1 5 5 53.41 2.56
-1 5 5 50.76 2.29
1 5 -4 -0.09 0.38
1 5 -4 0.42 0.48
-1 -5 4 0.15 0.39
-1 5 4 0.12 0.31
-1 -5 4 0.09 0.38
1 5 -4 0.32 0.39
-1 5 4 0.1 0.37
-1 -5 4 0.09 0.39
-1 5 4 -0.23 0.32
1 -5 -4 0.09 0.42
1 5 -4 0.11 0.39
-1 5 4 0.1 0.37
1 5 -3 5.88 0.79
1 5 -3 4.4 0.64
-1 -5 3 4.64 0.6
-1 5 3 5.48 0.58
-1 5 3 5.13 0.69
1 5 -3 5.44 0.72
1 5 -3 4.43 0.66
-1 -5 3 5.62 0.72
-1 -5 3 5.51 0.73
1 -5 -3 4.15 0.64
-1 5 3 4.16 0.63
1 5 -2 0.69 0.43
1 5 -2 1.25 0.5
-1 5 2 0.68 0.33
1 -5 -2 0.24 0.32
-1 -5 2 0.54 0.38
-1 -5 2 0.25 0.36
1 5 -2 0.21 0.37
-1 5 2 0.85 0.42
1 5 -2 0.5 0.41
-1 5 2 1.07 0.38
-1 -5 2 -0.11 0.35
1 -5 -2 0.7 0.37
-1 -5 1 23.71 1.35
1 -5 -1 22.1 1.28
1 5 -1 25.19 1.46
-1 5 1 24.79 1.39
-1 -5 1 19.31 1.36
-1 5 1 22.02 1.39
-1 5 1 21.95 1.45
1 5 -1 24.78 1.53
1 5 -1 25.28 1.59
-1 -5 1 20.01 1.47
1 -5 -1 22.14 1.29
1 -5 -1 23.73 1.5
1 5 -1 27.26 1.51
-1 5 0 4.2 0.57
1 5 0 2.61 0.53
1 -5 0 3 0.49
-1 -5 0 2.14 0.4
-1 5 0 1.52 0.42
-1 5 0 1.93 0.48
1 5 0 1.37 0.46
1 5 0 2.57 0.58
1 -5 0 1.95 0.47
-1 -5 0 2.21 0.39
-1 -5 0 1.39 0.45
-1 -5 -1 146.43 5.71
1 -5 1 149.44 5.81
-1 5 -1 152.22 5.95
-1 5 -1 151.64 5.92
-1 5 -1 147.05 5.99
1 5 1 142.91 6.07
1 5 1 139.03 5.99
1 -5 1 147.34 5.87
1 -5 1 138.68 6.03
-1 -5 -1 146.83 5.75
-1 -5 -1 141.75 6.01
1 -5 2 -0.14 0.36
-1 -5 -2 -0.05 0.28
1 5 2 0.1 0.38
-1 5 -2 0.09 0.37
1 -5 2 0.08 0.32
-1 5 -2 -0.17 0.33
1 5 2 -0.1 0.4
1 -5 2 0.41 0.35
-1 -5 -2 -0.07 0.38
1 -5 3 21.56 1.32
-1 5 -3 21.02 1.4
1 5 3 18.94 1.43
-1 5 -3 20.26 1.35
1 -5 3 20.96 1.33
1 5 3 23.29 1.22
-1 -5 -3 20.17 1.33
1 5 3 21.78 1.46
-1 5 -4 -0.1 0.48
1 -5 4 0.23 0.4
1 -5 4 0.39 0.33
1 5 4 0.11 0.43
1 -5 4 0.66 0.43
-1 5 -4 -0.19 0.41
-1 -5 -4 -0.54 0.45
-1 5 -4 -0.18 0.35
1 5 4 -0.06 0.35
1 5 4 -0.31 0.42
-1 5 -5 -0.33 0.49
1 -5 5 -0.16 0.39
1 -5 5 0.52 0.44
-1 5 -5 -0.29 0.42
1 5 5 0.22 0.44
1 5 5 -0.1 0.4
-1 -5 -5 0.3 0.44
-1 5 -5 0.37 0.38
1 5 5 0.41 0.38
-1 5 -6 47.2 2.6
1 -5 6 49.39 2.37
1 -5 6 45.37 2.4
1 5 6 44.39 2.52
-1 5 -6 48.66 2.46
1 5 6 51.76 2.34
-1 -5 -6 45.24 2.53
1 5 6 44.66 2.47
1 5 7 0.52 0.34
-1 5 -7 -0.13 0.58
1 -5 7 0.29 0.44
-1 5 -7 0.99 0.49
-1 -5 -7 -0.25 0.57
1 5 7 0.39 0.44
-1 5 -8 5.24 1.01
1 5 8 7.36 0.75
-1 5 -8 5.56 0.76
1 5 8 7.98 0.82
-1 -5 -8 6.67 1
1 5 9 5.42 0.68
-1 5 -9 6.67 1.08
-1 -5 -9 4.88 0.94
1 5 10 2.24 0.57
-1 5 -10 2.16 0.92
-1 -5 -10 1.44 0.77
1 5 11 7.45 0.87
-1 5 -11 11.31 1.45
-1 -5 -11 8.43 1.3
-1 5 -12 11.15 1.44
1 5 12 9.02 1.02
-1 -5 -12 11.75 1.49
-1 5 -13 0.74 0.87
1 5 13 0.48 0.55
-1 -5 -13 0.19 0.79
-1 5 -14 2.32 1.02
1 6 -12 3.2 1.07
1 6 -11 1.14 0.9
1 6 -10 2.16 0.88
1 6 -10 1.18 0.59
1 -6 -10 0.32 0.76
1 6 -9 -0.51 0.89
1 6 -9 0.52 0.52
1 -6 -9 -0.77 0.77
1 6 -8 4.15 1
1 6 -8 2.71 0.67
1 -6 -8 2.43 0.75
1 6 -7 5.71 1.05
-1 6 7 3.76 0.77
1 6 -7 4.24 0.83
1 6 -7 3.96 0.78
1 -6 -7 4.66 0.91
1 6 -6 6.36 1.03
-1 6 6 3.67 0.74
1 6 -6 4.2 0.78
1 -6 -6 3.31 0.77
1 6 -6 4.72 0.81
1 6 -5 -0.53 0.68
-1 6 5 0.12 0.48
1 6 -5 0.51 0.49
-1 -6 5 -0.11 0.47
1 6 -5 -0.13 0.47
1 6 -4 12.9 1.28
-1 -6 4 12.54 1.01
-1 6 4 12.54 1.17
1 6 -4 12.4 1.2
-1 -6 4 10.22 1.02
-1 -6 4 9.85 1.09
1 6 -4 12.5 1.2
-1 6 3 2.86 0.54
1 6 -3 4.01 0.8
-1 -6 3 3.3 0.61
-1 6 3 3.41 0.67
1 6 -3 2.72 0.67
-1 -6 3 2.67 0.62
1 6 -3 4.54 0.74
-1 -6 3 4.1 0.72
-1 -6 2 20.34 1.28
1 6 -2 23.02 1.53
-1 6 2 16.99 1.22
1 -6 -2 18.39 1.18
1 6 -2 19.63 1.46
-1 -6 2 16.92 1.29
-1 6 2 18.49 1.42
1 6 -2 17.64 1.45
-1 -6 2 18.25 1.43
1 -6 -1 14.16 1.02
-1 6 1 16.18 1.17
-1 -6 1 14.65 1.06
1 6 -1 14.62 1.19
1 6 -1 14.11 1.25
1 6 -1 15.04 1.25
-1 6 1 15.05 1.25
1 -6 -1 11.9 1.14
-1 -6 1 14.96 1.23
1 6 0 15.62 1.21
-1 -6 0 15.9 1.04
1 -6 0 15.9 1.08
-1 6 0 15.11 1.23
1 6 0 11.21 1.12
1 6 0 13.48 1.23
1 -6 0 12.95 1.19
-1 -6 0 14.36 1.21
1 6 1 80 3.49
1 -6 1 84.72 3.43
1 6 1 68.79 3.63
-1 6 -1 72.74 3.58
1 6 1 75.41 3.66
1 -6 1 73.1 3.66
1 -6 2 9.58 0.89
1 -6 2 9.96 0.93
-1 6 -2 7.17 0.94
1 6 2 8.36 1.03
1 6 2 7.85 0.97
1 -6 2 8.29 0.97
-1 6 -3 292.59 10.74
1 -6 3 279.56 10.46
1 6 3 272.35 10.79
1 6 3 272.12 10.72
-1 6 -3 265.51 10.64
1 -6 3 262.29 10.46
1 -6 3 256.06 10.72
-1 6 -4 54.38 2.77
1 6 4 53.95 2.83
1 -6 4 46.24 2.49
-1 6 -4 48.59 2.65
1 -6 4 48.49 2.74
-1 6 -5 5.72 0.96
1 6 5 7.26 0.97
-1 6 -5 5.42 0.8
-1 -6 -5 4.37 0.79
-1 6 -6 0.27 0.66
-1 6 -6 -0.23 0.48
1 6 6 0.14 0.49
-1 -6 -6 -0.12 0.57
-1 6 -7 1.15 0.76
1 6 7 0.96 0.43
1 6 7 0.41 0.51
-1 -6 -7 -0.27 0.62
-1 6 -8 28.06 2.05
1 6 8 23.22 1.45
1 6 8 20.28 1.66
-1 -6 -8 23.98 1.84
-1 6 -9 3.42 1.05
1 6 9 4.72 0.7
-1 -6 -9 3.79 0.93
-1 6 -10 1.89 0.88
1 6 10 1.36 0.53
-1 -6 -10 1.01 0.81
1 6 11 0.21 0.45
-1 6 -11 -0.18 0.91
-1 -6 -11 0.18 0.73
-1 6 -12 0.95 0.88
1 6 12 1.23 0.55
-1 -6 -12 -0.57 0.89
-1 7 10 0.32 0.67
1 7 -9 0.19 0.92
-1 7 9 -0.78 0.76
1 7 -8 -0.36 0.93
-1 7 8 1.38 0.71
1 7 -8 1.15 0.6
1 7 -7 0.34 0.8
1 7 -7 1.15 0.66
-1 7 7 0.3 0.56
1 7 -6 1.6 0.86
1 7 -6 0.43 0.56
-1 7 6 0.73 0.58
-1 -7 6 0.62 0.56
1 7 -5 -0.15 0.74
-1 7 5 0.72 0.62
1 7 -5 0.14 0.55
-1 -7 5 -0.46 0.51
1 7 -4 7.74 1.12
1 7 -4 7.05 1.04
-1 7 4 8.96 1.09
-1 -7 4 6.72 1.03
1 7 -3 4.35 0.92
-1 7 3 3.13 0.78
1 7 -3 3.53 0.81
-1 -7 3 2.32 0.69
1 7 -2 1.36 0.66
-1 7 2 0.27 0.46
1 7 -2 0.14 0.53
-1 -7 2 0.56 0.52
1 7 -1 0.35 0.63
1 7 -1 -0.56 0.59
-1 7 1 0.13 0.55
-1 -7 1 0.27 0.51
1 7 0 4.36 0.85
-1 7 0 3.97 0.77
1 -7 0 3.93 0.76
-1 -7 0 6.3 0.93
-1 7 -1 8.5 0.99
-1 7 -1 7.01 0.98
1 7 1 5.29 0.93
1 -7 1 6.57 0.93
-1 7 -2 14.79 1.34
1 7 2 12.32 1.3
-1 7 -2 13.09 1.27
1 -7 2 14.72 1.37
-1 7 -3 36.85 2.22
1 7 3 31.18 2.16
1 -7 3 31.13 2.14
-1 7 -4 4.24 0.94
1 7 4 4.65 0.91
1 -7 4 3.42 0.82
-1 7 -5 2.46 0.91
1 7 5 1.53 0.69
1 -7 5 1.37 0.65
-1 7 -6 11.91 1.35
1 7 6 6.7 1.08
1 -7 6 6.05 1.04
-1 7 -7 3.89 1.05
1 7 7 3.63 0.9
-1 7 -8 0.86 0.86
1 7 8 0.48 0.62
-1 7 -9 0.9 1.02
1 7 9 0.82 0.73
-1 8 7 0.67 0.66
1 8 -6 0.35 0.94
-1 8 6 0.49 0.64
1 8 -5 0.17 0.88
-1 8 5 0.64 0.64
-1 -8 5 1 0.64
1 8 -4 -1.27 0.89
1 8 -4 -0.16 0.63
-1 8 4 0.31 0.63
-1 -8 4 0.49 0.64
1 8 -3 2.54 0.92
1 8 -3 2.05 0.78
-1 -8 3 2.22 0.77
1 8 -2 3.9 0.84
-1 -8 2 2.63 0.76
1 8 -1 1.73 0.73
-1 -8 1 0.46 0.62
1 8 0 -0.47 0.67
1 8 1 1.28 0.69
1 -8 1 1.19 0.7
-1 8 -2 21.37 1.69
1 8 2 18.93 1.68
1 -8 2 13.58 1.51
-1 8 -3 25.58 1.91
1 8 3 22.38 1.85
1 -8 3 18.43 1.72
-1 8 -4 18.31 1.72
1 8 4 19.35 1.75
1 -8 4 16.22 1.61
-1 8 -5 14.46 1.61
1 8 5 13.48 1.53
1 -8 5 11.91 1.41
-1 8 -6 -0.34 1.01
1 8 6 0.7 0.71
1 -8 6 1.55 0.78
-2 0 17 -1.02 0.87
-2 0 17 -0.36 0.67
-2 0 16 2.23 0.77
-2 0 16 1.69 0.73
-2 0 15 1.07 0.64
-2 0 15 0.16 0.58
-2 0 14 112.03 4.85
-2 0 14 98.79 4.88
-2 0 13 1.19 0.56
-2 0 13 -0.82 0.59
-2 0 13 0.1 0.47
2 0 -12 5.96 0.69
-2 0 12 4.26 0.78
-2 0 12 4.71 0.77
-2 0 12 4.69 0.81
-2 0 12 3.83 0.72
-2 0 12 5.49 0.83
-2 0 11 0.23 0.39
2 0 -11 -0.23 0.36
-2 0 11 -0.17 0.47
-2 0 11 0.32 0.5
-2 0 11 0.13 0.44
-2 0 11 -0.1 0.48
-2 0 11 0.77 0.49
-2 0 10 31.4 1.7
-2 0 10 27.62 1.76
2 0 -10 26.94 1.58
-2 0 10 32.48 1.82
-2 0 10 27.67 1.83
-2 0 10 31.11 1.74
-2 0 9 -0.16 0.37
-2 0 9 0.09 0.29
2 0 -9 0.07 0.28
-2 0 9 0.63 0.41
-2 0 9 0.11 0.38
-2 0 9 -0.08 0.38
-2 0 8 201.87 8.17
2 0 -8 212.98 8.12
-2 0 8 209.13 8.25
-2 0 8 224.75 8.3
-2 0 8 201.68 8.4
-2 0 8 220.09 8.25
-2 0 7 -0.07 0.25
-2 0 7 -0.07 0.34
2 0 -7 0.06 0.24
-2 0 7 -0.3 0.36
-2 0 7 0.09 0.27
-2 0 7 -0.29 0.37
-2 0 6 73.63 3.15
-2 0 6 70.81 3.12
2 0 -6 74.51 3.06
-2 0 6 72.59 3.23
-2 0 6 74.89 3.16
-2 0 5 0.11 0.28
-2 0 5 0.05 0.18
2 0 -5 0.04 0.2
-2 0 5 0.13 0.26
2 0 -4 211.72 7.94
-2 0 4 210.55 7.98
-2 0 4 219.53 8.09
-2 0 3 -0.21 0.16
2 0 -3 0.22 0.18
-2 0 3 -0.04 0.19
2 0 -3 -0.13 0.17
-2 0 3 -0.13 0.19
2 0 -2 2265 81.02
-2 0 2 2299.43 81.03
-2 0 2 2128.12 81.09
2 0 -2 2308.05 81.1
2 0 -2 2293.28 81.12
-2 0 2 2245.79 80.97
-2 0 2 2320.63 81.01
2 0 -2 2305.78 81.01
-2 0 1 0.19 0.11
2 0 -1 0.13 0.1
2 0 -1 -0.03 0.14
-2 0 1 0.1 0.14
-2 0 1 0.1 0.12
2 0 -1 -0.03 0.14
-2 0 1 -0.03 0.08
2 0 -1 -0.03 0.08
-2 0 1 0.22 0.09
2 0 -1 0.31 0.11
2 0 0 43.39 1.74
-2 0 0 45.13 1.73
-2 0 0 43.85 1.74
2 0 0 44.18 1.75
-2 0 0 41 1.71
2 0 0 43.12 1.72
2 0 1 0.02 0.12
-2 0 -1 -0.02 0.11
-2 0 -1 0.07 0.1
2 0 1 0.11 0.12
2 0 2 163.6 5.78
2 0 2 152.39 5.66
-2 0 -2 156.82 5.67
-2 0 -2 152.62 5.75
2 0 2 158.73 5.74
2 0 3 -0.12 0.11
2 0 3 0.05 0.15
-2 0 -3 -0.14 0.13
-2 0 -4 417.16 14.97
2 0 4 412.16 14.89
-2 0 -4 387.68 14.81
2 0 4 409.79 14.78
-2 0 -4 412.52 14.88
2 0 4 432.41 14.91
-2 0 -4 413.24 14.99
-2 0 -4 411.48 14.95
2 0 5 -0.09 0.14
-2 0 -5 -0.11 0.18
2 0 5 0.04 0.14
-2 0 -5 -0.19 0.18
-2 0 -5 -0.05 0.17
-2 0 -5 0.48 0.22
2 0 5 0.04 0.18
-2 0 -6 0.11 0.27
2 0 6 -0.15 0.2
2 0 6 0.03 0.16
-2 0 -6 -0.08 0.19
-2 0 -6 -0.08 0.19
2 0 6 -0.04 0.23
-2 0 -6 0.36 0.27
-2 0 -6 -0.06 0.26
-2 0 -7 -0.13 0.34
-2 0 -7 -0.15 0.19
2 0 7 -0.17 0.18
2 0 7 -0.12 0.21
-2 0 -7 0.05 0.24
-2 0 -7 0.15 0.31
2 0 7 -0.26 0.28
-2 0 -7 0.07 0.28
-2 0 -8 9.91 0.88
-2 0 -8 10.74 0.75
2 0 8 8.81 0.63
2 0 8 9.34 0.79
-2 0 -8 10.9 0.78
-2 0 -8 9 0.83
2 0 8 10.09 0.75
-2 0 -9 0.8 0.44
-2 0 -9 0.07 0.34
2 0 9 0.33 0.33
-2 0 -9 -0.06 0.27
-2 0 -9 0.28 0.43
2 0 9 -0.19 0.33
-2 0 -10 17.6 1.36
-2 0 -10 17.92 1.23
-2 0 -10 18.4 1.16
2 0 10 19.27 1.3
2 0 10 19.19 1.2
-2 0 -10 18.88 1.38
-2 0 -11 1.32 0.55
2 0 11 -0.21 0.44
-2 0 -11 0.29 0.34
-2 0 -11 0.12 0.53
2 0 11 -0.67 0.51
-2 0 -12 61.66 2.84
2 0 12 59.45 3.05
2 0 12 61.33 2.85
-2 0 -12 61.34 3.21
2 0 13 -0.13 0.48
2 0 13 -0.17 0.49
-2 0 -13 -0.7 0.67
2 0 14 6.72 0.96
-2 0 -14 3.43 0.9
2 0 15 0.15 0.64
2 0 16 1.14 0.73
-2 1 17 -0.58 0.8
-2 -1 17 -0.14 0.71
-2 -1 17 -0.36 0.72
-2 1 17 0.35 0.72
-2 -1 16 16.5 1.5
-2 1 16 20.06 1.61
-2 -1 16 11.66 1.44
-2 1 16 14.62 1.54
-2 -1 15 3.68 0.94
-2 1 15 2.51 0.83
-2 -1 15 2.91 0.84
-2 1 15 2.49 0.74
-2 -1 14 39.43 2.35
-2 1 14 38.34 2.34
-2 -1 14 44.48 2.59
-2 1 14 37.53 2.42
-2 -1 13 33.18 2.01
-2 1 13 30.44 1.99
-2 1 13 31.32 2.02
-2 -1 13 29.19 2.05
-2 1 12 1.57 0.54
2 -1 -12 1.2 0.43
2 1 -12 0.54 0.39
-2 -1 12 1.47 0.61
-2 -1 12 1.31 0.56
-2 -1 12 0.22 0.52
-2 1 12 1.12 0.62
-2 -1 12 1.11 0.53
-2 1 12 -0.13 0.48
-2 -1 12 0.42 0.52
-2 1 12 0.42 0.49
-2 -1 12 0.29 0.45
-2 -1 12 1.84 0.62
-2 1 12 0.1 0.56
-2 -1 12 0.81 0.48
2 1 -11 4.21 0.65
2 -1 -11 6.31 0.66
-2 -1 11 4.85 0.76
-2 -1 11 2.92 0.7
-2 1 11 4.07 0.65
-2 1 11 3.88 0.7
-2 -1 11 4.58 0.73
-2 -1 11 3.29 0.61
-2 -1 11 4.93 0.8
-2 -1 11 4.23 0.69
-2 -1 11 5.19 0.74
-2 1 11 3.4 0.64
-2 1 11 3.9 0.68
-2 -1 11 5.33 0.77
2 1 -10 0.08 0.35
2 -1 -10 -0.14 0.3
-2 -1 10 0.11 0.39
-2 1 10 -0.4 0.41
-2 -1 10 -0.08 0.45
-2 1 10 0.16 0.44
-2 -1 10 -0.19 0.38
-2 1 10 -0.1 0.41
-2 -1 10 -0.24 0.44
-2 -1 10 -0.09 0.38
-2 -1 10 0.68 0.42
-2 -1 10 -0.55 0.48
-2 1 10 -0.09 0.43
-2 -1 10 0.1 0.39
2 1 -9 134.81 5.91
2 1 -9 142.01 5.74
-2 -1 9 149.71 5.8
-2 1 9 130.88 5.78
-2 1 9 137.37 5.73
2 -1 -9 146.11 5.64
-2 -1 9 138.98 5.91
-2 1 9 142.66 5.87
-2 -1 9 138.18 5.84
-2 -1 9 144.4 6.02
-2 -1 9 150 5.9
-2 -1 9 143.71 5.76
-2 -1 9 144.41 5.76
-2 1 9 150.79 5.86
2 1 -8 33.08 1.99
-2 -1 8 39.61 2.04
-2 -1 8 39.86 1.96
-2 1 8 33.72 1.88
2 -1 -8 38.94 1.83
-2 1 8 37.52 1.94
2 1 -8 38.34 1.92
-2 -1 8 33.33 1.95
-2 1 8 37.79 2
-2 -1 8 38.33 1.98
-2 -1 8 38.86 2.1
-2 -1 8 39.85 1.95
-2 -1 8 38.22 1.94
-2 1 8 40.5 2.01
2 1 -7 15.36 1.05
-2 -1 7 17.13 1.11
2 -1 -7 16.14 0.97
2 1 -7 16.82 1.19
-2 1 7 15.56 1.05
-2 -1 7 17.55 1.15
-2 1 7 17.62 1.16
-2 -1 7 17.53 1.15
-2 -1 7 15.88 1.05
-2 -1 7 16.9 1.19
-2 -1 7 18.82 1.16
-2 1 7 17.84 1.15
-2 -1 7 18.86 1.13
-2 -1 6 117.47 4.63
-2 1 6 111.6 4.56
2 1 -6 107.3 4.69
2 1 -6 119.88 4.63
-2 -1 6 115.27 4.69
2 -1 -6 114.11 4.48
-2 1 6 120 4.66
-2 -1 6 111.14 4.63
-2 -1 6 110.03 4.57
-2 -1 6 117.35 4.78
-2 1 6 125.78 4.75
-2 -1 6 113.33 4.64
-2 1 6 109.6 4.64
2 -1 -5 139.4 5.19
-2 -1 5 136.76 5.37
-2 1 5 134.56 5.24
-2 -1 5 139.25 5.34
2 1 -5 129.19 5.39
2 1 -5 138.56 5.33
-2 1 5 139.55 5.39
-2 -1 5 133.44 5.27
-2 -1 5 138.52 5.35
-2 -1 5 135.49 5.47
-2 1 5 129.59 5.36
2 1 -4 26.51 1.42
-2 -1 4 22.62 1.35
-2 -1 4 26.88 1.41
2 -1 -4 29.97 1.27
-2 1 4 28.16 1.31
2 1 -4 30.66 1.42
-2 -1 4 28.16 1.36
2 1 -4 28.56 1.35
-2 1 4 30.05 1.42
2 1 -4 26.38 1.4
-2 -1 4 30.71 1.43
-2 -1 4 29.67 1.48
2 1 -4 28.29 1.46
-2 1 4 26.78 1.4
-2 1 3 167.02 6.23
-2 -1 3 169.81 6.36
2 1 -3 175.03 6.43
2 1 -3 166.97 6.36
2 -1 -3 180.42 6.21
-2 -1 3 148.32 6.34
-2 1 3 166.45 6.36
-2 -1 3 171.34 6.36
2 1 -3 174.34 6.39
-2 -1 3 166.96 6.37
2 1 -3 156.71 6.3
-2 1 3 170.98 6.34
2 1 -3 166.78 6.43
-2 -1 3 168.98 6.32
2 1 -2 30.37 1.37
-2 1 2 27.85 1.19
2 1 -2 29.3 1.33
2 -1 -2 30.94 1.18
-2 -1 2 31.88 1.35
-2 -1 2 28.11 1.3
-2 1 2 31.48 1.35
2 1 -2 27.2 1.3
2 -1 -2 28.03 1.3
-2 -1 2 29.94 1.32
-2 1 2 27.61 1.3
-2 -1 2 29.01 1.33
2 1 -2 28.19 1.3
2 -1 -2 28.85 1.26
2 1 -2 25.72 1.31
-2 -1 2 27.36 1.28
-2 -1 2 28 1.32
-2 -1 1 347.29 11.95
2 -1 -1 352.76 11.76
2 1 -1 319.19 11.96
-2 1 1 346.57 11.78
-2 1 1 318.09 11.91
2 -1 -1 304.7 11.93
-2 1 1 318.43 11.91
2 -1 -1 320.8 11.92
-2 -1 1 326.61 11.91
2 1 -1 316.6 11.92
-2 -1 1 320.54 11.91
2 1 -1 306.36 11.93
2 1 -1 312.06 11.98
2 1 -1 311.29 11.93
-2 -1 1 321.03 11.93
-2 -1 1 327.53 11.97
2 1 -1 324.77 11.97
-2 1 1 338 11.84
2 1 -1 328.69 11.91
-2 -1 1 314.57 11.89
2 -1 -1 335.62 11.83
-2 -1 0 4.98 0.33
-2 1 0 3.68 0.3
2 1 0 4.31 0.34
2 -1 0 4.17 0.32
2 -1 0 4.45 0.32
-2 -1 0 5.4 0.32
2 1 0 4.12 0.31
-2 1 0 4.21 0.3
-2 -1 0 3.95 0.35
2 1 0 4.89 0.37
2 -1 0 4.26 0.29
2 1 0 4.36 0.34
2 1 0 3.54 0.33
-2 -1 0 4.38 0.34
2 1 0 4.35 0.33
-2 -1 0 4.26 0.31
2 1 0 4.41 0.32
-2 -1 0 4.44 0.32
2 -1 1 400.01 14.42
-2 -1 -1 412.28 14.31
-2 1 -1 403.88 14.42
2 1 1 385.63 14.39
-2 -1 -1 408.73 14.38
-2 1 -1 379.16 14.38
2 -1 1 378.84 14.39
2 1 1 400.07 14.47
-2 1 -1 391.59 14.3
2 1 1 416.44 14.46
2 -1 1 401.7 14.3
-2 1 -1 394.19 14.32
2 1 1 420.52 14.43
-2 -1 -1 409.27 14.43
2 -1 2 124.16 4.57
2 -1 2 123.25 4.65
-2 1 -2 117.85 4.54
-2 1 -2 125.08 4.67
2 -1 2 130.87 4.65
2 1 2 125.93 4.65
2 -1 2 123.9 4.58
-2 1 -2 124.72 4.55
2 1 2 122.52 4.67
-2 -1 -2 129.89 4.7
2 -1 2 126.07 4.56
2 -1 3 23.38 1.09
2 -1 3 24.23 1.08
-2 1 -3 23.54 1.03
-2 1 -3 23.52 1.12
2 -1 3 25.09 1.07
-2 1 -3 24.47 1.04
2 -1 3 24.22 1.01
-2 -1 -3 23.75 1.17
-2 -1 -3 23.31 1.14
2 1 3 25.33 1.16
2 1 4 250.94 9.15
-2 1 -4 235.65 9.05
2 -1 4 246.32 9.1
2 -1 4 240.53 9.11
-2 1 -4 253.07 9.17
-2 -1 -4 231.48 9.17
2 -1 4 248.94 9.11
2 -1 4 258.14 9.02
-2 1 -4 248.11 9.07
2 1 4 263.3 9.19
-2 -1 -4 235.68 9.21
-2 1 -4 252.34 9.2
-2 -1 -4 253.89 9.23
-2 1 -5 22.69 1.14
-2 -1 -5 21.52 1.13
2 -1 5 18.8 1.05
2 1 5 20.29 1.07
-2 1 -5 19.82 1.08
2 -1 5 18.88 1.01
-2 1 -5 21.16 1.02
-2 1 -5 19.6 1.03
-2 1 -5 21.21 1.15
2 -1 5 20.66 0.98
2 1 5 22.33 1.12
-2 -1 -5 17.31 1.09
-2 -1 -5 22.31 1.19
-2 -1 -6 120.46 4.85
-2 1 -6 124.64 4.88
-2 1 -6 123.48 4.73
2 1 6 121.74 4.8
-2 1 -6 122.09 4.82
2 -1 6 122.15 4.83
2 -1 6 118.01 4.72
-2 1 -6 124.09 4.81
2 -1 6 126.89 4.69
-2 -1 -6 121.99 4.91
-2 -1 -6 122.07 4.94
2 1 6 125.65 4.82
-2 1 -6 117.7 4.9
-2 -1 -7 131.48 5.4
-2 1 -7 144.4 5.44
-2 1 -7 140.16 5.26
2 1 7 129.01 5.31
-2 1 -7 125.12 5.34
2 -1 7 131.48 5.21
2 -1 7 127.11 5.35
-2 -1 -7 137.79 5.52
-2 -1 -7 140.72 5.49
2 1 7 139.79 5.35
2 -1 7 139.14 5.2
-2 1 -7 133.83 5.34
-2 1 -7 141.9 5.5
-2 1 -8 0.71 0.41
-2 -1 -8 0.77 0.45
-2 1 -8 0.49 0.36
2 1 8 0.84 0.33
2 -1 8 1.12 0.31
2 -1 8 2.04 0.41
-2 1 -8 1.03 0.28
2 1 8 0.78 0.36
-2 -1 -8 0.74 0.39
2 -1 8 0.93 0.29
-2 1 -8 1.01 0.38
-2 1 -9 2.23 0.59
-2 -1 -9 1.75 0.57
-2 1 -9 2.72 0.41
-2 1 -9 1.79 0.5
2 -1 9 1.65 0.45
2 1 9 1.77 0.41
2 -1 9 1.65 0.36
2 -1 9 1.54 0.37
2 1 9 2.2 0.47
-2 1 -9 2.15 0.52
-2 -1 -9 1.79 0.57
-2 1 -10 -0.6 0.6
-2 -1 -10 0.1 0.57
2 -1 10 -0.2 0.43
-2 1 -10 0.46 0.34
2 1 10 -0.09 0.34
-2 1 -10 1.18 0.49
2 -1 10 0.12 0.33
2 1 10 0.08 0.41
-2 -1 -10 -0.24 0.5
-2 1 -10 0.19 0.41
-2 -1 -11 0.11 0.7
-2 1 -11 0.22 0.71
2 -1 11 0.22 0.55
-2 1 -11 1.31 0.57
2 1 11 1.43 0.48
-2 1 -11 1.37 0.41
2 1 11 0.82 0.48
-2 -1 -11 0.39 0.58
-2 1 -11 -0.1 0.52
-2 1 -12 13.32 0.98
2 -1 12 11.9 1.15
2 1 12 12 1.11
2 1 12 12.7 1.06
-2 -1 -12 9.29 1.22
2 -1 13 1.44 0.58
2 1 13 2.51 0.71
-2 -1 -13 2.32 0.76
2 -1 14 11.6 1.24
2 1 14 10.93 1.15
-2 -1 -14 7.94 1.23
2 -1 15 0.15 0.59
2 1 15 -0.15 0.61
-2 -1 -15 -0.7 0.84
2 -1 16 2.16 0.8
2 1 16 1.6 0.76
-2 -1 -16 0.72 0.77
2 -1 17 8.82 1.26
-2 2 17 2.84 0.89
-2 -2 17 2.68 0.88
-2 -2 17 2.98 0.95
-2 -2 16 8.32 1.14
-2 2 16 8.93 1.17
-2 2 16 7.55 1.14
-2 -2 16 8.72 1.22
-2 -2 15 44.21 2.57
-2 2 15 46.49 2.63
-2 -2 15 45.45 2.8
-2 2 15 42.7 2.66
-2 2 14 1.35 0.6
-2 -2 14 1.09 0.64
-2 -2 14 0.32 0.66
-2 2 14 0.28 0.62
-2 -2 13 3.21 0.75
-2 2 13 4.63 0.8
-2 -2 13 3.91 0.79
-2 -2 13 5.38 0.87
2 2 -13 3.77 0.89
-2 2 13 3.49 0.71
2 2 -12 9.2 0.94
-2 -2 12 10.71 1.14
-2 -2 12 9.36 1.01
2 2 -12 6.64 1.1
-2 2 12 10.66 1.05
-2 -2 12 12.27 1.1
-2 2 12 10.64 1.08
-2 -2 12 8.76 1.1
-2 -2 12 9.71 1.01
-2 2 12 13.23 1.14
-2 -2 12 10.43 1.04
-2 2 11 2.68 0.63
-2 -2 11 2.27 0.58
-2 -2 11 1.41 0.55
2 2 -11 2.61 0.78
2 2 -11 2.15 0.52
2 -2 -11 1.64 0.45
-2 -2 11 2.31 0.62
-2 2 11 2.25 0.58
-2 -2 11 1.74 0.63
-2 -2 11 2.15 0.59
-2 2 11 1.52 0.58
-2 -2 11 2.07 0.63
-2 -2 11 1.7 0.57
-2 2 11 2.04 0.61
2 -2 -10 22.33 1.31
-2 2 10 19.96 1.4
2 2 -10 23.14 1.66
2 2 -10 22.73 1.41
-2 -2 10 20.38 1.5
-2 -2 10 20.13 1.41
-2 2 10 20.01 1.43
-2 -2 10 21.72 1.46
-2 -2 10 22.54 1.46
-2 -2 10 20.76 1.46
-2 -2 10 21.64 1.59
-2 -2 10 20.88 1.43
-2 -2 10 20.14 1.31
-2 2 10 21.5 1.45
-2 2 10 24.44 1.48
-2 -2 9 1.86 0.5
-2 -2 9 2.36 0.52
-2 2 9 1.29 0.44
2 2 -9 2.42 0.62
2 2 -9 2.21 0.49
2 -2 -9 2.13 0.4
-2 2 9 2.18 0.53
-2 -2 9 1.38 0.52
-2 -2 9 2.37 0.51
-2 -2 9 1.95 0.53
-2 -2 9 1.92 0.49
-2 -2 9 1.46 0.46
-2 2 9 2.3 0.56
-2 -2 8 3.87 0.62
2 2 -8 3.65 0.66
2 2 -8 4.15 0.59
-2 -2 8 4.75 0.62
-2 2 8 4.16 0.53
2 -2 -8 3.33 0.46
-2 -2 8 3.86 0.57
-2 2 8 3.02 0.56
-2 -2 8 4.03 0.57
-2 -2 8 3.24 0.6
-2 -2 8 4.11 0.61
-2 -2 8 4.14 0.55
-2 2 8 3.41 0.59
2 2 -7 118.37 4.96
2 2 -7 118.47 4.81
-2 -2 7 110.87 4.86
2 -2 -7 118.26 4.6
-2 -2 7 114.84 4.74
-2 2 7 112.93 4.69
-2 2 7 114.49 4.76
-2 -2 7 111.41 4.75
-2 -2 7 121.07 4.97
-2 -2 7 119.82 4.86
-2 -2 7 114.71 4.77
-2 2 7 124.88 4.86
-2 -2 6 3.68 0.53
-2 -2 6 5.41 0.61
2 2 -6 6.17 0.63
2 -2 -6 4.45 0.44
-2 2 6 5.24 0.5
2 2 -6 5.29 0.66
-2 2 6 3.84 0.54
-2 -2 6 4.36 0.55
2 2 -6 5.44 0.57
-2 -2 6 4.99 0.64
-2 -2 6 5.37 0.58
-2 2 6 6.32 0.66
-2 -2 6 5.35 0.6
-2 -2 5 123.84 4.97
2 -2 -5 126.45 4.71
2 2 -5 123 4.94
2 2 -5 125.59 5.02
-2 2 5 120.8 4.75
-2 -2 5 123.61 4.88
-2 2 5 130.4 4.89
2 2 -5 121.42 4.89
-2 -2 5 114.35 4.86
-2 -2 5 119.53 4.93
2 2 -5 124.42 4.98
-2 -2 5 113.46 4.96
-2 2 5 123.58 4.93
-2 -2 4 71.39 3.04
2 2 -4 70.21 3.15
-2 -2 4 73.13 3.15
-2 2 4 75.07 2.92
2 2 -4 76.09 3.13
-2 -2 4 72.11 3.11
2 2 -4 76.17 3.16
2 2 -4 72.23 3.15
-2 2 4 75.59 3.02
2 2 -4 70.7 3.08
-2 -2 4 71.31 3.07
-2 2 4 71.9 3.08
-2 2 3 65.13 2.49
2 2 -3 61.8 2.72
2 2 -3 64.14 2.72
-2 -2 3 65.45 2.66
-2 -2 3 62.27 2.59
-2 2 3 62.75 2.61
2 2 -3 61.78 2.72
2 2 -3 61.82 2.74
-2 -2 3 61.64 2.72
-2 2 3 63.01 2.54
2 2 -3 66.92 2.73
-2 -2 3 62.27 2.68
-2 2 3 63.82 2.66
-2 -2 3 61.25 2.7
-2 -2 3 61.27 2.53
-2 2 2 219.33 7.92
2 2 -2 215.42 8.18
-2 -2 2 230.81 8.12
-2 2 2 224.07 8.06
-2 2 2 221.43 8.06
-2 -2 2 217.58 8.03
-2 2 2 200.87 8.03
-2 -2 2 203.14 8.01
2 2 -2 225.93 8.21
-2 -2 2 218.97 8.19
-2 -2 2 212.41 8.16
2 2 -2 218.66 8.23
-2 2 2 212.64 8.1
-2 2 2 218.19 8.08
2 2 -2 228.92 8.22
-2 -2 2 222.35 7.99
-2 2 1 843.09 29.33
2 2 -1 821.44 29.38
-2 -2 1 850.77 29.33
-2 2 1 824.35 29.24
2 2 -1 766.8 29.27
2 -2 -1 824.42 29.28
-2 2 1 807.29 29.24
2 -2 -1 820.04 29.26
-2 -2 1 798.37 29.22
2 2 -1 786.49 29.25
-2 -2 1 806.71 29.23
-2 -2 1 829.57 29.42
-2 -2 1 832.86 29.44
2 2 -1 852.33 29.52
2 2 -1 789.45 29.45
-2 -2 1 838.82 29.25
-2 2 1 782.33 29.3
-2 2 1 847.9 29.36
2 2 -1 795.91 29.28
2 2 -1 845.55 29.49
-2 -2 1 784.57 29.41
2 -2 -1 863.33 29.37
2 2 0 921.4 32.01
2 -2 0 935.74 32.03
-2 2 0 908.21 32.03
2 2 0 861.6 31.91
-2 -2 0 915.04 31.87
2 2 0 863.99 31.92
2 -2 0 890.16 31.92
2 -2 0 920.16 31.93
-2 2 0 858.35 31.88
-2 -2 0 895.38 32.01
2 2 0 898.66 32.17
-2 2 0 909.7 31.97
-2 2 0 870.92 31.88
2 2 0 851.78 32.12
-2 -2 0 914.7 32.12
2 -2 0 864.64 32.04
-2 -2 0 897.17 31.96
2 2 0 933.6 32.12
2 2 0 900.7 31.97
-2 -2 0 852.52 32.08
-2 2 -1 660.28 23.33
2 2 1 649.81 23.4
-2 2 -1 644 23.52
-2 -2 -1 658.44 23.37
2 -2 1 646.01 23.5
2 2 1 647.12 23.38
-2 2 -1 652.36 23.38
2 2 1 643.84 23.51
2 -2 1 612.7 23.36
-2 2 -1 636.31 23.44
2 -2 1 652.02 23.43
2 2 1 669.09 23.63
2 2 1 666 23.59
-2 -2 -1 702.75 23.51
2 2 1 668.13 23.47
2 -2 2 85.51 3.22
2 -2 2 82.24 3.34
-2 2 -2 85.47 3.21
-2 2 -2 88.18 3.4
2 2 2 82.88 3.16
-2 -2 -2 83.09 3.13
2 -2 2 88.7 3.24
2 2 2 87.51 3.23
2 -2 2 82.99 3.26
2 -2 2 81.53 3.27
-2 2 -2 82.08 3.28
-2 -2 -2 85.62 3.35
2 2 2 85.5 3.32
2 2 3 0.39 0.1
-2 2 -3 0.6 0.22
-2 2 -3 0.25 0.15
2 -2 3 0.16 0.13
2 -2 3 0.45 0.21
2 -2 3 0.32 0.18
-2 2 -3 0.21 0.15
-2 2 -3 0.26 0.1
-2 -2 -3 0.1 0.19
2 2 3 0.04 0.21
-2 2 -3 0.24 0.18
2 -2 3 0.21 0.18
-2 -2 -3 0.4 0.21
2 -2 3 0.14 0.1
-2 2 -4 34.05 1.47
2 -2 4 31.34 1.5
2 -2 4 34.02 1.56
-2 2 -4 36.8 1.55
-2 -2 -4 34.18 1.53
2 -2 4 30.51 1.52
2 -2 4 31.91 1.52
-2 2 -4 33.26 1.5
-2 2 -4 29.01 1.34
-2 2 -4 33.92 1.55
2 -2 4 34.68 1.32
-2 -2 -4 30.78 1.54
-2 -2 -4 34.53 1.65
2 2 4 37.21 1.62
2 2 5 3.15 0.37
2 -2 5 3.7 0.42
-2 2 -5 2.36 0.41
-2 2 -5 3.52 0.37
-2 2 -5 3.54 0.45
2 -2 5 4.19 0.44
-2 -2 -5 3.12 0.44
2 -2 5 4.44 0.44
-2 2 -5 2.47 0.3
-2 2 -5 4.16 0.47
-2 -2 -5 2.67 0.41
2 -2 5 3.16 0.27
2 -2 5 3.36 0.42
-2 -2 -5 2.36 0.42
2 2 5 3.12 0.44
-2 2 -6 11.55 0.73
2 2 6 12.46 0.8
2 -2 6 13.15 0.81
2 -2 6 13.31 0.86
-2 2 -6 13.15 0.91
-2 2 -6 12.84 0.86
-2 -2 -6 13.36 0.86
2 -2 6 13.35 0.83
2 -2 6 12.51 0.84
2 -2 6 13.14 0.64
-2 -2 -6 13.52 0.94
-2 2 -6 10.78 0.69
-2 -2 -6 10.7 0.82
-2 2 -6 13.9 0.9
2 2 6 13.29 0.86
2 -2 7 0.29 0.3
-2 2 -7 -0.07 0.33
-2 2 -7 0.26 0.24
2 2 7 0.25 0.24
-2 2 -7 0.28 0.42
-2 -2 -7 0.2 0.36
2 -2 7 0.28 0.29
2 -2 7 0.13 0.26
-2 2 -7 0.39 0.36
2 2 7 0.39 0.32
2 -2 7 0.16 0.2
-2 -2 -7 0.18 0.34
-2 2 -7 0.15 0.23
2 2 8 0.56 0.31
2 -2 8 1.41 0.4
-2 2 -8 0.29 0.25
-2 2 -8 0.42 0.41
-2 2 -8 1.04 0.46
-2 -2 -8 0.39 0.41
2 -2 8 0.48 0.31
2 -2 8 1 0.38
2 2 8 1.5 0.43
2 -2 8 0.59 0.26
-2 2 -8 0.7 0.31
-2 -2 -8 1.24 0.47
-2 2 -9 13.09 1.1
2 -2 9 15.2 1.12
-2 2 -9 12.69 0.91
2 2 9 12 0.99
2 -2 9 12.75 0.93
-2 -2 -9 12.66 1.08
-2 2 -9 14.03 1.14
2 -2 9 13.29 1
-2 -2 -9 12.1 1.14
2 2 9 14.79 1.05
-2 2 -10 59 2.72
-2 2 -10 63.57 3.02
2 -2 10 62.93 2.75
2 2 10 54.49 2.83
2 -2 10 57.9 2.95
-2 -2 -10 63.15 2.99
-2 2 -10 66.66 3.06
2 -2 10 58.68 2.85
2 2 10 60.72 2.84
-2 -2 -10 57.8 3.11
-2 2 -11 -0.14 0.4
2 -2 11 -0.12 0.43
-2 2 -11 1.49 0.63
2 2 11 0.91 0.46
-2 2 -11 0.78 0.58
-2 -2 -11 0.86 0.63
2 -2 11 1.12 0.48
2 2 11 0.09 0.51
-2 -2 -11 -0.42 0.71
2 -2 12 0.63 0.53
-2 2 -12 -0.16 0.4
-2 2 -12 0.12 0.55
2 2 12 0.45 0.48
2 -2 12 0.4 0.47
-2 -2 -12 -0.15 0.65
2 -2 13 20.41 1.58
2 2 13 18.68 1.48
-2 -2 -13 17.98 1.7
2 -2 14 4.44 0.89
2 2 14 3.39 0.78
-2 -2 -14 4.08 1.05
2 -2 15 2.21 0.81
2 2 15 3.79 0.85
-2 -2 -15 4.15 1.09
2 2 16 0.47 0.62
-2 -2 -16 0.79 0.83
-2 3 16 0.39 0.69
-2 -3 16 -0.52 0.72
-2 -3 16 -0.36 0.68
-2 3 16 -0.64 0.63
-2 3 15 2.23 0.83
-2 -3 15 3.21 0.87
-2 -3 15 3.44 0.92
2 3 -15 4.79 1.14
-2 3 15 4.63 0.88
-2 3 14 14.84 1.34
-2 -3 14 17.97 1.39
-2 -3 14 11.72 1.36
2 3 -14 13.34 1.6
-2 3 14 13.41 1.32
-2 -3 13 54.09 2.81
-2 3 13 58.55 2.85
2 3 -13 52.36 3.19
-2 3 13 49.45 2.83
-2 -3 13 53.7 3.04
-2 3 12 3.22 0.69
-2 -3 12 3.02 0.69
-2 -3 12 1.86 0.64
2 3 -12 3.08 0.91
-2 3 12 2.82 0.67
-2 -3 12 2.4 0.66
-2 3 12 2.02 0.63
2 3 -11 25.36 2
2 3 -11 32.26 1.86
-2 3 11 30.58 1.86
-2 -3 11 29.49 1.79
-2 -3 11 30.26 2.01
-2 -3 11 31.18 1.83
-2 3 11 32.74 1.85
-2 -3 11 31.54 1.97
-2 -3 11 29.68 2.02
-2 -3 11 31.96 1.92
-2 -3 11 30.22 1.8
-2 3 11 31.09 1.79
2 3 -10 30.93 1.82
-2 -3 10 32.43 1.99
-2 3 10 28.84 1.76
-2 -3 10 30.2 1.81
2 3 -10 29.17 2.06
-2 3 10 30.01 1.78
-2 -3 10 31.17 1.78
-2 -3 10 31.03 1.9
-2 -3 10 32.73 2.04
-2 -3 10 31.04 1.86
-2 3 10 32.95 1.87
-2 -3 10 29.32 1.74
-2 3 10 30.9 1.76
-2 3 9 12.98 1.02
-2 -3 9 13.69 1.14
2 3 -9 12.61 1.07
-2 -3 9 13.14 1.08
2 3 -9 12.5 1.24
-2 3 9 14.37 1.06
-2 -3 9 13.39 1.06
-2 -3 9 12.39 1.08
-2 -3 9 13.39 1.19
-2 3 9 13.7 1.13
-2 3 9 13.51 1.03
-2 -3 9 10.66 1.04
-2 -3 9 13.76 1.06
2 3 -8 0.91 0.46
-2 -3 8 0.83 0.41
2 3 -8 0.58 0.53
-2 3 8 0.89 0.33
-2 -3 8 1.11 0.49
-2 -3 8 0.08 0.42
-2 3 8 0.75 0.43
-2 -3 8 1.46 0.49
2 3 -8 0.72 0.39
-2 -3 8 0.43 0.41
-2 -3 8 1.51 0.44
-2 3 8 1.21 0.48
-2 -3 8 1.26 0.45
2 3 -7 123.4 5.37
-2 3 7 120.63 5.01
-2 -3 7 129.91 5.13
-2 -3 7 116.63 5.23
2 3 -7 136.1 5.27
-2 -3 7 127.72 5.06
-2 3 7 121.76 5.05
-2 -3 7 123.53 5.27
2 3 -7 120.06 5.17
-2 -3 7 125.63 5.2
-2 -3 7 124.58 5.23
-2 3 7 135.9 5.2
-2 -3 6 3.18 0.54
-2 3 6 3.19 0.41
-2 -3 6 3.6 0.55
2 3 -6 2.7 0.51
2 3 -6 2.77 0.56
-2 -3 6 2.31 0.42
-2 3 6 2.37 0.44
-2 -3 6 4.07 0.58
2 3 -6 4.24 0.55
-2 -3 6 2.61 0.48
-2 -3 6 2.98 0.5
-2 3 6 2.86 0.48
2 -3 -6 2.93 0.57
2 3 -6 2.46 0.47
-2 3 5 69.25 2.95
2 3 -5 75.3 3.31
2 3 -5 70.33 3.19
-2 3 5 71.7 2.96
-2 -3 5 72.06 3.11
-2 3 5 71.51 3.02
-2 -3 5 72.05 3.02
-2 -3 5 74.05 3.2
2 3 -5 71.04 3.24
-2 -3 5 69.03 3.19
-2 3 5 75.71 3.04
2 3 -5 71.41 3.21
-2 -3 5 72.82 2.89
-2 3 5 73.18 3.13
2 -3 -5 70.62 3.25
-2 -3 5 71.3 3.24
-2 -3 4 0.57 0.36
-2 -3 4 0.67 0.3
-2 3 4 0.27 0.16
2 3 -4 0.43 0.29
2 3 -4 0.84 0.41
-2 3 4 0.3 0.18
-2 3 4 0.65 0.2
-2 -3 4 0.15 0.19
2 3 -4 1.04 0.34
-2 3 4 0.29 0.17
-2 -3 4 0.83 0.32
2 3 -4 0.42 0.28
-2 -3 4 1.15 0.35
-2 3 4 0.46 0.29
-2 3 4 0.47 0.23
2 3 -4 1.04 0.34
-2 -3 4 0.28 0.2
-2 3 3 71.08 2.96
2 3 -3 77.58 3.3
2 3 -3 77.55 3.3
-2 3 3 75.93 3.07
-2 3 3 76.39 3.05
-2 -3 3 76.85 3.06
-2 -3 3 71.17 3.02
-2 3 3 78.6 3.08
2 3 -3 74.01 3.22
2 3 -3 72.5 3.27
-2 3 3 68.76 2.92
-2 -3 3 77.83 3.27
2 3 -3 73.97 3.32
-2 -3 3 79.9 3.3
-2 3 3 82.62 3.22
-2 3 3 79.77 3.15
-2 -3 3 80.74 2.95
2 3 -2 3.27 0.48
2 3 -2 3.66 0.48
-2 -3 2 2.87 0.29
-2 3 2 3.33 0.36
-2 3 2 3.07 0.31
-2 -3 2 2.37 0.28
-2 3 2 3.3 0.31
2 3 -2 2.82 0.43
2 3 -2 2.78 0.38
-2 -3 2 3.11 0.46
2 3 -2 3.52 0.48
-2 -3 2 2.65 0.45
-2 3 2 3.25 0.41
2 3 -2 3.29 0.36
-2 -3 2 3.98 0.32
-2 3 2 3.48 0.38
-2 3 1 173.12 6.58
2 3 -1 174.52 6.63
-2 -3 1 171.38 6.55
2 -3 -1 174.38 6.57
-2 3 1 177.18 6.34
-2 -3 1 174.38 6.33
2 3 -1 163.77 6.37
2 -3 -1 168.34 6.37
-2 3 1 179.12 6.6
2 3 -1 171.27 6.75
-2 -3 1 168.43 6.51
-2 -3 1 176.62 6.7
2 3 -1 174.3 6.78
-2 3 1 165.7 6.45
2 3 -1 173.62 6.72
2 -3 -1 173.57 6.66
2 3 -1 175.54 6.46
-2 -3 1 180.83 6.75
-2 -3 1 181.73 6.44
2 -3 0 123.01 4.64
-2 3 0 127.42 4.68
2 3 0 117.32 4.61
-2 -3 0 121.34 4.57
-2 3 0 113.15 4.34
2 3 0 109.49 4.41
2 -3 0 120.71 4.43
2 3 0 115.15 4.42
2 -3 0 115.27 4.41
-2 -3 0 121.98 4.35
-2 3 0 118.73 4.55
-2 -3 0 121.68 4.53
-2 -3 0 119.47 4.73
-2 3 0 117.56 4.64
2 3 0 118.05 4.81
2 3 0 122.76 4.81
-2 3 0 116.25 4.42
-2 -3 0 119.31 4.76
-2 -3 0 132.21 4.58
2 3 0 116.36 4.52
2 -3 0 123.38 4.75
-2 3 -1 12.72 0.7
-2 -3 -1 13.3 0.72
2 3 1 13.13 0.76
2 -3 1 12.44 0.79
-2 3 -1 12.94 0.85
2 3 1 12.54 0.64
2 -3 1 13.92 0.65
2 3 1 12.68 0.78
2 3 1 13.64 0.93
2 -3 1 10.93 0.74
-2 3 -1 12.28 0.75
-2 3 -1 12.44 0.79
2 3 1 13.49 0.76
-2 3 -1 12.21 0.57
-2 -3 -1 13.61 0.78
2 3 1 13.85 0.92
-2 -3 -2 42.79 1.71
2 3 2 39.97 1.74
2 -3 2 39.02 1.89
-2 3 -2 39.47 1.93
-2 3 -2 41.45 1.76
2 -3 2 41.4 1.69
2 3 2 40.23 1.68
-2 3 -2 42.52 1.83
2 -3 2 42 1.8
2 3 2 40.17 1.82
2 3 2 42.05 2.02
-2 3 -2 39.73 1.86
2 -3 2 41.39 1.84
-2 -3 -2 41.94 1.69
2 3 2 39.28 1.96
-2 -3 -2 42.77 1.89
2 3 2 42.96 1.84
-2 3 -2 41.71 1.69
-2 3 -3 98.81 3.95
-2 -3 -3 99.26 3.82
2 -3 3 104.43 4.09
-2 3 -3 101.44 4.19
2 3 3 103.65 3.89
-2 3 -3 101.95 3.91
2 -3 3 108.57 3.9
-2 -3 -3 99.64 3.9
2 -3 3 96.93 4.01
-2 3 -3 97.99 4.06
2 -3 3 98.95 4.04
-2 3 -3 100.9 4.03
2 3 3 95.18 4.19
-2 -3 -3 109.12 4.16
-2 3 -3 100.87 3.94
2 3 3 110.77 4.08
2 -3 3 100.32 3.97
-2 -3 -3 102.6 3.93
2 3 3 105.15 4.21
2 -3 4 0.44 0.23
-2 3 -4 0.65 0.24
-2 -3 -4 0.24 0.27
-2 3 -4 0.65 0.29
2 -3 4 0.05 0.29
2 -3 4 0.37 0.23
2 -3 4 0.21 0.24
-2 3 -4 0.27 0.22
-2 3 -4 0.04 0.22
2 3 4 0.11 0.28
-2 -3 -4 0.18 0.24
-2 -3 -4 0.95 0.34
2 -3 5 21.34 1.21
2 3 5 22.21 0.95
2 -3 5 23.32 1.28
-2 3 -5 23.71 1.19
-2 3 -5 21.29 1.19
-2 -3 -5 21.88 1.19
2 -3 5 22.85 1.25
-2 3 -5 20.7 1.21
2 -3 5 20.78 1.24
-2 -3 -5 24.23 1.41
2 3 5 23.9 1.29
-2 -3 -5 21.45 1.21
-2 3 -5 23.15 1.24
-2 3 -6 11.25 0.79
2 3 6 12.53 0.85
-2 3 -6 10.81 0.94
2 -3 6 10.84 0.83
2 -3 6 13.16 0.89
-2 -3 -6 11.04 0.84
-2 3 -6 12.11 0.86
2 -3 6 12.14 0.89
2 -3 6 12.75 0.89
-2 -3 -6 11.8 0.99
2 3 6 12.94 0.92
2 -3 7 13.73 1.02
2 -3 7 15.3 1.02
-2 3 -7 15.41 1.18
-2 3 -7 15.21 0.96
2 3 7 14.29 0.98
-2 3 -7 14.7 1.05
-2 -3 -7 14.74 1.02
2 -3 7 13.36 1.01
2 -3 7 15.73 1.06
-2 -3 -7 15.72 1.22
2 3 7 15.59 1.07
2 -3 8 41.7 2.04
2 3 8 40.57 2.04
-2 3 -8 39 2.21
-2 3 -8 42.31 1.98
2 -3 8 37.18 2.08
-2 -3 -8 44.22 2.13
-2 3 -8 39.58 2.1
2 -3 8 35.76 2.06
2 -3 8 41.33 2.11
-2 -3 -8 44.27 2.35
2 3 8 43.59 2.11
-2 3 -9 47.66 2.59
2 -3 9 46.72 2.34
2 3 9 46.9 2.37
2 -3 9 50.59 2.53
-2 -3 -9 45.92 2.44
-2 3 -9 48.07 2.49
2 -3 9 48.49 2.45
2 -3 9 51.34 2.51
-2 -3 -9 49.12 2.71
2 3 9 53.99 2.46
2 3 10 5.49 0.74
-2 3 -10 8.04 1.05
2 -3 10 7.26 0.88
-2 3 -10 5.92 0.91
2 -3 10 6.91 0.77
-2 -3 -10 6.74 0.9
2 -3 10 8.37 0.89
2 3 10 8.26 0.86
2 -3 10 5.88 0.78
-2 -3 -10 6.39 0.96
2 3 11 46.68 2.47
-2 3 -11 47.53 2.72
2 -3 11 48.82 2.38
2 -3 11 50.55 2.66
-2 3 -11 46.16 2.57
-2 -3 -11 42.84 2.51
2 -3 11 50.55 2.61
-2 -3 -11 48 2.84
2 -3 12 0.53 0.55
2 3 12 0.55 0.47
-2 3 -12 2.64 0.83
-2 -3 -12 0.33 0.68
2 3 13 3.75 0.74
-2 3 -13 3.43 0.91
-2 -3 -13 3.02 0.97
2 3 14 3.31 0.75
-2 -3 -14 2.64 0.97
2 3 15 0.72 0.67
-2 -3 -15 0.4 0.8
-2 -4 16 0.74 0.76
2 4 -16 0.65 1.03
-2 -4 15 7.57 1.26
2 4 -15 10.15 1.54
-2 4 15 9.16 1.14
-2 -4 14 21.37 1.79
2 4 -14 17.18 1.84
-2 4 14 18.9 1.57
-2 -4 13 0.79 0.69
2 4 -13 -0.37 0.85
-2 4 13 0.13 0.52
2 4 -12 2.98 0.98
-2 4 12 1.16 0.53
-2 -4 12 0.44 0.59
-2 -4 11 6.92 0.93
2 4 -11 2.62 0.9
-2 4 11 4.31 0.7
-2 -4 11 4.2 0.81
-2 -4 10 18.35 1.45
2 4 -10 17.41 1.33
-2 4 10 18.9 1.3
2 4 -10 17.36 1.63
-2 -4 10 19.57 1.32
-2 -4 10 18.9 1.42
-2 -4 10 16.09 1.4
-2 -4 10 17.48 1.36
-2 -4 9 7.71 0.93
2 4 -9 8.47 0.92
-2 4 9 9.64 0.86
2 4 -9 10.59 1.2
-2 -4 9 9.91 0.9
-2 -4 9 9.21 0.97
2 4 -9 10.24 0.97
-2 -4 9 9.8 1.01
-2 -4 9 7.18 0.93
-2 4 9 9.97 0.96
-2 -4 8 2.25 0.55
2 4 -8 2.6 0.58
2 4 -8 3 0.77
-2 4 8 2.67 0.47
-2 -4 8 2.56 0.53
-2 -4 8 3.35 0.64
-2 -4 8 2.81 0.59
2 4 -8 2.4 0.57
-2 -4 8 2.6 0.64
-2 4 8 2.36 0.58
-2 -4 7 6.44 0.79
2 4 -7 6.31 0.75
2 4 -7 4.16 0.77
-2 4 7 4.87 0.55
-2 -4 7 4.61 0.58
-2 4 7 5.52 0.55
2 4 -7 6.24 0.76
-2 -4 7 5.82 0.76
-2 -4 7 5.7 0.72
-2 4 7 6.05 0.71
2 4 -7 4.9 0.73
2 -4 -7 5.39 0.79
-2 -4 6 0.29 0.36
2 4 -6 -0.11 0.49
2 4 -6 0.37 0.42
-2 4 6 0.11 0.24
-2 4 6 0.48 0.31
-2 -4 6 0.42 0.28
-2 -4 6 0.05 0.33
-2 4 6 0.47 0.29
-2 4 6 0.16 0.26
-2 -4 6 0.37 0.39
2 4 -6 0.29 0.35
-2 -4 6 0.18 0.36
2 4 -6 0.73 0.45
-2 4 6 1.03 0.4
2 -4 -6 0.31 0.42
-2 4 6 0.58 0.38
2 4 -5 201.57 7.79
-2 4 5 184.07 7.31
-2 -4 5 199.48 7.53
2 4 -5 191.11 7.63
-2 4 5 180.79 7.28
-2 4 5 190.81 7.26
-2 4 5 192.2 7.36
-2 -4 5 198.69 7.28
-2 -4 5 192.8 7.37
2 4 -5 187.18 7.68
-2 -4 5 197.7 7.64
2 4 -5 197.63 7.75
-2 -4 5 192.89 7.65
2 -4 -5 185.67 7.66
-2 4 5 200.69 7.47
-2 -4 5 195.63 7.67
-2 -4 5 190.54 7.12
-2 4 5 203.62 7.6
-2 4 4 76.35 3.32
2 4 -4 87.14 3.79
-2 4 4 78.59 3.42
-2 -4 4 89.24 3.59
2 4 -4 82.13 3.68
-2 4 4 81.41 3.37
-2 -4 4 89.63 3.32
-2 4 4 78.94 3.29
-2 -4 4 84.35 3.38
-2 -4 4 85.12 3.37
2 4 -4 87.69 3.62
2 4 -4 87.62 3.8
2 4 -4 81.78 3.75
-2 -4 4 81.58 3.66
-2 -4 4 88.68 3.72
-2 4 4 86.96 3.65
-2 4 4 81.64 3.48
-2 -4 4 83.03 3.22
-2 4 3 57.53 2.65
2 4 -3 60.72 2.88
-2 -4 3 64.17 2.76
2 4 -3 63.59 2.89
-2 4 3 61.88 2.51
-2 4 3 64.12 2.47
-2 -4 3 69.29 2.49
-2 -4 3 57.26 2.47
-2 -4 3 59.39 2.48
2 4 -3 63.82 2.96
-2 -4 3 61.86 2.86
-2 4 3 64.37 2.83
2 4 -3 56.85 2.73
2 4 -3 60.53 2.95
-2 -4 3 60.73 2.84
-2 4 3 61.63 2.65
-2 4 3 61.32 2.83
-2 -4 3 63.09 2.46
2 4 -2 1.26 0.41
2 4 -2 1.11 0.43
-2 4 2 0.79 0.29
-2 -4 2 1.37 0.36
-2 -4 2 1.32 0.18
-2 4 2 0.89 0.17
-2 4 2 0.35 0.28
2 4 -2 1.28 0.36
-2 -4 2 1.14 0.39
2 4 -2 1.69 0.42
2 4 -2 0.36 0.33
-2 -4 2 1.81 0.27
-2 4 2 1.03 0.29
-2 -4 2 0.43 0.33
2 4 -2 0.89 0.3
-2 4 1 71.3 3.07
2 4 -1 71.82 3.12
2 -4 -1 70.18 3.02
-2 -4 1 68.48 2.99
-2 -4 1 73.9 2.65
-2 -4 1 71.31 2.91
-2 4 1 69.16 3.1
2 4 -1 72.77 3.29
-2 -4 1 71.24 3.19
2 4 -1 71.54 3.27
-2 4 1 71.87 3.03
-2 -4 1 71.59 3.24
2 -4 -1 76.09 3.21
2 4 -1 66.53 2.87
2 4 -1 70.35 3.21
-2 -4 1 74.03 2.88
-2 4 1 68.88 2.84
2 -4 0 203.52 7.68
2 4 0 206.94 7.72
-2 -4 0 205.56 7.61
-2 4 0 203.08 7.74
2 4 0 197.05 7.3
2 -4 0 212.5 7.31
2 4 0 192.21 7.9
-2 -4 0 204.16 7.81
-2 4 0 199.87 7.75
-2 4 0 193.43 7.62
2 4 0 209.01 7.96
-2 4 0 192.15 7.37
2 4 0 195.68 7.52
-2 4 0 186.71 7.54
-2 -4 0 196.08 7.85
2 -4 0 208.24 7.86
-2 -4 0 213.27 7.57
-2 -4 -1 335.8 11.98
2 4 1 319.41 12.07
2 -4 1 325.23 12.12
-2 4 -1 358.21 12.26
2 -4 1 325.17 11.77
2 -4 1 311.12 11.76
-2 -4 -1 335.73 11.72
2 4 1 317.73 11.78
2 -4 1 317.48 12.09
2 4 1 335.5 12.39
2 4 1 330 12.37
-2 4 -1 311.09 12.15
-2 4 -1 314.54 12.07
2 4 1 335.64 12.32
2 -4 1 324.22 12.3
-2 -4 -1 325.65 12.05
2 4 1 326.79 11.98
-2 -4 -1 325.52 11.74
-2 4 -1 328.95 12.01
-2 4 -1 328.35 11.74
-2 4 -2 610.02 21.56
2 4 2 586.81 21.29
-2 -4 -2 591.98 21.2
2 -4 2 624.26 21.46
-2 4 -2 578.19 21.28
2 -4 2 578.51 21.07
-2 -4 -2 597.52 21.06
-2 4 -2 572.03 21.38
2 4 2 586.93 21.33
-2 4 -2 573.91 21.46
2 -4 2 591.99 21.39
2 -4 2 564.86 21.09
2 4 2 596.54 21.66
-2 -4 -2 588.38 21.41
-2 -4 -2 576.62 21.07
-2 4 -2 585.19 21.08
2 4 2 596.96 21.3
2 4 2 605.28 21.63
-2 -4 -3 42.14 1.79
2 -4 3 45.37 2.05
2 4 3 37.94 1.82
-2 4 -3 43.8 2.13
-2 4 -3 41.75 1.9
2 -4 3 43.45 1.76
-2 -4 -3 39.06 1.75
2 4 3 43.83 1.75
-2 4 -3 39.64 1.96
-2 4 -3 39.51 2.01
2 -4 3 42.48 1.83
2 -4 3 38.46 1.92
2 -4 3 41.71 1.99
2 4 3 41.31 1.92
2 4 3 39.81 2.16
-2 -4 -3 42.44 2.05
2 4 3 46.92 1.98
2 4 3 39.57 2.12
2 -4 4 3.2 0.43
2 -4 4 2.12 0.31
2 4 4 1.55 0.28
2 -4 4 3.25 0.49
-2 -4 -4 2.36 0.39
2 -4 4 2.04 0.4
2 4 4 1.55 0.44
-2 4 -4 1.46 0.38
2 -4 4 2.07 0.37
2 -4 4 2.48 0.43
2 4 4 2.13 0.36
2 4 4 2.68 0.52
2 4 4 2.73 0.46
-2 -4 -4 2.43 0.48
-2 4 -4 2.58 0.42
2 -4 5 2.34 0.41
-2 4 -5 2.42 0.55
2 -4 5 1.81 0.33
-2 -4 -5 1.3 0.36
2 -4 5 2.22 0.45
2 -4 5 1.77 0.42
-2 4 -5 2.31 0.42
2 -4 5 2.11 0.41
2 4 5 2.32 0.5
2 4 5 3.42 0.51
-2 -4 -5 2.32 0.52
-2 4 -6 13.42 1.11
2 -4 6 11.37 0.88
2 -4 6 9.82 0.83
2 -4 6 11.09 0.89
-2 4 -6 10.45 0.86
2 -4 6 10.37 0.87
2 4 6 11.98 0.94
-2 -4 -6 12.56 1.08
2 -4 7 8.98 0.83
-2 4 -7 9.13 1
2 4 7 7.55 0.72
2 -4 7 10.2 0.86
2 -4 7 8.27 0.82
2 -4 7 8.27 0.81
-2 4 -7 6.21 0.7
2 4 7 9.58 0.86
-2 -4 -7 8.15 0.95
2 -4 8 23.47 1.54
2 -4 8 28.04 1.57
-2 4 -8 25.59 1.76
2 4 8 24.91 1.49
2 -4 8 25.58 1.56
-2 -4 -8 25.58 1.76
2 4 8 27.16 1.57
2 4 9 69.53 3.27
-2 4 -9 75.92 3.68
2 -4 9 75.76 3.34
-2 -4 -9 72.69 3.69
-2 4 -10 43.19 2.54
2 4 10 37.97 2.14
-2 -4 -10 43.71 2.64
-2 4 -11 2.3 0.84
2 4 11 0.9 0.48
-2 -4 -11 0.65 0.77
2 4 12 3.29 0.64
-2 4 -12 3.23 0.96
-2 -4 -12 3.51 1.03
-2 4 -13 0.99 0.8
2 4 13 1.55 0.6
-2 -4 -13 1.5 0.95
2 4 14 4.14 0.76
-2 -4 -14 3.97 1.17
2 5 -14 3.16 1.18
-2 5 14 2.79 0.75
2 5 -13 4.61 1.13
-2 5 13 5.33 0.85
-2 -5 12 1.83 0.78
2 5 -12 0.19 0.84
-2 5 12 0.57 0.49
-2 -5 11 6.56 0.99
2 5 -11 7.86 1.32
-2 5 11 6.72 0.85
-2 -5 10 14.34 1.31
-2 5 10 13.28 1.1
2 5 -10 16.94 1.6
2 5 -10 13.2 1.26
2 5 -9 3.46 0.91
-2 5 9 3.2 0.58
-2 -5 9 3.38 0.69
2 5 -9 3.65 0.72
-2 -5 8 2.64 0.61
-2 5 8 2.71 0.48
2 5 -8 4.82 0.92
-2 -5 8 2.79 0.65
-2 -5 8 3.05 0.66
2 5 -8 2.74 0.64
-2 5 8 2.63 0.6
2 5 -8 1.95 0.62
-2 5 8 3.88 0.67
-2 5 7 21.55 1.36
2 5 -7 25.99 1.88
2 5 -7 25.76 1.65
-2 -5 7 24.78 1.56
2 5 -7 27.72 1.74
2 5 -7 25.41 1.76
-2 -5 7 26.42 1.69
-2 -5 7 26.17 1.69
-2 5 7 25.71 1.64
-2 5 7 24.55 1.5
-2 -5 7 26.78 1.72
-2 5 6 35.11 1.88
2 5 -6 43.86 2.47
-2 -5 6 41.71 2.13
2 5 -6 43.01 2.26
2 5 -6 39.39 2.29
-2 -5 6 43.39 2.28
2 5 -6 40.45 2.33
-2 -5 6 42.14 2.26
-2 5 6 38.59 2.17
-2 5 6 41.13 2.05
2 5 -5 10.38 1.08
-2 5 5 9.42 0.78
2 5 -5 9.22 0.96
-2 5 5 9.92 0.73
-2 -5 5 9.21 0.86
-2 -5 5 11.16 1
-2 -5 5 10.41 0.98
2 5 -5 9.62 0.99
-2 5 5 10.23 0.94
2 5 -5 9.33 1.01
-2 5 5 9.31 0.94
-2 5 4 9.49 0.79
-2 5 4 9.39 0.68
2 5 -4 10.46 1
2 5 -4 11.46 1.09
-2 -5 4 10.32 0.88
-2 5 4 10.31 0.94
-2 -5 4 9.12 0.9
2 5 -4 9.5 0.98
-2 -5 4 9.39 0.93
2 5 -4 13.6 1.14
-2 5 4 10.64 0.95
2 5 -3 7.65 0.88
2 5 -3 6.92 0.79
-2 5 3 6.9 0.66
-2 -5 3 5.55 0.66
-2 -5 3 5.51 0.72
2 5 -3 5.46 0.77
2 5 -3 5.06 0.75
-2 5 3 5.07 0.67
-2 -5 3 5.35 0.75
2 5 -2 3.36 0.61
2 5 -2 1.87 0.56
-2 5 2 2.99 0.48
-2 -5 2 2.08 0.48
-2 -5 2 1.95 0.5
-2 5 2 1.79 0.48
2 5 -2 1.83 0.55
-2 5 2 2.07 0.43
2 5 -2 3.8 0.64
-2 -5 2 2.11 0.52
2 5 -1 82.55 3.65
2 -5 -1 79.95 3.47
-2 5 1 81.57 3.56
-2 -5 1 85.31 3.5
2 5 -1 78.56 3.77
-2 5 1 83.81 3.55
-2 -5 1 88.62 3.71
-2 5 1 78.71 3.62
2 5 -1 80.53 3.79
-2 -5 1 82.34 3.76
-2 -5 1 79.39 3.31
2 5 -1 86.97 3.74
2 -5 -1 81.05 3.68
2 5 0 0.61 0.41
-2 -5 0 0.06 0.28
2 -5 0 -0.14 0.35
-2 5 0 0.08 0.33
2 5 0 -0.43 0.48
-2 5 0 -0.5 0.37
2 5 0 0.21 0.42
-2 5 0 -0.17 0.33
-2 -5 0 0.05 0.29
-2 -5 0 -0.2 0.36
2 -5 0 -0.1 0.35
2 -5 1 105 4.21
-2 -5 -1 99.22 4.05
2 5 1 101.22 4.21
-2 5 -1 102.26 4.3
2 5 1 101.26 4.46
2 5 1 101.73 4.48
-2 5 -1 100.65 4.3
-2 5 -1 100.23 4.2
2 -5 1 91.35 4.34
-2 -5 -1 100.06 4.12
2 5 2 21.96 1.32
-2 5 -2 23.25 1.5
2 -5 2 26.09 1.42
-2 -5 -2 22.28 1.21
2 -5 2 23.2 1.37
-2 5 -2 24.62 1.46
2 5 2 20.1 1.5
2 5 2 23.47 1.57
2 5 2 23.58 1.26
-2 -5 -2 21.91 1.34
2 -5 2 20.15 1.46
2 5 2 23.95 1.54
2 -5 3 0.37 0.4
2 -5 3 0.22 0.32
-2 5 -3 0.09 0.35
2 5 3 0.11 0.39
2 5 3 -0.06 0.37
2 5 3 0.1 0.4
-2 -5 -3 0.08 0.37
2 -5 4 29.78 1.62
2 -5 4 26.43 1.57
-2 5 -4 26.63 1.62
2 5 4 28.76 1.81
-2 -5 -4 25.3 1.61
2 5 4 29.32 1.53
2 5 4 26.48 1.73
2 -5 5 23.3 1.48
-2 5 -5 28.49 1.75
-2 5 -5 24.85 1.52
2 -5 5 23.16 1.46
2 5 5 27.1 1.72
-2 -5 -5 24.36 1.61
2 5 5 25.07 1.43
2 5 5 23.36 1.61
-2 5 -6 10.34 1.12
2 -5 6 11.8 0.96
-2 5 -6 10.08 0.92
2 5 6 10.91 1.08
2 5 6 12.09 1.09
2 5 6 12.95 0.96
-2 -5 -6 12.21 1.14
-2 5 -7 0.86 0.59
2 5 7 1.47 0.47
2 5 7 1.29 0.49
-2 -5 -7 1.49 0.64
2 5 8 25.91 1.62
-2 5 -8 35.38 2.13
-2 -5 -8 30.43 2.02
2 5 9 15.19 1.19
-2 5 -9 16.19 1.55
-2 -5 -9 18.07 1.58
-2 5 -10 0.15 0.77
2 5 10 -0.1 0.42
-2 -5 -10 -0.48 0.74
-2 5 -11 4.8 1.07
2 5 11 6.63 0.82
-2 -5 -11 4.34 1.08
2 5 12 0.11 0.48
-2 5 -12 -0.17 0.82
-2 -5 -12 1.3 0.88
2 5 13 1.91 0.6
-2 5 -13 3.04 1.06
-2 -5 -13 0.79 0.91
-2 5 -14 0.19 0.85
2 6 -12 1.44 0.96
2 6 -11 0.19 0.85
2 6 -11 1.11 0.65
2 6 -10 1.29 0.89
2 6 -10 1.24 0.61
2 6 -9 0.52 0.79
2 6 -9 0.68 0.59
2 6 -8 1.63 0.82
2 6 -8 2.84 0.69
2 6 -8 1.88 0.65
2 6 -7 -0.15 0.8
-2 6 7 -0.13 0.48
2 6 -7 0.13 0.51
2 6 -7 0.84 0.57
2 6 -6 7.2 1.08
-2 -6 6 4.06 0.72
2 6 -6 5.34 0.89
-2 6 6 4.02 0.73
2 6 -6 4.64 0.85
2 6 -5 10.39 1.24
2 6 -5 11.08 1.16
-2 -6 5 10.15 1.06
-2 6 5 11.19 1.11
2 6 -5 12.77 1.24
-2 -6 5 11.44 1.15
-2 -6 4 73.91 3.28
2 6 -4 77.02 3.64
2 6 -4 70.78 3.59
-2 6 4 69.51 3.45
2 6 -4 68.78 3.56
-2 -6 4 72.6 3.43
-2 -6 4 68.19 3.55
2 6 -3 0.35 0.63
-2 6 3 0.33 0.37
-2 -6 3 -0.08 0.42
-2 -6 3 0.31 0.48
2 6 -3 0.13 0.46
-2 6 3 -0.11 0.45
2 6 -3 -0.13 0.51
-2 -6 3 -0.13 0.48
-2 -6 2 35.74 1.94
2 6 -2 40.81 2.23
-2 6 2 37.83 2.02
-2 6 2 39.6 2.18
2 6 -2 38.57 2.3
-2 -6 2 33.19 2.05
2 6 -2 42.59 2.34
-2 -6 2 38.3 2.24
2 6 -1 0.4 0.5
-2 6 1 0.27 0.46
2 -6 -1 0.08 0.4
-2 -6 1 0.29 0.41
-2 6 1 0.21 0.42
2 6 -1 0.38 0.48
2 6 -1 0.12 0.53
-2 -6 1 0.84 0.48
2 -6 -1 0.45 0.44
2 6 0 1.77 0.63
-2 6 0 1.69 0.52
2 6 0 0.1 0.5
2 -6 0 1.09 0.46
-2 6 0 1.26 0.52
2 6 0 -0.13 0.6
2 6 0 1.24 0.61
2 -6 0 0.91 0.47
-2 -6 0 0.82 0.45
2 -6 1 305.79 11.03
-2 6 -1 305.07 11.18
-2 6 -1 280.32 11.15
2 6 1 285.95 11.36
2 6 1 291.12 11.4
2 -6 1 257.27 11.19
2 -6 2 13.5 1.03
2 6 2 12.33 1.22
-2 6 -2 10.28 1.04
2 6 2 11.47 1.2
2 -6 2 8.85 1.07
-2 6 -3 36.94 2.15
2 6 3 40.97 2.35
2 6 3 41.3 2.39
2 -6 3 36.07 2.26
-2 6 -4 85.25 3.79
2 6 4 74.05 3.78
-2 -6 -4 72.84 3.56
-2 6 -5 0.63 0.62
2 6 5 0.14 0.53
-2 -6 -5 -0.11 0.52
-2 6 -6 24.58 1.84
2 6 6 23.75 1.78
-2 -6 -6 24.98 1.75
2 6 7 8.46 0.85
-2 6 -7 11.45 1.28
2 6 7 7.53 1.03
-2 -6 -7 7.7 1.07
2 6 8 0.53 0.44
-2 6 -8 0.45 0.86
2 6 8 0.29 0.55
-2 -6 -8 0.15 0.77
2 6 9 62.32 3.14
-2 6 -9 68.59 3.68
2 6 9 72.76 3.67
-2 -6 -9 73.81 3.74
-2 6 -10 2.19 1.05
2 6 10 1.7 0.54
-2 -6 -10 0.52 0.77
-2 6 -11 0.89 0.94
2 6 11 0.21 0.47
-2 -6 -11 0.37 0.76
2 6 12 4.27 0.75
-2 -6 -12 5.63 1.18
-2 7 10 0.47 0.63
2 7 -10 1.21 0.66
2 7 -9 -0.58 0.91
-2 7 9 -0.45 0.61
2 7 -9 0.45 0.61
2 7 -8 0.18 0.82
-2 7 8 -0.45 0.56
2 7 -8 0.15 0.65
2 7 -7 -0.69 0.87
2 7 -7 0.15 0.64
-2 7 7 0.44 0.6
-2 -7 7 -0.16 0.52
2 7 -6 5.2 1.12
-2 7 6 6.09 0.98
2 7 -6 5.87 1.02
-2 -7 6 6.9 1.03
2 7 -5 1.07 0.77
2 7 -5 1.36 0.67
-2 7 5 1.39 0.62
-2 -7 5 0.31 0.56
2 7 -4 3.17 0.88
2 7 -4 4.06 0.86
-2 7 4 3.76 0.81
-2 -7 4 6.4 0.95
2 7 -3 0.41 0.65
-2 7 3 1.04 0.6
2 7 -3 0.44 0.54
-2 -7 3 0.14 0.52
2 7 -2 2.15 0.74
-2 7 2 1.08 0.55
2 7 -2 1.42 0.7
2 7 -2 2.78 0.77
-2 7 2 1.14 0.58
-2 -7 2 0.28 0.48
-2 7 1 6.6 0.88
2 7 -1 8.07 1.04
2 7 -1 7.45 1.03
-2 -7 1 7.65 1.01
2 7 0 14.08 1.34
2 7 0 14.48 1.4
2 -7 0 13.71 1.3
2 7 1 31.62 2.24
2 7 1 39.09 2.34
2 -7 1 36.98 2.27
2 7 2 1.35 0.64
2 7 2 1.3 0.7
2 -7 2 0.83 0.57
-2 7 -3 26.23 1.84
2 7 3 28.58 1.98
2 7 3 27.95 1.97
2 -7 3 21.15 1.76
-2 7 -4 1.08 0.77
2 7 4 0.3 0.59
2 7 4 0.15 0.58
2 -7 4 -0.15 0.59
-2 7 -5 4.43 0.96
2 7 5 3.93 0.88
2 -7 5 2.11 0.7
-2 7 -6 5.74 1.11
2 7 6 5.75 1
-2 7 -7 2.55 0.91
2 7 7 2.01 0.52
2 7 7 4.37 0.92
-2 7 -8 0.5 0.85
2 7 8 0.19 0.42
2 7 8 -0.33 0.64
-2 7 -9 6.22 1.21
2 7 9 4.99 0.78
2 7 9 6.7 1.15
2 7 10 1.88 0.6
2 8 -7 0.49 0.71
2 8 -6 0.9 0.95
2 8 -6 2.46 0.8
2 8 -5 0.51 0.92
2 8 -5 -0.5 0.73
-2 -8 5 -0.33 0.63
2 8 -4 7.63 1.13
-2 -8 4 6.04 1.06
2 8 -3 7.05 1.1
-2 -8 3 6.02 1.1
2 8 -2 8.61 1.19
-2 -8 2 7.27 1.05
2 8 -1 9.46 1.25
-2 -8 1 7.94 1.09
2 8 0 3.44 0.9
-2 8 -1 7.73 1.13
2 8 1 8.1 1.16
2 -8 1 4.41 0.91
-2 8 -2 15.14 1.44
2 8 2 15.5 1.54
2 -8 2 12.83 1.39
-2 8 -3 43.11 2.54
2 8 3 43.74 2.65
2 -8 3 28.76 2.3
-2 8 -4 3.04 0.91
2 8 4 4.15 1.02
2 -8 4 3.71 0.9
-2 8 -5 48.52 2.86
2 8 5 42.72 2.81
2 -8 5 41.06 2.75
-3 0 17 0.15 0.8
-3 0 17 -0.91 0.82
-3 0 16 -0.89 0.72
-3 0 16 0.34 0.71
-3 0 15 36.22 2.28
-3 0 15 32.92 2.27
-3 0 14 2.7 0.68
-3 0 14 -0.3 0.55
-3 0 13 56.31 2.98
-3 0 13 53.56 2.99
-3 0 13 56.64 2.88
3 0 -12 -0.17 0.43
-3 0 12 -0.26 0.51
-3 0 12 0.1 0.51
-3 0 12 -0.24 0.53
-3 0 12 0.14 0.52
-3 0 12 0.11 0.52
-3 0 11 -0.12 0.34
-3 0 11 -0.29 0.48
3 0 -11 0.57 0.37
-3 0 11 0.23 0.5
-3 0 11 0.26 0.49
-3 0 11 -0.31 0.51
-3 0 10 -0.11 0.4
-3 0 10 0.65 0.5
3 0 -10 0.23 0.34
-3 0 10 -0.11 0.45
-3 0 10 -0.12 0.46
-3 0 10 -0.3 0.44
3 0 -9 39.4 1.96
-3 0 9 40.08 2.09
-3 0 9 38.36 2.13
-3 0 9 42.8 2.22
-3 0 9 38.26 2.19
-3 0 9 35.5 2.05
-3 0 8 0.18 0.28
-3 0 8 0.08 0.4
3 0 -8 0.2 0.3
-3 0 8 -0.28 0.41
-3 0 8 -0.21 0.34
-3 0 8 -0.17 0.37
-3 0 7 4.89 0.57
-3 0 7 5.49 0.65
3 0 -7 5.47 0.55
-3 0 7 5.17 0.66
-3 0 7 4.46 0.6
-3 0 6 -0.2 0.24
-3 0 6 -0.14 0.36
3 0 -6 0.22 0.25
-3 0 6 0.33 0.32
3 0 -5 32.37 1.59
-3 0 5 33.63 1.65
-3 0 5 34.49 1.74
-3 0 5 32.61 1.61
-3 0 5 35.75 1.8
3 0 -5 33.01 1.73
-3 0 4 0.15 0.18
3 0 -4 0.13 0.21
-3 0 4 0.42 0.21
-3 0 4 0.24 0.26
3 0 -4 0.18 0.23
-3 0 4 0.11 0.18
-3 0 4 0.22 0.23
-3 0 3 46.13 1.97
3 0 -3 44.41 1.93
3 0 -3 44.89 2.03
-3 0 3 46.94 2.07
-3 0 3 47.07 2.06
-3 0 3 42.51 1.87
-3 0 3 46.47 1.93
3 0 -3 46.94 2.06
-3 0 2 -0.07 0.16
3 0 -2 0.38 0.19
-3 0 2 -0.04 0.19
-3 0 2 0.04 0.18
3 0 -2 -0.19 0.19
3 0 -2 -0.04 0.2
-3 0 2 -0.03 0.15
-3 0 2 -0.07 0.13
3 0 -2 0.15 0.14
3 0 -1 66.24 2.68
-3 0 1 71.79 2.78
3 0 -1 71.17 2.81
-3 0 1 70.79 2.78
3 0 -1 72.73 2.82
-3 0 1 66.28 2.67
3 0 -1 69.23 2.68
-3 0 1 73.13 2.63
3 0 -1 68.95 2.62
-3 0 1 65.42 2.69
-3 0 0 -0.03 0.14
3 0 0 0.07 0.15
-3 0 0 -0.07 0.08
3 0 0 -0.01 0.08
-3 0 0 0.03 0.15
3 0 0 0.04 0.15
3 0 0 -0.11 0.11
-3 0 0 0.12 0.14
3 0 0 -0.06 0.19
3 0 1 152.99 5.74
-3 0 -1 156.35 5.71
3 0 1 155.36 5.77
-3 0 -1 145.1 5.69
3 0 1 159.15 5.72
-3 0 -2 0.14 0.1
3 0 2 0.07 0.15
3 0 2 -0.09 0.17
-3 0 -2 0.16 0.15
3 0 3 5.83 0.47
3 0 3 6.93 0.43
3 0 3 5.5 0.35
-3 0 -3 5.43 0.35
3 0 3 6.21 0.45
-3 0 -3 5.68 0.45
3 0 4 -0.02 0.11
-3 0 -4 0.07 0.12
3 0 4 0.07 0.14
-3 0 -4 0.04 0.17
3 0 4 0.14 0.17
3 0 5 44.47 1.99
-3 0 -5 44.75 1.9
3 0 5 47.6 1.87
-3 0 -5 45.84 2.07
-3 0 -5 49.41 2.15
3 0 5 47.96 2.01
-3 0 -6 0.06 0.26
3 0 6 -0.03 0.15
-3 0 -6 -0.07 0.22
3 0 6 0.46 0.24
-3 0 -6 0.06 0.21
-3 0 -6 -0.07 0.28
3 0 6 0.37 0.25
-3 0 -7 64.04 2.87
3 0 7 65.24 2.79
-3 0 -7 62.9 2.66
3 0 7 62.68 2.56
-3 0 -7 60.31 2.9
-3 0 -7 65.89 2.87
3 0 7 67.62 2.75
3 0 8 -0.04 0.21
-3 0 -8 -0.08 0.42
3 0 8 0.78 0.31
-3 0 -8 0.32 0.27
-3 0 -8 -0.18 0.36
-3 0 -8 -0.17 0.32
3 0 8 -0.24 0.3
-3 0 -9 12.84 1.08
3 0 9 13.34 1.02
-3 0 -9 14.47 0.97
-3 0 -9 13.03 1.09
3 0 9 15.45 1
-3 0 -9 13.87 1.15
-3 0 -10 -0.59 0.71
3 0 10 -0.09 0.37
3 0 10 0.28 0.4
-3 0 -10 -0.11 0.52
-3 0 -11 8.7 1.14
3 0 11 10.94 1.03
-3 0 -11 8.15 1.05
3 0 11 10.34 0.89
3 0 12 -0.23 0.55
3 0 12 0.08 0.49
-3 0 -12 -0.52 0.67
3 0 13 86.1 4.1
-3 0 -13 86.04 4.18
3 0 14 -0.7 0.55
3 0 15 53.33 3.03
3 0 16 0.16 0.7
-3 -1 17 3.03 0.96
-3 1 17 3.34 0.94
-3 -1 17 3.14 0.89
-3 1 17 1.62 0.76
-3 -1 16 35.54 2.27
-3 1 16 32.92 2.2
-3 1 16 29.84 2.2
-3 -1 16 27.29 2.18
-3 1 15 6.32 1.06
-3 -1 15 3.9 0.96
-3 -1 15 8.12 1.19
-3 1 15 7.94 1.12
-3 -1 14 5.85 0.97
-3 1 14 4.69 0.89
-3 -1 14 4.06 0.87
-3 1 14 3.08 0.74
-3 1 13 48.45 2.77
-3 -1 13 52.6 2.79
-3 -1 13 44.05 2.72
-3 -1 13 51.57 2.64
-3 1 13 48.43 2.75
-3 -1 13 51.63 2.68
-3 -1 12 0.1 0.53
-3 -1 12 -0.13 0.52
-3 1 12 -0.12 0.47
3 1 -12 0.28 0.4
3 -1 -12 0.08 0.37
-3 1 12 -0.61 0.64
-3 -1 12 -0.6 0.59
-3 -1 12 0.15 0.56
-3 1 12 -0.67 0.62
-3 -1 12 0.21 0.47
-3 1 12 -0.34 0.58
-3 -1 12 0.24 0.53
-3 -1 12 0.53 0.51
3 -1 -11 17.33 1.14
-3 -1 11 17.71 1.3
-3 1 11 17.16 1.27
-3 1 11 14.64 1.24
-3 -1 11 17.55 1.38
3 1 -11 17.86 1.24
-3 -1 11 15 1.3
-3 1 11 15.69 1.32
-3 -1 11 17.21 1.25
-3 1 11 17.45 1.43
-3 -1 11 16.21 1.42
-3 -1 11 15.83 1.28
-3 -1 11 14.69 1.25
-3 1 11 16.8 1.32
3 1 -10 24.53 1.45
-3 1 10 21.39 1.44
3 -1 -10 20.52 1.29
-3 -1 10 22.42 1.47
-3 1 10 21.7 1.48
-3 -1 10 19.64 1.52
-3 1 10 22.88 1.55
-3 -1 10 25.08 1.59
-3 -1 10 21.33 1.43
-3 1 10 22.08 1.61
-3 -1 10 20.74 1.47
-3 -1 10 22.57 1.65
-3 -1 10 25.22 1.53
-3 1 10 23.95 1.53
3 -1 -9 9.73 0.76
-3 -1 9 9.03 0.92
-3 1 9 7.13 0.82
-3 1 9 8.05 0.81
3 1 -9 7.38 0.75
-3 -1 9 8.43 0.88
-3 -1 9 8.57 0.89
-3 1 9 8.03 0.86
-3 1 9 9.05 0.91
-3 -1 9 8.17 0.93
-3 -1 9 8.16 0.79
-3 1 9 9 0.91
-3 -1 9 7.85 0.85
-3 -1 9 8.25 0.83
3 -1 -8 5.63 0.57
-3 -1 8 5.99 0.71
-3 1 8 4.88 0.61
3 1 -8 6.52 0.68
-3 -1 8 6.75 0.76
-3 1 8 7.34 0.8
-3 -1 8 5.38 0.74
-3 1 8 7.75 0.81
-3 -1 8 6.29 0.66
-3 -1 8 7.54 0.84
-3 -1 8 8.58 0.78
-3 1 8 5.21 0.71
-3 -1 8 6.81 0.73
-3 -1 7 14 1.02
3 -1 -7 12.6 0.84
3 1 -7 13.76 0.96
-3 -1 7 11.61 0.96
-3 1 7 13.3 0.94
-3 -1 7 13.77 0.94
-3 -1 7 13.12 0.97
-3 1 7 12.7 1.02
-3 -1 7 11.75 1.02
-3 1 7 12.59 1
-3 -1 6 6.33 0.64
3 1 -6 7.61 0.66
-3 1 6 7.14 0.62
3 -1 -6 5.47 0.52
-3 -1 6 8.06 0.72
-3 1 6 7.21 0.71
-3 -1 6 6.53 0.71
-3 -1 6 7.3 0.63
-3 -1 6 5.63 0.6
-3 1 6 6.48 0.67
-3 -1 5 17.67 1.11
-3 -1 5 17.78 1.12
3 -1 -5 17.33 0.95
3 1 -5 19.72 1.11
-3 1 5 17.01 1
-3 1 5 18.61 1.15
-3 -1 5 18.13 1.13
-3 -1 5 17.66 1.03
-3 -1 5 18.46 1.18
-3 -1 5 19.92 1.13
3 1 -5 17.36 1.16
-3 1 5 16.12 1.09
-3 -1 4 0.88 0.28
3 1 -4 0.84 0.3
-3 1 4 0.71 0.22
-3 -1 4 0.45 0.3
3 -1 -4 0.82 0.2
-3 1 4 1.02 0.29
-3 -1 4 0.3 0.24
3 -1 -4 0.86 0.27
-3 -1 4 0.75 0.24
3 1 -4 1.13 0.24
-3 1 4 0.33 0.22
3 1 -4 1.03 0.3
3 1 -4 0.9 0.27
-3 -1 4 0.76 0.27
-3 -1 3 91.39 3.72
3 1 -3 94.5 3.71
3 -1 -3 95.62 3.53
-3 -1 3 91.63 3.73
-3 1 3 95.91 3.58
-3 1 3 88.73 3.72
3 -1 -3 90.06 3.7
-3 -1 3 91.51 3.71
3 1 -3 93.08 3.72
-3 -1 3 93.25 3.74
-3 1 3 90.03 3.72
-3 -1 3 93.4 3.66
3 1 -3 88.67 3.71
-3 -1 3 90.73 3.69
3 1 -3 95.56 3.82
3 1 -3 90.43 3.65
3 -1 -3 92.04 3.68
3 -1 -2 1058.41 36.4
-3 -1 2 1038.2 36.62
3 1 -2 998.15 36.61
-3 1 2 986.89 36.42
3 1 -2 1014.22 36.6
3 -1 -2 1009.11 36.64
-3 -1 2 1056.06 36.6
-3 -1 2 1008.71 36.59
3 -1 -2 983.79 36.59
3 1 -2 1017.87 36.63
-3 1 2 1044.99 36.61
-3 1 2 1040.2 36.61
-3 -1 2 1016.04 36.54
-3 -1 2 995.87 36.58
3 1 -2 1047.18 36.56
3 1 -2 983.25 36.62
-3 -1 2 992.89 36.6
3 1 -1 1.09 0.27
-3 1 1 1.2 0.14
-3 -1 1 1.07 0.26
3 -1 -1 1.21 0.13
3 -1 -1 1.36 0.27
-3 -1 1 1.03 0.22
-3 1 1 1.74 0.26
3 1 -1 1.42 0.26
3 1 -1 1.17 0.26
-3 1 1 1.06 0.21
-3 -1 1 1.62 0.24
3 -1 -1 1.86 0.28
-3 -1 1 1.39 0.23
-3 -1 1 0.95 0.22
3 1 -1 1.17 0.22
-3 1 1 1.05 0.2
3 1 -1 1.63 0.26
3 -1 -1 1.2 0.13
-3 -1 1 1.1 0.22
3 1 -1 0.89 0.24
-3 -1 1 1.25 0.18
-3 1 0 67.6 2.72
-3 -1 0 73.15 2.74
3 -1 0 68.42 2.76
3 1 0 69.79 2.77
3 -1 0 71.45 2.79
-3 -1 0 71.8 2.74
-3 1 0 68.36 2.74
3 1 0 65.67 2.77
3 1 0 74.4 2.86
-3 -1 0 67.86 2.8
-3 -1 0 73 2.75
3 1 0 71.27 2.83
3 1 0 73.16 2.77
3 -1 0 61.15 2.69
-3 -1 0 70.23 2.74
3 1 0 67.47 2.75
3 1 0 69.16 2.69
3 -1 1 90.92 3.37
-3 1 -1 92.86 3.56
-3 1 -1 91.88 3.56
-3 -1 -1 92.03 3.55
3 1 1 96.26 3.66
3 1 1 95.24 3.6
-3 -1 -1 92.62 3.58
3 1 1 95.13 3.6
-3 1 -1 93.92 3.51
3 -1 2 30.23 1.32
3 -1 2 28.66 1.2
-3 1 -2 31.33 1.34
3 -1 2 29.04 1.34
3 1 2 30.16 1.35
3 -1 2 29.93 1.2
-3 -1 -2 31.14 1.37
-3 1 -2 28.81 1.25
3 1 2 36.06 1.41
3 -1 2 29.59 1.28
3 -1 3 31.34 1.35
-3 1 -3 32.1 1.33
3 -1 3 32.17 1.41
-3 1 -3 31.85 1.43
3 -1 3 32.13 1.46
3 1 3 34.92 1.48
3 -1 3 33 1.35
-3 1 -3 33.09 1.37
3 -1 3 32.53 1.37
3 1 3 29.61 1.44
-3 -1 -3 32.84 1.5
-3 1 -4 78.29 3.18
3 -1 4 78.48 3.22
3 -1 4 81.02 3.24
-3 1 -4 82.23 3.27
-3 1 -4 86.87 3.23
-3 -1 -4 83.93 3.36
3 1 4 85.69 3.32
3 -1 4 84.99 3.19
-3 1 -5 0.92 0.3
3 -1 5 0.77 0.23
-3 -1 -5 0.05 0.26
3 1 5 0.5 0.09
-3 1 -5 0.3 0.16
3 1 5 0.74 0.22
3 -1 5 0.26 0.18
-3 1 -5 0.53 0.25
-3 1 -5 0.95 0.28
-3 -1 -5 0.94 0.28
-3 -1 -5 0.12 0.27
3 1 5 1.11 0.29
3 -1 5 0.54 0.21
-3 1 -6 36.36 1.68
-3 -1 -6 32.91 1.65
3 -1 6 32.93 1.5
-3 1 -6 31.69 1.48
3 1 6 32 1.57
3 -1 6 31.67 1.56
3 1 6 29.57 1.26
-3 1 -6 29.51 1.54
-3 -1 -6 35.44 1.72
-3 1 -6 33.12 1.57
3 -1 6 34.9 1.48
3 1 6 36.15 1.63
-3 -1 -6 32.08 1.69
-3 1 -6 33.32 1.7
-3 1 -7 29.05 1.53
-3 -1 -7 30.81 1.54
3 1 7 27.74 1.46
-3 1 -7 28.21 1.37
-3 1 -7 27.55 1.45
3 -1 7 25.73 1.43
3 -1 7 27.68 1.35
3 1 7 31.14 1.5
-3 1 -7 27.03 1.45
-3 -1 -7 22.75 1.48
3 -1 7 27.38 1.33
-3 -1 -7 26.27 1.53
-3 1 -7 26.12 1.54
-3 -1 -8 1.71 0.47
-3 1 -8 2.04 0.52
3 -1 8 1.76 0.32
-3 1 -8 2.09 0.46
3 1 8 1.34 0.34
-3 1 -8 2.14 0.37
3 -1 8 1.69 0.38
-3 -1 -8 2.06 0.53
3 1 8 1.94 0.44
-3 -1 -8 1.47 0.46
-3 1 -8 0.72 0.38
3 -1 8 2.57 0.39
-3 1 -8 1.54 0.48
-3 1 -9 8.65 0.88
-3 -1 -9 8.9 0.88
3 1 9 7.03 0.71
3 -1 9 7.64 0.77
-3 1 -9 7.26 0.79
-3 1 -9 7.87 0.66
-3 -1 -9 7.05 0.86
3 -1 9 6.8 0.63
3 1 9 6.05 0.69
-3 1 -9 6.31 0.82
-3 1 -9 7.01 0.77
-3 -1 -9 7.05 0.84
-3 -1 -10 92.37 4.25
-3 1 -10 99.63 4.3
3 -1 10 91.91 4.21
-3 1 -10 95.72 4.16
-3 1 -10 100.01 4.04
3 1 10 91.64 4.16
3 1 10 103.84 4.14
-3 -1 -10 94.42 4.41
-3 1 -10 89.62 4.2
3 -1 10 102.12 4.02
-3 -1 -11 75.48 3.81
-3 1 -11 81.61 3.87
-3 1 -11 88.19 3.57
3 1 11 79.06 3.73
3 -1 11 77.06 3.77
-3 1 -11 79.18 3.79
-3 -1 -11 82.82 4.01
3 1 11 89.51 3.68
-3 1 -12 162.4 6.29
3 1 12 161.15 6.59
3 -1 12 155.64 6.6
-3 -1 -12 143.32 6.73
3 -1 13 0.39 0.54
3 1 13 0.13 0.46
-3 -1 -13 -0.16 0.67
3 -1 14 4.13 0.81
3 1 14 3.57 0.79
-3 -1 -14 3.66 0.95
3 -1 15 1.7 0.74
3 1 15 2.22 0.76
-3 -1 -15 1.41 0.86
3 -1 16 0.33 0.67
3 1 16 0.48 0.7
-3 2 17 4.83 1.05
-3 -2 17 5.96 1.09
-3 -2 17 4.33 1.03
-3 2 16 -0.42 0.81
-3 -2 16 0.28 0.71
-3 -2 16 0.18 0.64
-3 2 16 0.17 0.63
-3 -2 15 11.3 1.2
-3 2 15 11.26 1.25
-3 -2 15 9.23 1.25
-3 2 15 9.83 1.22
-3 -2 14 59.23 3.13
-3 2 14 63.29 3.18
-3 -2 14 55.57 3.24
-3 2 14 56 3.15
-3 -2 13 5.39 0.94
-3 2 13 5.69 0.93
-3 -2 13 4.4 0.89
-3 2 13 4.27 0.79
-3 -2 12 9.11 1
-3 -2 12 9.2 1.08
3 -2 -12 7.94 0.78
-3 2 12 8.04 0.96
-3 2 12 6.44 0.93
-3 -2 12 8.94 1.03
-3 2 12 8.22 1.03
-3 -2 12 8.09 1.02
-3 2 12 6.34 0.91
-3 -2 11 -0.39 0.51
-3 -2 11 -0.13 0.49
-3 2 11 0.33 0.46
3 2 -11 0.1 0.45
3 2 -11 0.28 0.66
3 -2 -11 -0.07 0.33
-3 -2 11 -0.44 0.54
-3 2 11 -0.33 0.56
-3 -2 11 0.42 0.5
-3 -2 11 0.31 0.46
-3 2 11 0.12 0.42
-3 -2 11 -0.12 0.43
-3 2 11 -0.33 0.55
-3 -2 10 2.96 0.65
-3 -2 10 5.32 0.78
3 -2 -10 3.77 0.53
3 2 -10 3.56 0.79
3 2 -10 4.45 0.68
-3 2 10 4.04 0.64
-3 2 10 3.1 0.66
-3 -2 10 3.78 0.72
-3 2 10 3.69 0.66
-3 -2 10 3.49 0.74
-3 -2 10 3.99 0.64
-3 2 10 3.01 0.66
-3 -2 10 4.11 0.67
-3 -2 10 4.87 0.76
-3 -2 9 0.09 0.43
-3 -2 9 -0.11 0.4
3 2 -9 -0.12 0.51
3 2 -9 0.09 0.37
-3 2 9 -0.26 0.34
3 -2 -9 -0.25 0.28
-3 -2 9 -0.19 0.43
-3 2 9 -0.39 0.48
-3 -2 9 -0.09 0.37
-3 2 9 -0.1 0.38
-3 -2 9 -0.24 0.38
-3 -2 9 0.1 0.39
-3 -2 9 -0.34 0.4
-3 2 9 0.29 0.46
-3 -2 8 3.21 0.62
-3 -2 8 4.05 0.63
3 2 -8 2.44 0.54
3 2 -8 3.02 0.65
-3 2 8 2.55 0.46
3 -2 -8 3.94 0.49
-3 2 8 2.94 0.59
-3 -2 8 4.05 0.6
-3 -2 8 3.64 0.55
-3 2 8 4.03 0.6
-3 -2 8 3.37 0.62
-3 2 8 2.94 0.59
-3 -2 8 3.82 0.6
3 2 -7 134.47 5.82
3 -2 -7 147.73 5.44
-3 -2 7 138.92 5.65
-3 2 7 138.3 5.56
3 2 -7 139.84 5.69
-3 -2 7 126.38 5.71
-3 -2 7 141.01 5.72
-3 -2 7 148.88 5.87
-3 2 7 144.05 5.73
3 2 -7 137.88 5.62
-3 -2 7 130.63 5.61
-3 2 7 147.32 5.75
3 -2 -6 6.01 0.52
-3 -2 6 6.99 0.72
3 2 -6 5.85 0.65
3 2 -6 5.87 0.73
-3 2 6 6.7 0.59
-3 -2 6 7.92 0.76
-3 -2 6 4.89 0.6
3 2 -6 6.02 0.71
-3 -2 6 7.91 0.77
-3 -2 6 6.54 0.65
3 2 -6 7 0.64
-3 2 6 6.65 0.67
-3 2 6 6.36 0.68
3 2 -6 6.03 0.66
-3 -2 6 6.58 0.68
3 -2 -5 61.86 2.59
-3 -2 5 63.45 2.81
-3 2 5 65.08 2.68
3 2 -5 60.46 2.91
-3 -2 5 60.29 2.86
3 2 -5 62.9 2.85
-3 2 5 62.65 2.81
-3 -2 5 63.28 2.84
-3 2 5 65.86 2.8
-3 -2 5 65.45 2.82
-3 -2 5 65.96 2.87
3 2 -5 61.22 2.87
3 2 -5 63.99 2.81
3 2 -5 68.38 2.98
-3 2 5 61.89 2.84
3 2 -4 14.78 1.07
3 -2 -4 15.19 0.82
-3 2 4 17.03 0.88
-3 -2 4 14.64 1
3 2 -4 16.02 1.05
-3 2 4 16.63 1.01
-3 -2 4 17.92 1.03
3 2 -4 17.01 1.04
-3 -2 4 14.79 1.03
-3 2 4 17.01 0.96
3 2 -4 16.29 1.1
3 2 -4 17.92 1.1
-3 -2 4 16.62 1.02
-3 2 4 16.75 1.04
-3 -2 4 17.49 1.08
-3 -2 3 2.49 0.41
3 -2 -3 2.93 0.26
3 2 -3 2.91 0.43
3 2 -3 2.36 0.4
-3 2 3 2.85 0.28
-3 -2 3 2.14 0.39
-3 2 3 3.58 0.4
-3 -2 3 2.05 0.34
-3 2 3 2.64 0.36
-3 -2 3 2.14 0.33
3 2 -3 2.55 0.4
3 -2 -3 3 0.33
-3 -2 3 3 0.4
3 2 -3 2.91 0.4
-3 -2 3 2.64 0.41
3 2 -3 3.5 0.47
-3 -2 3 2.65 0.33
-3 2 3 2.67 0.3
-3 2 3 2.81 0.39
-3 2 2 23.58 0.96
3 2 -2 22.57 1.23
-3 -2 2 21.69 1.15
-3 -2 2 22.17 1.09
-3 -2 2 21.77 1.09
-3 2 2 22.12 1.1
3 -2 -2 21.27 1.11
-3 2 2 19.4 1.08
3 2 -2 21.98 1.13
-3 -2 2 19.77 1.15
-3 -2 2 22.92 1.21
3 2 -2 22.62 1.25
3 2 -2 20.44 1.17
3 -2 -2 19.84 1
-3 -2 2 23.96 1.1
3 2 -2 21.17 1.2
-3 2 2 23.52 1.08
3 2 -1 92.04 3.75
-3 -2 1 94.52 3.68
-3 2 1 90.52 3.69
-3 2 1 97.24 3.44
-3 -2 1 94.35 3.63
3 2 -1 86.07 3.64
3 -2 -1 90.77 3.67
3 -2 -1 87.54 3.65
-3 2 1 100.93 3.65
-3 2 1 92.57 3.63
3 2 -1 87.25 3.66
3 2 -1 95.36 3.86
-3 2 1 94.98 3.52
3 2 -1 95.62 3.79
-3 -2 1 95.15 3.76
-3 -2 1 92.21 3.74
-3 -2 1 95.71 3.64
3 2 -1 97.06 3.69
3 2 -1 95.78 3.83
3 -2 -1 96.57 3.65
-3 -2 1 89.24 3.72
-3 -2 0 1.35 0.24
3 2 0 1.41 0.26
-3 2 0 1.33 0.24
-3 -2 0 1.48 0.23
-3 2 0 1.44 0.23
3 -2 0 0.93 0.23
3 2 0 1.37 0.24
3 -2 0 1.47 0.25
3 2 0 1.28 0.22
3 2 0 1.04 0.27
-3 -2 0 1.17 0.28
-3 2 0 0.98 0.17
3 -2 0 1.05 0.18
-3 -2 0 1.12 0.24
3 2 0 0.99 0.26
3 2 0 1.89 0.3
-3 -2 0 1.42 0.25
3 2 0 1.07 0.23
-3 -2 0 0.82 0.2
3 2 1 275.89 10.31
-3 2 -1 280.92 10.4
3 -2 1 285.04 10.4
-3 -2 -1 284.75 10.23
3 2 1 279.07 10.32
-3 -2 -1 292.87 10.28
3 -2 1 288.25 10.32
-3 2 -1 268.69 10.28
3 2 1 291.8 10.47
3 2 1 289.13 10.5
3 -2 1 284.95 10.22
-3 2 -1 273.17 10.22
3 -2 1 274.13 10.15
-3 -2 -1 293.34 10.38
-3 2 -1 278.74 10.22
3 2 1 290.18 10.38
3 2 1 283.78 10.43
-3 2 -2 64.46 2.38
3 2 2 66.17 2.48
3 -2 2 62.72 2.64
-3 2 -2 63.23 2.66
3 -2 2 64.06 2.43
3 2 2 61.54 2.55
3 -2 2 67.26 2.58
3 2 2 61.77 2.66
3 -2 2 62.37 2.49
3 -2 2 59.88 2.46
3 2 2 60.95 2.7
-3 2 -2 60.39 2.48
-3 -2 -2 68.42 2.69
3 2 2 69.08 2.65
-3 2 -2 64.47 2.41
-3 2 -3 56.09 2.23
3 -2 3 58.51 2.43
-3 2 -3 60.06 2.5
3 -2 3 55.03 2.29
3 2 3 57.47 2.38
3 -2 3 60.96 2.4
-3 2 -3 56.37 2.3
3 -2 3 51.69 2.32
3 -2 3 59.45 2.33
3 -2 3 60.04 2.25
-3 -2 -3 62.99 2.51
-3 2 -3 59.38 2.22
3 2 3 56.45 2.43
-3 2 -4 67.94 2.79
3 -2 4 71.56 2.97
-3 2 -4 67.43 3
3 -2 4 71.2 2.89
3 -2 4 70.94 2.93
3 2 4 75.39 2.96
3 -2 4 74.31 2.94
3 -2 4 70.54 2.91
-3 -2 -4 70.1 3.06
3 2 4 80.64 3.04
-3 2 -4 71.04 2.77
-3 -2 -4 75.63 2.99
3 -2 4 74.1 2.77
-3 2 -4 70.32 2.97
-3 2 -5 29.54 1.38
3 -2 5 28.91 1.49
3 -2 5 32.67 1.51
-3 2 -5 32.21 1.56
-3 -2 -5 32.57 1.54
3 -2 5 31.3 1.49
3 -2 5 31.82 1.32
-3 2 -5 28.8 1.36
-3 -2 -5 31.46 1.64
3 2 5 32.5 1.57
-3 -2 -5 30.65 1.55
-3 2 -5 31.33 1.57
-3 2 -6 8.89 0.6
3 2 6 7.73 0.65
-3 2 -6 6.6 0.69
3 -2 6 8.06 0.66
-3 -2 -6 9.31 0.73
3 -2 6 7.44 0.63
-3 2 -6 9.91 0.75
3 -2 6 7.55 0.64
3 -2 6 8.35 0.51
-3 2 -6 7.92 0.59
3 2 6 8.41 0.72
-3 -2 -6 7.53 0.72
-3 2 -6 7.35 0.72
-3 -2 -6 8.53 0.78
3 2 7 0.58 0.29
-3 2 -7 0.29 0.34
3 -2 7 1.53 0.37
-3 2 -7 0.23 0.24
3 -2 7 0.44 0.26
-3 -2 -7 0.27 0.37
-3 2 -7 0.83 0.4
3 -2 7 0.62 0.29
-3 2 -7 2.14 0.47
3 2 7 1.24 0.41
-3 -2 -7 1.35 0.44
-3 -2 -7 0.7 0.42
-3 2 -7 1.17 0.33
3 -2 7 0.96 0.24
-3 2 -8 17.71 1.05
3 2 8 20.33 1.22
-3 2 -8 18.63 1.25
3 -2 8 17.16 1.2
3 -2 8 18 1.1
-3 2 -8 20.55 1.29
-3 -2 -8 17.59 1.24
3 -2 8 18.24 1.16
-3 -2 -8 21.82 1.42
3 2 8 19.68 1.23
-3 -2 -8 18.85 1.33
-3 2 -8 18.26 1.28
-3 2 -9 111.98 4.56
3 2 9 107.03 4.71
-3 2 -9 110.64 4.81
3 -2 9 112.58 4.6
3 -2 9 107.25 4.78
-3 -2 -9 113.51 4.81
-3 2 -9 116.11 4.85
3 -2 9 117.03 4.73
-3 -2 -9 112.97 5.03
3 2 9 128.95 4.81
3 2 10 116.23 4.99
-3 2 -10 116.25 4.8
-3 2 -10 112.3 5.06
3 -2 10 116.81 5.08
-3 -2 -10 117.84 5.1
-3 2 -10 124.26 5.14
3 -2 10 117.5 4.96
-3 -2 -10 114.68 5.27
3 2 10 135.34 5.06
-3 -2 -11 30.3 1.9
-3 2 -11 30.45 1.94
-3 2 -11 31.09 1.86
3 -2 11 27.49 1.81
3 2 11 26.54 1.73
-3 -2 -11 25.65 2
3 2 12 49.92 2.69
3 -2 12 47.68 2.74
-3 -2 -12 64.11 3.22
3 -2 13 1.08 0.62
3 2 13 0.62 0.54
-3 -2 -13 -0.67 0.79
3 2 14 0.54 0.55
-3 -2 -14 1.25 0.87
3 2 15 5.72 0.98
-3 -2 -15 7.18 1.3
-3 -2 -16 3.57 1.16
-3 -3 16 0.93 0.75
-3 3 16 -0.27 0.75
-3 -3 16 0.74 0.67
-3 3 16 1.63 0.76
-3 3 15 3.36 0.92
-3 -3 15 4.24 0.93
-3 -3 15 4.74 0.97
-3 3 15 2.91 0.78
-3 -3 14 51.36 2.7
-3 3 14 45.19 2.62
-3 3 14 47.03 2.72
3 3 -14 44.19 2.98
-3 -3 14 45.1 2.84
-3 3 13 1.17 0.61
-3 -3 13 2.32 0.69
-3 -3 13 -0.31 0.57
3 3 -13 0.18 0.78
-3 3 13 1.04 0.59
-3 3 12 46.85 2.54
-3 -3 12 48.69 2.55
-3 3 12 41.25 2.47
3 3 -12 42.99 2.8
-3 -3 12 45.26 2.69
-3 -3 12 47.2 2.48
-3 3 12 49.57 2.52
-3 -3 11 0.69 0.55
-3 -3 11 0.1 0.54
3 3 -11 0.31 0.66
3 3 -11 0.32 0.48
-3 3 11 -0.33 0.42
-3 -3 11 -0.1 0.53
-3 3 11 -0.1 0.49
-3 -3 11 0.56 0.55
-3 3 11 0.39 0.54
-3 -3 11 0.1 0.5
-3 -3 11 -0.49 0.53
3 3 -10 2.08 0.58
-3 -3 10 3 0.69
3 3 -10 1.59 0.71
-3 3 10 3.64 0.6
-3 -3 10 3.05 0.69
-3 -3 10 2.43 0.62
-3 3 10 5.28 0.74
-3 -3 10 3.72 0.68
-3 -3 10 1.95 0.62
-3 3 10 2.62 0.63
-3 -3 10 2.99 0.68
-3 -3 9 -0.12 0.5
-3 -3 9 0.53 0.48
3 3 -9 0.1 0.43
3 3 -9 0.13 0.54
-3 3 9 -0.09 0.36
-3 3 9 0.45 0.49
-3 -3 9 0.09 0.49
-3 -3 9 0.36 0.44
-3 3 9 0.2 0.41
-3 -3 9 0.3 0.41
-3 -3 9 0.32 0.43
-3 3 9 -0.2 0.47
-3 3 8 79.79 3.52
-3 -3 8 72.97 3.53
3 3 -8 82.8 3.7
-3 -3 8 79.33 3.75
3 3 -8 79.35 3.86
-3 3 8 87.16 3.63
-3 -3 8 80.42 3.59
-3 -3 8 78.86 3.69
-3 -3 8 79.37 3.64
-3 -3 8 80.91 3.79
-3 3 8 82.5 3.64
3 3 -8 79.4 3.64
-3 3 8 89.45 3.72
-3 3 7 43.02 2.09
3 3 -7 41.02 2.4
3 3 -7 44.04 2.29
-3 -3 7 48.73 2.41
-3 -3 7 45.41 2.22
-3 3 7 41.63 2.17
-3 3 7 41.26 2.21
-3 -3 7 46.2 2.3
-3 -3 7 44.5 2.19
-3 -3 7 39.64 2.25
3 3 -7 47.13 2.32
-3 -3 7 42.51 2.24
3 3 -7 41.49 2.33
-3 3 7 48.89 2.26
-3 3 7 46.78 2.27
-3 3 6 27.65 1.45
-3 -3 6 27.16 1.57
3 3 -6 29.25 1.8
3 3 -6 27.91 1.66
-3 -3 6 28.36 1.6
-3 3 6 28.16 1.58
-3 -3 6 29.92 1.66
3 3 -6 28.69 1.72
-3 3 6 29.89 1.55
-3 -3 6 28.07 1.66
3 3 -6 27.43 1.63
-3 3 6 28.21 1.61
-3 -3 6 30.83 1.72
-3 -3 5 1.82 0.44
-3 -3 5 2.14 0.47
3 3 -5 1.08 0.38
3 3 -5 0.55 0.42
-3 3 5 0.9 0.25
-3 -3 5 0.8 0.33
-3 3 5 0.99 0.28
3 3 -5 1.15 0.33
-3 3 5 1.04 0.29
-3 -3 5 0.92 0.38
3 3 -5 0.33 0.31
-3 -3 5 0.98 0.38
-3 -3 5 0.79 0.27
-3 3 5 0.07 0.31
3 3 -5 0.64 0.34
3 3 -4 18.54 1.28
-3 3 4 19.63 1.08
3 3 -4 18.81 1.23
-3 -3 4 17.68 1.13
-3 3 4 17.92 0.98
-3 3 4 18.29 1.08
-3 3 4 17.95 1.09
-3 -3 4 18.52 1.08
-3 -3 4 18.84 1.11
3 3 -4 20.39 1.29
3 3 -4 20.09 1.25
-3 -3 4 19.97 1.22
-3 -3 4 19.19 1.23
3 3 -4 18.84 1.24
-3 3 4 22.55 1.23
-3 3 4 20.31 1.12
-3 -3 4 20.79 1.03
-3 -3 4 17.78 1.23
-3 3 3 0.3 0.15
3 3 -3 -0.15 0.29
-3 -3 3 0.17 0.3
3 3 -3 0.07 0.31
-3 3 3 0.05 0.18
-3 -3 3 -0.09 0.21
-3 -3 3 -0.09 0.19
-3 3 3 -0.05 0.16
-3 3 3 0.05 0.22
3 3 -3 -0.08 0.27
-3 -3 3 0.07 0.27
-3 -3 3 -0.22 0.28
3 3 -3 -0.25 0.3
3 3 -3 0.23 0.28
-3 3 3 0.06 0.26
-3 -3 3 0.22 0.2
-3 3 3 -0.11 0.23
-3 3 2 166.2 6.15
3 3 -2 167.2 6.53
-3 3 2 170.11 6.39
-3 -3 2 173.63 6.39
3 3 -2 156.51 6.28
3 -3 -2 174.16 6.31
-3 3 2 156.06 6.25
-3 -3 2 163.82 6.25
-3 -3 2 167.1 6.26
-3 3 2 162.28 6.26
-3 -3 2 175.4 6.54
-3 3 2 164.27 6.07
3 3 -2 167.43 6.62
3 3 -2 168.25 6.58
-3 -3 2 162.25 6.52
-3 -3 2 166.42 6.52
-3 3 2 169.7 6.38
-3 -3 2 176.45 6.28
3 3 -2 164.16 6.57
3 3 -2 172.7 6.36
-3 3 2 172.65 6.43
3 3 -1 26.85 1.43
-3 3 1 29.23 1.41
-3 3 1 27.81 1.24
3 3 -1 27.66 1.31
-3 -3 1 29.22 1.24
3 3 -1 28.2 1.3
3 -3 -1 27.25 1.28
3 -3 -1 27.57 1.32
3 3 -1 28.4 1.58
-3 -3 1 28.25 1.39
3 3 -1 26.98 1.52
-3 3 1 26.24 1.23
-3 3 1 25.08 1.32
-3 -3 1 27.32 1.47
-3 3 1 26.79 1.31
-3 -3 1 28.99 1.5
3 3 -1 28.73 1.36
3 3 -1 31.63 1.6
-3 -3 1 28.29 1.3
3 -3 -1 25.49 1.39
3 3 0 56.52 2.51
-3 3 0 63.11 2.57
3 -3 0 64.14 2.55
-3 3 0 57.91 2.31
3 -3 0 60.67 2.4
3 -3 0 57.96 2.4
-3 -3 0 59.71 2.3
3 3 0 53.44 2.38
3 3 0 58.98 2.4
-3 -3 0 65.57 2.52
-3 3 0 63.03 2.49
3 3 0 56.2 2.68
-3 -3 0 60.72 2.62
-3 3 0 58.11 2.34
3 3 0 53.23 2.63
3 -3 0 55.64 2.55
-3 3 0 57.72 2.36
-3 3 0 55.51 2.28
-3 -3 0 61.46 2.46
3 3 0 58.7 2.46
-3 -3 0 59.59 2.61
-3 3 -1 -0.04 0.13
3 3 1 0.04 0.25
-3 -3 -1 0.34 0.2
3 -3 1 0.1 0.15
-3 3 -1 0.11 0.22
3 3 1 0.27 0.19
3 -3 1 -0.05 0.24
3 3 1 0.14 0.22
3 -3 1 0.1 0.1
3 3 1 -0.06 0.19
3 -3 1 0.29 0.19
-3 3 -1 0.08 0.18
3 3 1 0.33 0.27
-3 -3 -1 0.2 0.22
-3 3 -1 0.09 0.14
3 3 1 -0.18 0.24
-3 3 -1 0.05 0.15
3 3 2 260.45 9.6
3 -3 2 263.79 9.8
-3 3 -2 267.04 9.85
-3 -3 -2 262.04 9.52
-3 3 -2 263.91 9.51
3 3 2 261.55 9.6
-3 3 -2 259.03 9.67
3 -3 2 244.58 9.57
3 3 2 260.64 9.78
-3 3 -2 261.39 9.59
3 -3 2 259.48 9.66
3 3 2 272.76 9.96
-3 -3 -2 281.5 9.8
-3 3 -2 255.31 9.38
3 3 2 279.84 9.75
3 3 2 261.22 9.89
-3 3 -3 12.79 0.68
3 3 3 12.12 0.69
-3 -3 -3 12.47 0.6
3 -3 3 11.36 0.83
-3 3 -3 12.06 0.88
3 3 3 12.1 0.73
3 -3 3 12.6 0.74
3 -3 3 12.65 0.76
3 3 3 12.32 0.84
3 3 3 13.21 0.96
3 -3 3 12.34 0.77
-3 3 -3 12.27 0.77
3 -3 3 11.73 0.69
-3 -3 -3 12.8 0.89
3 3 3 13.88 0.94
3 3 3 13.37 0.84
-3 -3 -3 13.38 0.77
-3 3 -3 14.94 0.78
3 -3 4 -0.13 0.19
-3 3 -4 0.14 0.32
-3 3 -4 -0.07 0.2
3 3 4 0.15 0.15
3 -3 4 0.04 0.22
-3 -3 -4 0.09 0.26
-3 3 -4 0.65 0.29
3 3 4 -0.09 0.21
3 -3 4 -0.23 0.3
3 -3 4 -0.05 0.21
-3 3 -4 0.1 0.2
3 -3 4 -0.19 0.23
-3 -3 -4 -0.14 0.34
-3 3 -4 0.03 0.1
3 3 4 -0.28 0.32
-3 -3 -4 0.05 0.23
-3 3 -4 0.19 0.24
-3 3 -5 10.17 0.66
3 -3 5 12.3 0.84
3 -3 5 9.63 0.71
-3 3 -5 11.49 0.78
3 -3 5 9.84 0.71
-3 -3 -5 8.5 0.73
3 3 5 9.33 0.7
-3 3 -5 8.84 0.69
3 -3 5 10.06 0.74
3 -3 5 10.54 0.76
3 3 5 11.2 0.83
-3 -3 -5 11.21 0.9
-3 -3 -5 10.47 0.78
3 -3 5 10.92 0.52
-3 3 -5 11.9 0.81
-3 3 -6 70.9 3.06
3 -3 6 71.2 3.19
3 -3 6 71.04 3.19
-3 -3 -6 73.11 3.2
-3 3 -6 81.84 3.24
3 -3 6 74.89 3.22
3 -3 6 74.3 3.23
-3 -3 -6 78.45 3.46
3 3 6 86.32 3.33
-3 -3 -6 73.76 3.27
-3 3 -6 79.65 3.29
3 3 7 2.28 0.42
-3 3 -7 2.53 0.56
3 -3 7 1.61 0.42
-3 3 -7 1.91 0.5
-3 -3 -7 2.72 0.53
3 -3 7 2.1 0.45
3 -3 7 2.57 0.45
-3 -3 -7 3.23 0.58
3 3 7 1.49 0.47
-3 -3 -7 1.58 0.43
3 -3 7 2.31 0.46
-3 3 -7 1.77 0.47
3 -3 8 12.5 0.9
-3 3 -8 9.91 0.99
3 -3 8 10.91 0.93
3 3 8 11.11 0.9
-3 3 -8 8.86 0.9
-3 -3 -8 8.79 0.88
3 -3 8 10.53 0.89
3 3 8 11.7 0.95
3 -3 8 9.67 0.88
-3 -3 -8 11.52 1.08
3 3 9 32 1.86
-3 3 -9 34.52 2.06
3 -3 9 33.52 1.98
3 -3 9 36.19 1.86
-3 -3 -9 34.35 1.97
-3 3 -9 35.31 1.99
3 -3 9 37.67 2
-3 -3 -9 36.07 2.2
3 3 9 41.1 2.02
-3 -3 -10 9.9 1.05
3 -3 10 10.25 0.9
-3 3 -10 9.19 1.04
-3 3 -10 9.8 1.1
3 -3 10 9.16 0.98
3 3 10 7.94 0.87
-3 -3 -10 10.67 1.24
-3 -3 -11 85.84 4.04
-3 3 -11 91.39 4.11
3 3 11 82.73 3.92
-3 3 -11 88.27 4.18
-3 -3 -11 94.49 4.46
3 3 12 8.28 0.99
-3 3 -12 7.64 1.07
-3 -3 -12 6.26 1.11
3 3 13 -0.12 0.45
-3 -3 -13 -0.18 0.8
3 3 14 6.05 0.93
-3 -3 -14 7.4 1.21
3 3 15 0.57 0.67
-3 -3 -15 -0.4 0.78
-3 -4 15 0.72 0.8
3 4 -15 0.64 0.99
-3 4 15 -0.44 0.6
-3 -4 14 10.79 1.36
3 4 -14 11.14 1.56
-3 4 14 11.57 1.22
-3 4 13 20.01 1.56
-3 -4 13 19.43 1.71
3 4 -13 23.82 2.05
-3 -4 12 15.85 1.47
3 4 -12 16.99 1.76
-3 4 12 15.33 1.3
-3 -4 11 -0.29 0.57
3 4 -11 0.68 0.7
-3 4 11 0.11 0.44
-3 -4 11 0.56 0.6
-3 -4 10 14.93 1.17
-3 4 10 14.2 1.13
-3 -4 10 12.78 1.23
3 4 -10 11.49 1.12
3 4 -10 18.56 1.6
-3 -4 9 3.4 0.72
3 4 -9 3.18 0.65
3 4 -9 1.47 0.75
-3 4 9 2.42 0.52
-3 -4 9 1.34 0.57
-3 -4 9 0.75 0.48
-3 -4 9 1.73 0.59
3 4 -9 1.68 0.51
-3 -4 9 3.32 0.64
-3 4 9 2.46 0.62
-3 4 8 38.14 1.94
-3 4 8 40.06 2.03
3 4 -8 41.8 2.45
3 4 -8 38.61 2.2
-3 -4 8 42.33 2.09
-3 -4 8 39.11 2.15
-3 -4 8 40.51 2.24
3 4 -8 36.99 2.28
-3 -4 8 37.86 2.17
3 4 -8 42.58 2.28
-3 4 8 41.87 2.18
-3 -4 8 42.02 2.32
-3 -4 7 9.02 0.95
3 4 -7 9.28 0.96
-3 4 7 9.14 0.75
-3 4 7 10.2 0.8
3 4 -7 10.26 1.1
-3 -4 7 10.94 0.87
-3 -4 7 9.13 0.88
-3 -4 7 10.01 0.93
3 4 -7 10.68 0.98
-3 -4 7 7.37 0.86
-3 4 7 11.88 0.96
-3 4 7 8.96 0.84
3 4 -7 10.58 1.02
-3 -4 6 8.07 0.85
-3 4 6 6.97 0.62
3 4 -6 7.53 0.82
3 4 -6 7.14 0.87
-3 4 6 7.04 0.66
-3 4 6 7.2 0.67
-3 -4 6 7.79 0.69
-3 -4 6 7.13 0.7
-3 4 6 6.62 0.62
3 4 -6 8.14 0.86
-3 -4 6 6.28 0.78
-3 -4 6 7.68 0.84
3 4 -6 6.63 0.82
-3 4 6 8.09 0.75
-3 4 6 6.11 0.71
3 4 -5 0.57 0.43
-3 4 5 0.92 0.24
3 4 -5 2.11 0.6
-3 -4 5 1.22 0.34
-3 -4 5 0.54 0.33
-3 4 5 1.49 0.36
-3 -4 5 0.55 0.32
-3 4 5 0.54 0.31
-3 4 5 0.73 0.3
3 4 -5 1.81 0.48
-3 -4 5 0.66 0.41
-3 -4 5 1.18 0.48
3 4 -5 0.46 0.34
-3 4 5 1 0.34
3 4 -5 1.2 0.43
-3 -4 5 0.63 0.26
-3 4 5 0.79 0.39
3 4 -4 0.67 0.49
3 4 -4 0.74 0.41
-3 4 4 0.9 0.24
-3 4 4 0.58 0.26
-3 -4 4 0.84 0.29
-3 4 4 0.47 0.27
-3 -4 4 0.6 0.25
3 4 -4 0.69 0.33
-3 -4 4 1.12 0.43
3 4 -4 0.99 0.4
-3 -4 4 1.25 0.47
3 4 -4 0.94 0.4
-3 4 4 1.05 0.37
-3 4 4 1.41 0.38
-3 -4 4 0.75 0.26
-3 4 3 23.86 1.2
3 4 -3 25.34 1.58
3 4 -3 26.25 1.6
-3 4 3 27.44 1.43
-3 4 3 26.39 1.27
-3 -4 3 27.65 1.26
-3 -4 3 26.29 1.26
-3 -4 3 28.3 1.61
3 4 -3 25.94 1.62
3 4 -3 25.54 1.63
3 4 -3 26.36 1.52
-3 -4 3 26.18 1.56
-3 4 3 25.43 1.45
-3 4 3 27.88 1.52
-3 -4 3 25.51 1.56
-3 4 3 25.31 1.37
-3 -4 3 27.6 1.25
-3 4 2 4.63 0.37
3 4 -2 4.8 0.67
-3 -4 2 5.74 0.58
3 4 -2 4.55 0.61
-3 4 2 5.32 0.39
-3 -4 2 5.26 0.38
-3 4 2 5.36 0.57
-3 -4 2 4.32 0.58
3 4 -2 3.84 0.58
3 4 -2 4.4 0.64
-3 4 2 4.95 0.54
-3 -4 2 4.28 0.49
3 4 -2 4.2 0.49
-3 4 2 5.63 0.5
-3 -4 2 4.64 0.42
-3 -4 2 5.06 0.63
-3 4 1 43.44 2.08
3 4 -1 41.23 2.12
-3 -4 1 43.44 2.01
-3 -4 1 43.77 1.74
3 -4 -1 44.98 1.85
3 4 -1 48.71 2.36
-3 4 1 43.18 1.95
-3 4 1 45.28 2.09
-3 -4 1 42.78 1.99
-3 -4 1 47.16 2.23
3 4 -1 43.07 2.28
3 4 -1 44.17 2.26
-3 4 1 39.34 1.86
-3 -4 1 45.54 1.95
3 -4 -1 45.74 2.17
-3 -4 1 42.98 2.2
3 4 -1 43.79 1.98
-3 4 0 2.04 0.3
3 4 0 3.09 0.49
-3 4 0 2.33 0.43
3 4 0 2.32 0.3
3 -4 0 2.09 0.29
3 -4 0 2.65 0.3
3 -4 0 1.39 0.39
-3 -4 0 2.52 0.39
-3 4 0 2.96 0.36
3 4 0 1.48 0.42
3 4 0 1.53 0.47
-3 -4 0 1.89 0.46
-3 4 0 1.98 0.37
-3 -4 0 2.38 0.43
3 -4 0 1.9 0.39
-3 -4 0 1.65 0.34
3 4 0 2.43 0.39
3 -4 1 139.48 5.5
3 4 1 137.77 5.44
-3 -4 -1 141.76 5.33
-3 4 -1 138.42 5.56
3 4 1 130.73 5.23
3 -4 1 140.11 5.24
3 -4 1 138.24 5.25
3 4 1 136.13 5.7
-3 4 -1 135.8 5.35
-3 4 -1 144.57 5.49
3 4 1 143.12 5.77
3 -4 1 138.65 5.62
-3 -4 -1 142.95 5.45
3 4 1 132.44 5.39
3 4 1 152.28 5.71
-3 -4 -2 161.34 6.04
3 4 2 160.3 6.16
-3 4 -2 167.24 6.4
3 -4 2 167.75 6.31
3 -4 2 157.16 6.02
-3 4 -2 156.66 6.14
3 4 2 156.28 6.28
3 4 2 145.95 6.46
3 -4 2 157.51 6.2
-3 4 -2 157.94 6.24
-3 4 -2 160.41 5.99
3 4 2 161.99 6.47
-3 -4 -2 171.87 6.32
3 4 2 165.75 6.21
-3 -4 -2 161.78 5.99
3 -4 3 24.63 1.43
-3 4 -3 29.91 1.61
-3 -4 -3 27.57 1.22
3 -4 3 26.35 1.27
-3 -4 -3 27.79 1.26
3 4 3 26.46 1.27
-3 4 -3 26.59 1.37
3 4 3 28.81 1.49
-3 4 -3 26.25 1.43
3 -4 3 26.19 1.34
3 4 3 23.92 1.58
3 -4 3 24.35 1.37
-3 -4 -3 28.24 1.54
-3 -4 -3 26.2 1.28
-3 4 -3 26.6 1.28
3 4 3 27.53 1.43
3 4 3 27.34 1.6
3 -4 4 16.83 1.1
-3 4 -4 15.84 1.17
3 -4 4 17.3 0.92
-3 -4 -4 15.73 0.92
3 4 4 15.03 0.89
-3 4 -4 14.54 0.99
3 4 4 16.31 1.2
3 4 4 16.37 1.05
3 -4 4 16.7 0.99
3 -4 4 14.86 0.98
-3 -4 -4 17.26 1.16
3 4 4 17.7 1.07
-3 4 -4 15.03 0.95
3 -4 4 15.56 0.94
3 4 4 17.49 1.2
-3 -4 -4 14.53 0.93
3 -4 5 3.87 0.46
3 -4 5 4.31 0.55
3 4 5 2.83 0.4
3 -4 5 3.17 0.49
3 4 5 3.64 0.6
-3 4 -5 2.63 0.45
-3 -4 -5 4.13 0.66
3 4 5 2.62 0.52
3 4 5 3.57 0.59
-3 -4 -5 3.58 0.49
-3 4 -6 2.6 0.61
3 -4 6 2.6 0.42
3 -4 6 3.59 0.53
3 -4 6 2.65 0.48
-3 4 -6 2.61 0.47
-3 -4 -6 2.85 0.61
3 4 6 2.76 0.52
3 -4 7 48.86 2.21
3 4 7 43.1 2.26
3 -4 7 48.21 2.33
-3 4 -7 45.81 2.52
-3 -4 -7 48.45 2.59
3 4 7 53.59 2.41
3 -4 8 1.18 0.47
-3 4 -8 2.48 0.73
3 4 8 1.05 0.42
-3 -4 -8 1.27 0.65
3 4 8 0.75 0.53
3 -4 9 247.51 9.03
3 4 9 209.45 8.96
-3 4 -9 231.3 9.31
-3 -4 -9 248.33 9.55
3 4 10 10.78 1
-3 4 -10 11.64 1.28
-3 -4 -10 12.63 1.39
-3 4 -11 15.33 1.47
3 4 11 13.27 1.17
-3 -4 -11 16.11 1.57
-3 4 -12 -0.3 0.82
3 4 12 -0.55 0.56
-3 -4 -12 -0.18 0.83
-3 4 -13 0.16 0.77
3 4 13 0.24 0.5
-3 -4 -13 -0.94 0.92
3 4 14 2.2 0.67
-3 -4 -14 3.8 1.12
-3 -5 14 5.91 1.08
3 5 -14 3.68 1.19
3 5 -13 44.69 3.07
-3 -5 13 45.64 2.81
3 5 -12 22.83 2.07
-3 -5 12 22.32 1.83
-3 -5 11 0.15 0.56
3 5 -11 0.18 0.84
-3 -5 10 14.16 1.36
[truncated: 222,958 more chars]
